# Supplementary material for: A Robust Prognostic Gene Signature Based on eRNAs-Driven Genes in Prostate Cancer
Source: Front Genet. 2021 Jun 29;12:676845. doi: 10.3389/fgene.2021.676845 (PMC8276043; doi:10.3389/fgene.2021.676845)
Supplement: Supplementary Table 1 — In 1,000 iterations, eRNAs and target genes appeared more than or equal to 700 times. [file Table_1.XLSX]

## Sheet: 1000target
gen	1	10	100	1000	101	102	103	104	105	106	107	108	109	11	110	111	112	113	114	115	116	117	118	119	12	120	121	122	123	124	125	126	127	128	129	13	130	131	132	133	134	135	136	137	138	139	14	140	141
CCNL2	0.00155184	1.91e-06	6.67e-06	0.000565767	2.68e-05	7.19e-05	2.03e-06	1.36e-06	2.58e-06	1.97e-06	3.45e-05	3.13e-06	3.23e-07	0.000127207	0.00291418	7.99e-05	9.27e-06	3.31e-05	4.21e-06	1.12e-06	2.54e-06	8.73e-06	9.56e-05	2.28e-05	3.25e-06	9.75e-06	2.01e-06	5.74e-06	9.13e-06	5.21e-06	5.24e-06	9.98e-06	8.55e-06	4.4e-09	2.19e-06	0.000528447	3.87e-05	4.53e-06	1.36e-06	5.34e-06	2.94e-06	1.43e-06	1.4e-06	3.62e-06	1.68e-06	4.51e-08	7.94e-06	1.57e-05	7.65e-05
GNB1L	1.7e-05	4.48e-06	0.000217167	0.000423572	2.61e-05	3.84e-06	0.000255705	0.00028652	0.000356039	2.74e-05	2.16e-05	0.000469413	1.14e-05	5.82e-05	9.07e-05	6.85e-06	0.000140288	0.000146079	4.39e-06	1.04e-05	4.29e-05	0.000250715	3.95e-05	2.46e-05	4.19e-05	1.16e-05	4.95e-05	5.55e-05	6.65e-06	2.57e-06	9.68e-06	0.00386026	5.32e-05	0.000265188	4.48e-05	0.00109954	5.78e-05	7.16e-07	2.33e-05	9.08e-05	3.34e-06	3.55e-06	0.000123322	0.00168595	1.16e-06	0.000104844	0.000203369	4.6e-08	0.000127852
SNORD15B	4.39e-05	1.17e-05	7.08e-06	8.1e-06	7.14e-05	2.29e-05	1.52e-05	1.76e-05	6.8e-06	7.54e-05	3.11e-05	3.17e-05	5.43e-07	8.76e-06	0.000243397	1.06e-07	7.09e-06	4.25e-05	7.96e-07	9.11e-06	2.76e-07	5.49e-05	7.08e-05	5.09e-05	2.45e-08	4.18e-06	6.53e-06	0.000145249	0.000211817	9.36e-07	2.08e-06	5.11e-05	2.23e-06	2.6e-06	1.29e-05	1.18e-05	4.51e-05	4.51e-07	1.02e-06	1.68e-06	3.5e-06	1.38e-05	6.37e-07	6.54e-08	1.08e-05	8.28e-08	1.81e-05	1.97e-06	3.01e-06
CROCC	0.00483609	2.64e-05	0.000708259	0.000310728	0.000245239	0.000219912	0.000196481	0.000120624	0.000152155	0.00010411	0.000621481	2.72e-05	1.03e-07	0.000457114	0.000675339	2.25e-05	0.000179087	0.000874639	1.62e-06	2.62e-06	0.000233196	0.000207859	6.47e-05	0.000631809	2.08e-06	0.00038314	9.82e-06	0.000693645	0.000527645	0.00139961	0.000368411	5.38e-05	0.000199724	0.000106271	1.78e-05	0.00146638	0.00027937	8.62e-06	5.09e-06	0.00279464	0.000230438	4.93e-06	1.75e-05	0.000131522	8.81e-05	0.000144404	7.23e-05	0.000113567	0.000182439
MST1	8.21e-05	7.44e-06	1.45e-06	1.59e-05	0.000145794	1.19e-05	1.81e-05	3.21e-06	1.68e-06	1.7e-05	5.37e-06	4.17e-05	1.93e-06	0.000449446	1.77e-06	0.000214032	1.75e-07	0.000119976	4.17e-08	1.73e-06	4.84e-06	0.000199711	0.000180266	1.74e-05	6.11e-06	3.78e-06	5.87e-05	2.86e-05	1.26e-05	0.000803979	1.44e-07	2.24e-06	1.15e-06	9.08e-08	2.44e-05	9.78e-05	3.6e-05	1.46e-06	2.94e-06	0.000180347	2.57e-07	2.94e-07	4.79e-06	5.01e-05	1.27e-06	2.12e-06	1.33e-05	6.31e-06	0.000101081
MCM7	2.71e-05	6.77e-05	0.000327414	0.000514541	1.63e-05	7.29e-05	5.55e-05	0.000153527	7.75e-06	1.86e-05	0.00113991	6.71e-05	8.42e-05	6.5e-06	1.49e-05	3.62e-05	0.000418756	0.000119427	8.18e-07	1.46e-06	0.00573129	0.000103133	0.000305914	0.000646573	1.03e-05	1.76e-05	0.000125722	0.000304414	2.08e-05	1.59e-06	0.000127719	0.000831195	5.02e-05	4.23e-05	0.000395743	1.31e-05	0.00148861	1.47e-05	4.49e-06	0.000176752	8.42e-07	8.08e-05	1.86e-05	2.78e-05	4.69e-07	0.000496414	8.81e-05	7.51e-07	9.72e-06
SH3GLB2	0.000121511	0.000385052	0.000245997	0.00051768	2.1e-05	0.000105515	0.000196067	5.77e-05	0.000132698	1.65e-06	0.0012641	0.000123567	3.39e-05	0.000786911	0.00414868	0.000402032	0.000173521	0.000178323	0.000141569	8.55e-06	0.000557824	7.08e-06	0.00010233	0.000106006	5e-05	0.000799297	2.23e-06	0.000656005	8.74e-06	0.000132042	0.000695546	0.000634655	7.73e-05	6.02e-05	0.000306994	0.000260972	0.000214049	2.18e-05	6.61e-06	0.000534491	9.07e-06	1.4e-06	4.43e-05	2.14e-05	7.03e-07	0.000215975	0.000159769	4.08e-05	0.000245824
MC1R	0.000279315	2.26e-05	8.01e-05	0.00197439	9.22e-06	0.00038157	0.000982502	0.000750235	0.00100187	1.02e-06	0.00011064	0.000232623	1.01e-05	5.13e-05	0.000519905	0.000559634	1.32e-05	8.7e-05	1.26e-05	3.07e-05	0.000155527	0.000247758	0.000610982	0.000142171	0.000563126	4.32e-05	0.000469559	0.000171007	0.000613685	0.000247388	0.00012502	0.000785242	5.04e-05	2.12e-05	0.000132454	0.000339106	0.000916018	3.2e-06	9.99e-06	0.000182761	0.000181153	5.12e-05	0.000787067	0.0024882	0.000191577	1.04e-05	9.04e-05	1.9e-05	0.000631868
CNIH2	2.49e-09	4.7e-08	4.5e-08	8.28e-05	1.56e-09	9.13e-08	5.65e-08	7.26e-07	6.07e-09	2.16e-09	2.19e-08	5.52e-06	2.22e-09	1.69e-08	9.09e-08	1.91e-09	9.82e-09	2.76e-08	5.51e-07	1.6e-08	2.76e-06	4.62e-07	2.33e-09	9.95e-09	5.49e-06	3.22e-10	2.52e-08	7.64e-07	2.89e-09	1.74e-08	5.68e-08	7.3e-07	2.07e-08	1.42e-07	3.72e-08	1.68e-06	2.37e-07	3.88e-07	1.5e-09	2.22e-07	3.04e-07	7.9e-10	1.81e-08	4.59e-07	1.79e-06	9.51e-08	5.71e-09	4.28e-08	2.45e-07
GTF2H4	0.000155251	0.000119336	0.000320195	0.00119472	2.76e-05	0.00286474	0.000350646	4.5e-05	0.000203998	0.000297496	0.000497095	2.42e-05	1.11e-05	0.00112397	0.000734724	1.01e-05	0.000121944	5.85e-05	1.19e-06	6.67e-06	2.43e-05	3.41e-05	0.00181426	0.000101058	0.000113538	0.000266405	2.18e-07	0.000804961	0.000343872	0.000134615	4.54e-06	0.000106156	3.67e-05	2.22e-05	0.0015213	9.38e-05	0.00813022	0.000106854	5.19e-05	0.000122831	3.36e-05	2.18e-06	3.18e-05	8.67e-05	1.41e-06	2.79e-06	2.36e-05	0.000882552	0.000813337
ACAP3	0.000383743	1.41e-05	0.000592122	0.000632365	0.00018906	0.000172876	0.00025373	0.000268695	0.000175779	8.9e-06	5.12e-05	4.43e-06	4.82e-06	0.000650891	0.000473696	0.000738258	0.000126882	0.000629403	0.000352798	6.78e-05	0.00239967	3.99e-05	0.000192594	0.000100468	0.000269117	4.17e-05	0.000300084	0.000870427	1.21e-05	5.09e-05	1.94e-06	6.4e-05	0.000295937	5.49e-05	4.25e-05	8.36e-05	6.8e-05	0.000439384	1.77e-05	0.000600625	4.23e-06	0.000107743	7.75e-05	0.000320441	3.46e-06	0.000504839	9.2e-05	2.83e-06	0.000156897
KCNIP2	0.000166647	6.6e-05	0.00016154	0.000257261	0.000524682	0.000583499	6.18e-06	0.000181087	0.000286468	0.000900495	0.000270886	6.26e-05	4.12e-07	0.000140948	0.000923651	8.94e-06	4.91e-06	1.24e-05	1.24e-05	8.87e-05	0.000300115	0.000162767	0.00218748	0.000306938	2.96e-05	0.00130927	4.88e-05	0.000441625	0.000693503	3.5e-05	0.000222438	2.15e-05	2.47e-05	0.000103862	9.3e-05	0.00122374	0.000270025	2.28e-06	6.58e-06	0.000170582	0.00055789	1.16e-05	5.73e-05	0.000185224	1.25e-05	1.75e-06	0.000256333	0.000128227	2.59e-05
PRSS53	5.81e-06	1.33e-06	0.000160898	0.000994934	8.01e-05	0.0050416	2.69e-05	9.1e-05	0.00012933	7.26e-05	3.33e-05	2.8e-05	6.51e-06	0.000467519	0.000741474	3.31e-06	0.00010616	4.84e-05	5.31e-07	1.68e-06	0.000426445	2.27e-06	0.0010293	0.000131903	0.000304793	6.52e-05	1.13e-05	0.000462667	4.81e-05	2.13e-05	3.88e-05	0.00352398	0.000116308	9.08e-06	0.000352593	0.000293618	0.000380133	0.000633804	1.77e-07	1.76e-05	3.62e-05	4.88e-05	3.98e-05	0.000154622	0.000150576	2.38e-05	0.000236708	0.000144854	3.38e-05
ARHGAP33	1.17e-06	1.13e-06	4.28e-07	7.39e-05	1.38e-06	3.59e-05	1.47e-07	1.29e-06	1.88e-07	1.53e-06	6.05e-06	3.07e-08	4.24e-08	8.92e-06	0.00057738	1.75e-07	3.69e-06	4.95e-07	2.41e-08	2.03e-06	1.69e-07	2.37e-07	3.02e-06	1.32e-06	6.77e-07	1.31e-06	5.35e-08	1.03e-05	2.38e-06	4.27e-07	1.28e-08	6.73e-06	1.01e-06	4.97e-07	1.49e-05	0.000183462	9.24e-06	7.99e-06	9.53e-08	1.97e-08	5.79e-07	2.71e-06	1.95e-06	2.99e-06	5.73e-07	5.66e-07	2.11e-06	1.1e-06	3.76e-06
NPEPL1	4.81e-05	7.49e-07	7.51e-06	0.000141343	5.56e-06	1.41e-05	1.48e-05	2.5e-05	1.49e-05	8.62e-07	6.77e-06	5.24e-07	1.66e-07	2.3e-05	0.000567539	5.78e-06	2.79e-06	4.18e-05	1.2e-06	4.6e-06	9.35e-06	2.33e-06	2.42e-05	1.34e-05	1.42e-05	3.66e-05	1.05e-06	0.000124485	7.78e-07	4.28e-05	1.83e-05	0.00140474	4.52e-06	4.12e-07	0.000265883	4.98e-05	2.99e-05	3.59e-06	6.81e-07	3.5e-06	2.2e-07	1.06e-07	5.85e-06	4.32e-05	2.62e-06	2.4e-06	1.42e-06	2.3e-06	1.06e-06
C1QTNF6	0.000546093	1.94e-05	4.23e-05	4.3e-05	0.00119831	0.000623915	8.65e-05	7.1e-05	0.000116996	0.000401332	8.17e-05	2.45e-05	0.0015634	0.000405234	0.00669449	0.000422543	2.95e-05	0.000603009	1.96e-06	0.000141035	1.82e-05	0.000445431	0.0135431	0.00108889	0.000302977	0.000207182	0.00322624	0.00107612	9.22e-05	0.00112548	8.78e-05	0.00219376	0.00131662	8.9e-07	1.21e-05	0.000662939	0.00285992	0.00302652	7.55e-05	0.000169022	0.00250252	0.000218478	9.3e-05	1.93e-05	0.00065082	1.16e-05	6.73e-05	0.00091562	0.000138562
OGFR	0.00612906	0.000242555	7.22e-05	0.0018204	0.000963073	0.000323995	0.00174365	0.000832658	0.00378432	1.21e-05	0.000980984	0.00181049	1.4e-05	0.000805137	0.0100893	0.000145666	0.00261293	0.00197222	0.000358488	0.000442847	0.0153346	6.11e-05	1.76e-05	0.000321353	6.36e-05	0.000192258	0.000479479	0.00206757	0.000218203	0.000155659	0.000488271	0.00143891	0.00349236	3.67e-05	7.07e-06	0.00243426	0.00265213	1.41e-05	8e-06	0.0153878	7.84e-05	0.000423024	0.000466699	0.00254825	1.99e-05	0.00158079	0.000150645	0.00129168	0.000111125
GIGYF1	2.21e-05	0.000222027	0.000450275	0.000119138	5.83e-05	0.00868385	0.000568754	0.000107206	0.000516607	0.000294382	0.0173036	4.7e-05	4.83e-05	0.00301516	0.000541195	0.000162877	0.00587112	0.000284381	3.1e-05	4.48e-05	0.000191122	2.51e-06	0.0012205	0.000473681	5.79e-05	0.000232709	1.23e-06	0.00103314	0.00238666	5.66e-05	0.000448994	0.000183342	0.000345307	2.95e-05	0.000186938	0.000494863	0.0015813	0.000119544	7.1e-06	0.000325023	0.000693184	1.07e-05	6.56e-05	0.000117382	1.26e-06	3.97e-05	4.87e-05	0.00032091	0.000632978
KLHL17	0.0221083	0.000141472	0.00228982	0.00426294	0.000229266	0.000387056	0.00101483	9.75e-06	6.77e-05	9.18e-06	0.000413017	1.89e-05	3.54e-05	4e-06	0.00485394	5.68e-05	0.000640744	0.00012743	0.000260242	8.59e-05	0.0017653	0.000721669	6.23e-05	3.91e-05	1.67e-05	3.49e-05	5.22e-05	0.000655985	0.000213506	0.000744981	4.36e-05	0.000219813	3.16e-05	3.01e-05	6.15e-05	0.000600435	0.000179921	4.21e-05	5.98e-05	0.000151582	3.64e-05	2.36e-05	2.4e-06	0.0003527	4.44e-05	0.00109145	0.000120464	0.000623111	5.44e-05
PLEKHN1	0.0025809	0.000171915	1.89e-05	0.00164122	0.00011459	1.92e-05	1.86e-05	6.91e-05	0.00125894	3.27e-06	0.00075776	9.19e-05	1.1e-05	0.000133483	0.00248435	2.63e-06	5.51e-05	0.00243143	1.44e-05	2.23e-05	0.000493173	2.58e-05	0.000719885	2.56e-05	0.000107347	8.58e-05	3.43e-06	0.000127981	4.93e-06	1.5e-05	6.52e-05	0.00161252	0.000154526	1.32e-05	0.000345233	0.000604937	7.58e-05	7.4e-05	2.79e-06	0.000617941	2.38e-06	1.42e-05	3.5e-05	9.92e-06	6.35e-06	6.77e-05	0.000380416	0.000165235	4.46e-05
FTCD	0.000653615	0.000163409	4.62e-05	0.00572948	1.08e-05	0.000314102	0.000382941	0.0033629	0.000370855	0.000441427	0.000388582	1.93e-05	0.000103723	0.000266795	0.000250615	0.000467432	2.72e-06	0.00141321	1.32e-05	0.00287489	0.0154721	4.25e-05	0.00145225	5.69e-05	0.00071937	0.000230977	4.84e-05	8.96e-05	0.00290956	0.000124137	0.000761854	0.000251382	2.17e-05	0.000104344	0.00231702	0.0371499	0.0198493	0.000748923	0.000267453	1.47e-05	1.94e-05	7.38e-06	0.000851152	0.000723614	1.19e-05	0.0011121	0.000245532	0.000527925	0.000240743
STX16	0.0001115	0.000285887	6.56e-05	0.00122188	2.59e-05	0.00229498	9.21e-05	6.44e-07	0.000676524	1.61e-05	0.000354088	2.91e-05	2.51e-05	0.000870217	0.00180172	0.000143205	5.94e-05	1.52e-05	8.68e-05	4.92e-05	0.000356659	7.83e-05	0.00141916	8.92e-05	0.000438534	6.95e-05	8.77e-07	0.000166583	0.000125665	1.57e-05	2.31e-05	0.000369177	0.000434447	1.02e-06	0.00105642	0.0012978	0.000714593	4.65e-05	0.000243772	3.27e-06	0.000209297	4.76e-06	1.81e-05	0.000235531	0.000156288	0.000372758	8.31e-05	0.00137297	0.000810784
MAPK15	0.000269264	2.53e-06	9.42e-05	0.00213604	0.000107425	0.00240641	0.000825314	0.00123367	6.08e-06	7.03e-05	3.97e-05	0.000236852	6.24e-05	1.55e-05	0.00130647	0.000794609	0.000200168	0.00150852	1.56e-06	1.13e-05	0.00095224	0.000177368	0.00098832	0.00438166	0.000389981	7.27e-05	0.000272772	0.000281471	0.0042761	2.36e-05	0.000314824	0.00387363	3.85e-05	0.000141446	8.13e-05	0.00278992	6.18e-05	9.4e-05	4.12e-05	0.000434359	0.000116318	0.0001	0.000521173	0.000296664	0.000604889	0.00745628	0.000226984	0.000134704	0.000644452
CDC45	0.000152607	0.0117911	0.00424868	0.00482553	0.000202867	0.00059563	0.00206693	0.00917486	0.00176379	1.31e-05	0.0147996	0.00187887	0.00892633	2.14e-05	0.0130403	0.00188525	0.00267491	4.06e-05	0.00708057	0.000171115	0.00187648	0.000596045	0.00307257	0.000285477	0.00114195	9.35e-05	0.000325207	0.00212733	1.19e-05	3.46e-06	0.000192362	0.0117753	0.00244035	0.000307136	0.00342553	8.56e-05	0.0246061	0.000456469	0.000199732	0.000807775	1.06e-05	0.00160764	0.000650556	0.000477626	0.000290327	0.000181893	0.00053349	7.96e-05	0.000436362
ZNF783	0.000654252	0.00705029	0.000691771	0.00093909	0.000366285	0.00485141	0.000425164	7.11e-05	4.74e-05	5.4e-05	0.00279449	1.41e-06	0.000473839	0.000134062	0.000659238	0.00142434	0.000909739	0.00113041	0.000145382	2.33e-05	0.00015243	0.00043059	0.000250851	1.55e-05	0.000345779	0.000205201	0.000422974	0.000128192	0.000326539	0.000252021	0.00013879	0.000377609	3.7e-05	8.27e-05	0.000455206	0.0019964	5.15e-05	1.26e-05	3.27e-05	0.00514419	0.000260067	4.36e-05	1.52e-05	0.000192636	7.64e-06	3.57e-05	0.000196782	0.000303835	0.00109772
TNNT2	0.00147965	0.000134764	0.00018271	2.11e-05	0.00375195	0.000529169	0.000267002	0.000613203	0.000341776	0.00250681	4.92e-05	0.000195044	4.22e-05	0.000332556	0.000138332	0.000122326	4.88e-05	0.00180258	0.000482816	0.00235695	0.000135763	0.000221455	0.000797553	0.00184395	0.000792199	0.00079405	4.82e-05	0.000430105	0.000806836	0.000398783	0.00292533	5.81e-05	0.000250683	2.65e-05	0.00013955	0.000205604	3.21e-05	0.000243078	1.32e-05	0.012031	0.00224558	0.000225718	0.0078444	0.00103383	0.000307324	2.26e-05	0.000196628	0.000136965	9.49e-05
PPFIA4	0.00827018	0.0014777	6.37e-05	0	0.00156083	0.0022319	0.000769194	0.00540077	0.00264213	1.9e-05	0.000449473	2.34e-05	0.00149698	0.00547301	0.00561539	0.00470349	0.000585557	0.000180299	0.000137172	0.000139407	0.000474667	0.000412182	0.00892257	0.00165962	0.00363359	0.000344069	0.000281507	0.00350909	3.29e-05	8.66e-05	0.000901098	0.0159749	0.00568581	0.00115785	0.0122806	0.00404954	0.00208709	0.00167752	1.71e-05	0.000135956	0.00325009	2.19e-05	0.00282984	0.00098118	0.000958667	0.00167025	0.00176071	0.00495488	0.000430657
MAGOH	0.00797561	0.000390986	0.0104074	0.000339195	0.000631285	0.00849052	0.000278611	0.00432393	0.00365291	0.000681851	0.000620393	0.00237861	0.00068515	0.00425004	0.000561725	0.00018456	0.000620181	0.00011987	0.0290238	1.73e-05	0.00108038	0.00493289	0.0011243	0.000963719	0.000747006	0.00559246	0.000568925	0.021477	0.00085819	0.00180366	0.000260446	0.00241106	0.000459867	0.000154063	0.0053908	0.00064131	0.00137522	0.0123436	0.0283304	0.00352021	0.000542667	0.000351566	0.00122882	2e-05	8.04e-05	0.00216847	0.00128478	0.00102745	0.00147659
CLDN15	0.00343504	0.000648894	0.000134204	0	4.19e-05	0.00081203	0.00173518	0.00451189	0.000692148	8.26e-05	0.0142754	0.00302658	7.96e-05	0.000420667	0.000146382	0.0030576	2.36e-05	0.00187861	8.51e-05	1.6e-05	0.0132384	0.0100519	0.00106648	0.0465495	0.00537116	1.63e-05	0.00333843	0.00143492	0.00201493	0.000188975	0.00167456	0.00233175	0.000202826	0.000270201	0.000699007	0.0046022	0.0105499	5.57e-05	0.000335941	0.000204383	0.000590291	6.67e-06	0.00237207	0.00209075	0.000302521	0.000150899	6.17e-05	0.000864562	0.000204072
SDHAP1	0.00205551	0.000656084	0.000319571	0.0104877	0.00128556	0.00410412	0.000814932	0.000471286	0.00507598	0.00365428	0.00267033	6.18e-06	0.000639327	0.000223824	0.000425543	6.97e-05	0.000774702	0.0010535	0.000723128	1.53e-05	9.84e-05	8.31e-06	0.0130313	0.00256982	0.00199205	0.0099098	0.000110293	0.00478814	0.000345232	0.000942921	0.0034857	0.000531371	6e-05	0.000252162	0.0133304	0.00355788	0.00123436	0.000301675	5.03e-05	0.00715862	8.7e-05	7.11e-05	0.000132056	0.000447044	2e-05	2.9e-05	0.000100817	0.000631556	0.00509269
PAM16	0.0318094	0.000255465	0.0120682	0.00390384	0.0046	0.000272315	0.00641291	0.00359873	0.0193891	7.17e-05	0.00241917	0.00102766	7.37e-05	0.000933858	0.000895949	0.0150263	0.000804413	0.00268353	0.00488917	5.28e-05	0.00135581	0.0048603	0.000648223	0.000194431	0.000200298	0.0031993	0.000559298	0.0290634	5.3e-06	0.00324516	0.0131713	0.00457349	0.00031079	0.000506884	0.00641323	0.000192414	0.0334321	0.0010009	0.0014223	0.0226936	1.26e-05	5.76e-05	5.66e-05	0.00271519	0.00044611	0.00129903	0.00296834	0.000286816	0.00553093
U2AF1L4	0.00525963	0.00257428	0.00983888	0.00587119	0.00269885	0.0011547	0.00245412	0.000196776	0.00311111	7.15e-05	0.0024432	0.000368229	1.11e-05	0.00106592	0.00192446	0.000242327	6.24e-05	0.00132838	5.78e-05	0.000102501	0.00246618	0.000198876	0	4.66e-05	0.000304883	0.0317332	0.00123653	0.00147285	0.000314617	0.00360391	0.000449848	0.00577251	0.000408665	0.000375089	0.00323627	0.00625216	0.0102504	0.000280089	8.65e-05	0.000727555	3.39e-05	0.000136337	0.00117341	0.000813599	0.000315923	0.000688564	0.000338505	8.12e-06	0.000272012
RASL10A	0.00551413	0.000398951	0.000346187	0.0154804	0.00597121	0.000241514	0.00534619	0.00977339	0.000101089	0.00253791	0.000133754	0.000826529	9.06e-06	3.79e-06	0.0439186	0.000296149	4.3e-05	0.002665	0.00107331	0.000370746	0.00504605	0.00159694	0.00483191	0.000534975	0.00194025	1.96e-05	3.13e-05	0.00036087	0.000325564	0.0054305	0.00413289	0.00533821	2.79e-05	0.000146653	0.00016193	0.025099	0.0221709	7.92e-05	4.31e-05	0.00050643	0.000984036	5.15e-06	0.000189538	0.000384477	0.00124518	0.000109951	0.000562061	0.00326248	0.00126128
CPN2	0.0028396	0.00321395	0.00189432	0.00493638	0.000441132	0.00426406	0.0065028	1.21e-05	0.00179992	0.000245545	0.000115952	0.00118526	0.00138449	0.00165188	0.00462507	0.00103321	8.6e-07	0.00356383	0.00154886	0.000497021	0.000546035	0.00107405	0.0127644	0.00317168	0.00126793	1.97e-05	0.000574282	0.00427411	0.0159122	5.52e-05	0.000745252	0.000148734	5.12e-05	0.000403066	0.000971404	0.000998384	0.00188002	0.000304064	0.00106817	0.000159731	0.0213813	0.00110412	0	0.000615925	0.00105979	0.00177441	0.000582868	0.00792293	0.000740013
BIRC7	0.000494619	0.0135958	0.00161096	0.00542645	0.00105696	0.00255149	0.017414	0.00986829	0.000219749	0.000120596	0.00286405	0.00537147	0.000236639	1.06e-05	4.7e-05	0.0117723	7.34e-05	0.00209568	0.000855355	0.000749475	0.00128315	0.00126512	0.0138689	0.00105969	0.00154626	0.000554473	0.00472372	0.00673696	0.00709809	0.000202741	0.00261771	0.0112949	0.0157011	0.00327476	0.00952251	0.000989779	0.000590688	0.000367628	0.00123052	0.000551345	0.000784441	0.000443538	0.0168507	0.00141888	0.000571765	0.00143948	0.000566613	0.00250852	0.00220691
CRYGS	0.00395885	0.000268584	2.66e-05	0.000188654	0.00010169	0.000637164	4.07e-05	0.00204637	0.00616858	0.000457649	0.00147469	0.00177635	3.69e-06	0.0134921	0.000508137	8.42e-05	0.000861082	0.000479644	7.21e-06	4.92e-06	0.0032571	0.00106181	0.00591798	0.00110626	0.00264165	0.00357634	0.00301147	0.0363523	0.00163247	0.00245796	0.00173104	0.00380956	1.42e-05	0.00019548	1.68e-05	0.00837869	0.00647084	0.000360497	0.000739181	0.00730093	3.89e-05	6e-06	0.00106552	0.00189844	0.000554067	0.0014952	0.00395467	0.00027656	5.76e-05
IRF5	8.31e-05	0.000687199	0.00196748	0.00177054	0.0109901	0.00716847	0.00147485	0.00471336	0.00811209	4.79e-05	0.00135376	0.00253529	0.000249221	0	0.00224574	0.000469093	0.000540902	0.00174656	0.00019189	0.00327676	0.00229673	0.00154665	0.00207263	0.00525914	0.00165135	0.00115764	0.00341073	0.00242706	0.00451815	8.78e-05	5.83e-05	0.00724062	0.02691	0.000544106	0.011546	0.00113382	0.00212149	0.00586585	0.000733788	0.0013109	0.000574044	0.000989192	0.0100333	0.00162074	7.45e-05	0.00148044	0.000581328	0.0100888	0.017522
NKAIN4	0.00359273	0.0124814	0.00114943	0.00803143	0.000328237	0.00130068	0.00239568	0.00122644	0.00136609	0.000341744	0.000200801	0.00081999	0.0014504	0.00216174	0	0.00189109	0.00187912	0.00465781	0.000639682	0.000428706	0.00081219	8.81e-05	0.00179531	0.000171012	0.00108041	0.000710057	0.00169755	0.00365251	0.000526224	0.00237618	4.44e-05	0.0146678	0.00275722	0.000761449	0.00289057	0.00235097	0.00111527	0.000957528	4.41e-05	0.00197623	0.000157185	0.00105226	0.000617539	0.000101841	3.98e-05	0.000250544	5.48e-05	0.00240153	0.000214913
SAP25	0.0090075	0.00364923	3.72e-05	0.00107201	0.000211354	0.000227945	0.00271604	0.000296602	0.000442473	0.000752513	0.00426519	0.00073871	2.94e-05	0.00223362	0.00109178	0.000190016	0.00106432	0.00132178	2.31e-06	0.000934362	0	0.0021544	0.00437474	0.00198332	0.00246145	0.0070651	0.00113671	0.00263165	0.00243192	0.000413453	0.00782521	0.0190329	0.000297137	0.00015899	0.000592876	0.0090295	0.0034163	0.00014035	3.02e-05	0.000928575	0.00141186	0.000324692	6.7e-05	0.000361737	0.000224183	0.00153441	0.00193656	0.00195172	0.00184872
GLB1L3	9.9e-05	0.00549408	0.000770221	0.00136937	0.00370026	0.000208411	0.000513306	0.000204415	0.00161187	0.000654909	0.000743309	0.000555682	0	0.0073877	0.000223297	0.0220522	0.0010175	0.00109738	0.00323721	0.000439332	0.00382243	0.00171913	0.0051085	0.00556451	0.00423627	0.00499179	0.00685405	0.0242549	0.000193618	0.00304653	0.000314032	0.0148448	0.0130004	0.000349303	0.003561	0.00288096	0.000540439	0.00107164	0.00715624	0.00147037	0.000660325	0.0116478	0.00701337	0.000105681	0.00133408	0.00184374	0.00344406	0.0121239	0.000744035
NEK2	0.000154872	0.00695818	0.00379824	0.00691547	0.000485051	0.000419997	0.0127896	0.00542605	0.00631722	4.3e-06	0.0102957	0.00130849	0.0439474	0.00314285	0.0088649	0.00655698	0.0156858	4.41e-05	0.000514381	0.00374803	0.00663236	0.00114254	0.00573216	0.00898648	0.0249951	0.000479423	0.00226138	0.0125113	0.000277272	5.63e-05	1.34e-05	0	0.00578643	0.0004469	0	0.00169649	0	0.00389501	0.000460971	0.0064423	0.00142686	0.00767227	0.00596504	0.000547955	0.00347026	0.0005736	0.000758055	0.00596712	0.00349354
PAQR6	0.000279221	0.00080919	0.00571289	0.0406874	1.51e-05	0.000519763	6.68e-05	5.76e-06	0.00124419	2.44e-05	6.36e-06	0.00382505	8.94e-06	0.00646571	0.00141214	0.00288181	1.23e-06	0.00129575	0.000681133	2.69e-05	0.0119715	0.00437798	0.00457198	0.00228884	0.00424433	0.00508862	0.00719813	0.0012439	0.00140761	0.0108036	0.000399672	0.000660826	0.000135035	5.45e-05	0.00716147	0.043604	0	0.00716172	6.17e-05	0.000806117	0.000776774	0.000166488	0.000276392	5.81e-05	0.00159395	0.00319363	0.00246081	0.000894417	0.0113123
CRIP2	0.00307001	0.00989392	3.27e-05	0.0122116	0	0.00238765	0.00147882	0.0423746	0.000153365	0.000195405	0.000320304	0.000426855	0.000281811	3.83e-05	0.0370777	0.00454287	0.0015708	0.000592961	0.000209497	0.0127306	0.00177686	0.00228127	0.0168013	0.00104754	0.00424787	0.00419839	0.0022039	0.0188112	0.00050235	0.000776017	0.00607847	0.0113693	0.00626185	0.00136789	0.0226861	0.000745661	0.00193198	0.0045497	0.00252148	0.00275336	0.0113956	0.00435224	0.00941249	0.00194538	0.00019321	0.000552203	0.00235195	0.0461421	0.000433371
AURKA	0.000799047	0.00333209	0.00300455	0.0125165	0.000545356	0.00553751	0.0226501	0.00566481	0.00389295	1.24e-05	0.0385608	0.0049809	0.0210564	0.00264563	0.0201916	0.00199094	0.0309787	0.000388574	0.00388818	0.0118759	0.00527043	0.00212679	0.0154631	0.00594807	0.0288077	0.0001744	0.00402178	0.0141336	0.000460035	6.92e-05	2.07e-05	0.0467324	0.00499077	0.00103065	0	0.00469777	0.037944	0.000565909	0.00350613	0.00244169	0.00262647	0.00434691	0.0124111	0.00229978	0.00379924	0.000781482	0.00421485	0.00399833	0.00812514
ZNF467	0.028825	0.00512654	0.00732843	0.00865324	0.002041	0.0111791	0.00205262	0.0129568	0.0045486	0.00246522	0.00367006	0.00363569	0.00232543	0.00572071	0.0110702	0.010784	0.00234541	0.00086486	0.00357884	0.000490859	0.00211007	0.00243457	0.00308221	0.00177583	0.00113748	0.00679891	0.00530759	0.0434715	0.00129098	0.00089004	0.000146026	0.00113141	0.00308544	0.000936241	0.00238024	0.00216972	0.00640966	0.00226756	0.0187728	0	2.78e-05	0.0010186	0.000120669	0.0155611	0.00468936	0.00676666	0.00308773	0.00368775	0.00764878
CBWD6	0.00683382	0.0072315	0.00835373	0.0135323	0.000987187	0.00196263	0.000448273	0.00169983	0.00129557	0.0020428	0.00196136	0.000119022	0.000863916	0.000772912	0.0178107	0.00123426	2.06e-05	0.000623127	0.00127616	0.000187472	0.000394354	0.000608678	0.0124002	0.00061001	0.00103374	0.000146978	0.0153573	0.00629565	0.0105517	0.00269461	0.00144729	0.00195269	0.00155727	0.00021191	0.000611023	0.00479905	0.0149152	0.0077231	0.00521888	0.00449202	0.0004117	0.00010892	0.00348701	0.00388475	0.000404523	0.000427259	4.28e-05	0.0090409	0.000100804
KIF23	0.000367592	0.00618663	0.00103418	0.0185515	0.00155034	0.00501374	0.00294983	0.0189082	0.00528193	0.000254839	0.0108275	0.000697146	0.0157821	0.00147998	0.0223446	0.00593237	0.00390617	0.000328891	0.0008436	0.00864689	0.0164958	0.000319744	0	0.0111445	0.0352946	0.000153802	0.000787304	0.0296828	0.00255395	3.73e-06	0.000129595	0	0.0140648	0.00089826	0	0.00384772	0	0.0106295	0.00180161	0.000240735	0.00493406	0.00506967	0.0232515	0.00692112	0.0147027	0.00127444	0.00299023	0.000540519	0.00156296
HOXD3	0.00209443	0.000350513	0	0.0322245	0.0105814	0.0257684	0.00275013	0.000617152	0.016578	0.00129874	0.000546309	0.00278597	0.00116123	0.0104372	0.00242481	0.00120579	0.00186488	0.00709746	0.000824962	0.000277871	3.7e-05	7.09e-05	0	0.0380517	0.000343237	0.00411937	0.00627092	0.0486276	3.07e-05	0.000667719	0.00286426	0.0251622	0.0319999	0.000289256	0.00626074	0.0480622	0.0121838	0.0124581	0	0.0186633	0.0370556	0.00458636	0.0075614	0.00682156	0.0087936	0.00382807	0.00237297	0.0496463	0.000545906
CCDC18	0.00259131	0.00192775	0.0174679	0.00770876	0.000423029	0.0140988	0.0010129	0.00489305	0.0317307	0.00289303	0.0120599	0.000416669	0.00378346	0.0269712	0.0037261	0.00303937	0.00523019	0.00278193	0.00461818	0.00209291	0.000596122	0.00223507	0.0120765	0.00466116	0.0101139	0.00150915	0.000301232	0.012792	0.000153645	0.00461594	0.000383375	0.0475398	0.00215838	0.000327223	0.0107623	0.0125394	0.00255845	0.00503	0.00469349	0.00048646	0.00481232	6.75e-05	0.00446523	0.000223093	0.000240442	0.00110534	0.000423429	0.00195418	0.000437491
SIX3	0.00290464	0.000450727	0.00111873	0.000653686	8.75e-05	0.00998353	0.00141624	0.00219001	0.00626671	0.00118844	0.00139281	0.00222779	0.00121211	0.0153472	0.0118998	0.00597014	0.000496782	0.000676163	0.0078717	0.0129786	0.00315387	0.00380547	0.0231507	0.00264438	0.000759452	0.00140447	0.00334148	0.00617251	0.000470865	0.0187551	0.00438197	0.00555406	0.00393389	0.000485495	0.0229633	0.00254595	0.0265607	0.00784052	0.00366136	0.0332582	0.00124817	4.87e-05	0.00182466	0.00690719	0.0160077	0.0220969	0.000454913	0.00355971	0.00136785
SH3GL1P2	0.0365486	0.00186708	0.0129098	0.00515571	0.000289129	0.0251966	0.000217185	0.00479351	0.00513842	0.00143769	0.0122288	2.98e-06	0.00264742	0.00480033	0.0273066	0.0186744	0.00698137	0.000156943	7.72e-05	8.38e-05	0.000709436	0.000187286	0.0168053	0.00343973	0.000708073	0.00180698	0.000123838	0.00615505	1.29e-05	0.00739583	0.00593445	0.00856369	0.0186295	0.000665815	0.00273105	0.0107004	0.0495089	0.00811329	0.000604102	0.00869331	0.00363871	2.72e-05	0.000157231	0.00459488	0.000342023	0.00295136	0.00105221	0.00474667	0.00120201
TPRN	0.00172299	0.00601615	0.0495348	0.00473949	0.0113441	0.00132856	0.00448804	0.0248586	0.000441381	0.0153217	0.000872846	0.00533154	0.00177016	0.000226549	0.0169083	0.00182673	0.00813918	0.011272	0.00471253	0.0014434	0	0.000539425	0.00148235	7.29e-05	0.000491448	0.00314139	0.0135675	0.00703261	0.000313942	0.00249433	0.0011142	0.0169831	0.00538245	0.00176539	0.00108658	0.00810243	0.0464803	0.00563228	0.000806363	0.0101931	5.02e-05	0.00176545	0.0169669	0.00015023	0.000286986	0.00658866	0.0136423	7.32e-05	0.00118449
C10orf71	0.0158667	0.0164729	0.00943417	0.0113479	0.00178338	0.000986824	0.0120139	0	0.000814766	0.00021669	0.000248541	0.0113522	0.00530072	0.00535238	0.00515183	0.00464301	0.000191253	0.00706451	0.00216573	0.000689007	0	0.00583566	0.0051113	0.00265392	0.00629234	0.00448158	0.00070106	5.75e-05	0.000165543	0.00765833	0.0102758	0.00474491	0.00323866	0.00828116	0.000573164	0.00176926	0	0.000449371	0.00278021	0.00602761	0.00302267	0.000442661	0.000468669	0.000482517	0.0233573	0.00943391	0.00925003	0.00953813	0.00122736
WDR27	0.0135703	0.000948662	0.0191508	0.00120482	0.00113675	0.0287021	0.000245257	0.000156022	0.00508635	0.0199922	0.00906574	0.0010596	0.000226866	0.0122095	0.0237772	0.00787733	0.00182531	0.00350829	0.000261911	8.17e-05	0.015858	0.000419148	0	0.000802792	0.000513843	0.0164751	0.000880308	0.00201311	0.0059017	0.0209609	0.00146059	0.00947531	0.00748683	8.07e-06	0.000980919	0.0273992	0.0153799	0.0114217	0.000995667	0.000529355	0.00274604	9.33e-05	0.00189807	0.000639642	0.00181644	0.00059862	0.00460213	0.00482584	0.00490565
IER5L	0.0224247	0.00204542	0.0100957	0.00440571	0.0072005	0.0192281	0.00606477	0.000760801	0.000291009	0.00257805	0.00257988	0.000513449	0.00162231	0.000156532	0	0.00571113	0.000397797	0.0156441	0.0410945	0.000375241	0.0200463	0.000885654	0.0249274	0.0239775	0.00465704	0.00194174	0.000472085	0.000858932	0.0467127	0.001462	0.00106668	0.00142881	0.00524491	0.00263401	0.00107016	0.00640553	5.7e-05	0.0117255	0.00055743	0.0154637	0.00440179	2.82e-05	0.0362703	0.00412856	0.00562417	0.00211798	0.00192398	0.0345422	0.00221888
CCDC88B	0.0124204	0.000466994	0.000523755	0.0120391	0.00277477	0.0192131	0.0155417	0.016886	0.000165415	0.00749404	0.00586594	0.00277606	8.1e-05	0.000985624	0.0020108	0.00515814	0.00298325	0.00052622	0.0019693	0.000692155	0.00508472	0.00164798	0.00702872	0.00542416	0.00366485	0.00722287	0.0381162	0.0340017	0.0372401	0.00160163	0	0.0468974	0.0035943	0.00130594	0.016246	0.000230617	0.00137669	0.00165258	0.000493637	0.0114177	0.00155956	0.00216066	0.00219468	0.0352701	2.99e-05	0.00486681	0.00108638	0.00276121	0.00900059
HMMR	0.000695281	0.0387448	0.0163114	0.0229416	0.00265949	0.0102996	0.0299747	0.0358267	0.011077	0.000445752	0.0332467	0.02254	0	0.007593	0.036113	0.00132131	0	0.000763388	0.0092698	0.00425572	0.00523137	0.00656454	0.00562676	0.00854737	0.0230689	0.000862514	0.00493449	0.0118561	0.000520218	0.000349113	9.84e-05	0.0150746	0.0103144	0.00557859	0.036145	0.00221504	0	0.0464908	0.0140183	0.00775534	0.00107828	0.00436719	0.0128994	0.00314105	0.00856492	0.00416542	0.00604503	0.0010991	0.00916026
ZNF337	0.00298757	0.00211365	0.00823145	0.00449784	0.0010762	0.00754159	0.00484799	0.000718315	0.0264534	0.00230722	0.00692404	0.000506734	0.00234827	0.0265059	0.00458573	0.00103251	0.00198755	0.0171223	5.45e-05	0.000935816	0.000475218	7.77e-05	0	0.00422639	0.00403009	0.00319539	0.000167322	0.0058903	0.0015314	0.00310499	0.00542612	0.0124622	0.0108344	0.000544877	0.0133091	0.0117488	0.0106971	0.00843206	0.00230117	0.00125081	0.012503	0.000441431	0.00164296	0.00424888	0.0100105	0.00670874	0.000587204	0	0.00540549
HS3ST1	0.00805696	0.0369213	0.015983	0	0.0027706	0.0360491	0	0.000559145	0.00585397	0.00166185	0.0258276	0.000962221	0.00427992	0	0.0020377	0.00334909	0.000484345	0.0382357	5.35e-05	0.00237333	0.0260418	0.000136352	0.000503417	0.000960657	0.0122861	0.0022463	0.00433627	0.00881639	0.00885117	0.00042321	0.0150589	0.0149578	0.0188548	0.00254405	0.00382221	0.00572629	0.0135292	0.00150954	0.0210787	0.0194277	0.0309704	0.0142522	0.0122499	0.0376202	0.00551352	0.00666808	0	0.00558016	0.00212669
AHRR	0.00434227	0	0.012534	0	0.00146003	0.0136865	0.00809486	0	0.0424529	0.00151695	0.0091716	0.0103678	0.00223189	0.00793569	0.00482453	0.0011514	0.00313605	0.00402734	5.19e-05	0.005918	0.000421603	0.000644421	0.0204305	0	0.00104307	0.00448612	0.00119429	0.00211741	0.0392577	0.000630106	0.00539993	0.00863724	0.00655876	0.0112047	0.0128122	0.0238716	0.00826529	0.0240767	0.00187807	0.00189436	0.00575603	0.00339758	0.000642656	0.00913134	0.00246938	0.000421832	0.013932	0.0104346	0.00202666
AVIL	0.00304693	0.00892258	0.00525444	0.0184423	0.0257295	0	0.0205534	0.0095827	0.0274593	0.000527939	0.00462516	0.000269909	0.0143096	0	0.0141318	0.000153892	0.00379124	0.0270631	0.000233099	0.00141596	0.00430473	0.015714	0.00540888	0.00973057	0.0067983	0.0023127	0.000224916	0.00488667	0.0322261	0.00763037	0.000828192	0.00923514	0.00202702	0.000123712	0.0174256	0.0467841	0.0036989	0.00505997	0.00120018	0.00183439	0.0351828	0.0002169	0.0058605	0.011757	0.000493929	0.000173252	0.000896699	0.0068379	0.0185887
CAMK1G	0.0397258	0.0415602	0.00458716	0.00730926	0.00216321	8.46e-05	0.0113217	0.00847201	0.00019885	2.86e-06	0.000141893	0	0.0168353	0.00770124	0.000551536	0.00176996	7.75e-05	0.00608859	0.0140225	0.000894711	0.00116966	0.00777394	0.0209703	6.25e-05	0.000502779	0.00366795	0.000839019	0.00186808	0.00406609	0	0.00183401	0.00151645	0.000152	7.63e-05	0.00227726	0.000177535	0.0354354	0.00455222	0.00597761	0.00300342	0.000107049	0.00122015	0	0.000114791	0.0016418	0.0338593	0.000501903	0.00775726	0
IDUA	0.017184	0.00852415	0.00270108	0.00579425	0.00593483	0.00257941	0.000760026	0.00086714	0.00346859	0.00178962	0.00588594	0.00462005	0.00393838	0.0208795	0	0.000806358	0.0143771	0.0339918	0.019921	0.00260367	0.00786002	0.00228987	0.0020593	0.00768206	0.00491741	0.00323323	0.00652956	0	0.000266118	0	0.000966587	0	6.82e-05	0.00259163	0.00252177	0.000623863	0.00112241	0.00138045	0.000124278	0.0189881	0.00019263	0.000389904	0.00133615	0.00067563	0.00822438	0.0349861	0.00181087	0.0118577	0.0234181
CROCCP2	0.0098076	0.0127276	0.026234	0.00836061	0.00127834	0.0247475	0.031866	0.00153991	0.0248664	0.00231117	0.00998917	0.00249106	0.000206951	0.00867115	0.0119905	0.00230229	0.0190155	0.0104221	0.000638936	0.0024067	0.0146926	0.0113698	0.00202655	0.00217177	0.00811201	0.00814165	0.00107534	0.00117837	0.0360824	0.000734055	0.022603	0.00100411	0.00636121	0.00104714	0.0092911	0.025284	0.0113631	0.000141883	0.00198868	0.0138973	0	0.0018433	0.00529305	0.0139069	7.62e-05	0.00166706	0	0.00190558	0.00340012
FAM72A	0.00107698	0	0.0361753	0.0474005	0.00186746	0.0208781	0.0233909	0.0448448	0.00647002	5.46e-05	0.0209744	0.040202	0.0252327	0.000313828	0.00919444	0.00879783	0.0150729	0.000928311	0.00460294	0.00166394	0	0.016586	0.029498	0.00349263	0.017777	0.00126565	0.0155083	0.0175321	0.00432111	0.00011632	0.00309984	0	0.0102818	0.00129983	0.0204036	0.000387945	0	0	0.00456094	0.0107834	0.0037595	0.00123971	0.00400704	0.014112	0.0139425	0.00702843	0.00675885	0.00141614	0.00291798
FANCA	0.00120839	0.00281392	0.0146976	0	0.000179019	0.00448413	0.044809	0.027454	0.00876883	0.00043926	0.017767	0.000152487	0.0205385	0.0396332	0	0.0067137	0.00424123	0.000776972	0.00402852	0.00379353	0.00546894	0.00049586	0	0.0303806	0.0143561	0.00156533	0.000636774	0.0246398	0.00341735	7.74e-05	0.000505387	0.0324362	0.00370301	0.00288437	0	0.00386505	0.0219494	0.00202301	0.0121442	0.00647809	0.00453421	0.00299941	0.0102736	0.00252012	0.00012895	0.0194732	0.000367044	0.0210176	0.0145031
PIWIL4	0.000647828	0.0184363	0.000315159	0	0.000429073	0	0.0489731	0.013937	0.00536563	0.00886449	0.0348249	0.00117388	0.00110684	0.0227143	0.00244066	0.000726181	0.00476708	0.000659062	0.000292835	0.000699144	0.0491079	0.00842869	0.0230668	0.0283779	0.00290755	0.0106462	0.00774247	0.00583493	0.00889684	0.00078139	0.00188851	0.00575645	0.00264727	0.0133748	0.0359575	0	0.00201512	0.00774262	0.0050426	0.00312506	0	0.000413039	0.0114897	0.00744663	0.0046462	0.00609194	0.000132237	0.00808719	0.00871958
DEPDC1B	0.000545766	0.00621843	0.00151398	0.0382871	0.000173144	0.00264065	0	0.0100608	0.00411089	4.18e-06	0.0253189	0.000505788	0	0.00446106	0.0457491	0.0155613	0.0165659	0.00253514	0.001124	0.0155333	0.0137621	0.000600658	0.0389317	0.0102035	0.0130375	0.000534855	0.0103837	0.0115706	0.00118611	1.82e-05	0.00130671	0	0.011946	0.00246449	0	0.00322237	0	0.00171844	0.00175357	0.00921958	0.00182339	0.00481017	0.00823617	0.000671445	0.00259645	0.00684936	0.00147933	0.0081327	0.00202388
RHPN1	0.0208529	0.0196858	0.000808178	0.00142716	0.0012388	0.00172902	0.0105603	0.00734122	0.00271855	0.000344154	0.0302447	0.000362573	0.00509148	0.00890401	0.0238341	0.0246921	0.00287103	0.00904372	0.00579386	0.000606996	0.0159384	0.00448686	0.0103344	0.00226363	0.0048513	0.0047661	0.00151773	0.0247974	0.00333957	0.0193051	0.0038593	0.0131254	0.00213812	0.000269894	0.0105707	0.00306299	0	0.000522342	0.0110713	0.0281379	0.000337906	0.000714108	5.53e-05	0.00230392	0.000275638	0.0400333	0.000264457	0.00279315	0.025154
CORO7	0.00422723	0.000328191	0.00146528	0.00702649	0.00762132	0.0207645	0.00141013	0.0108884	0.0107791	0.0038725	0.00367663	0.0127473	0.000134331	0.00929806	0.0111298	0.0120221	0.00526317	0.00525015	0.0020095	2.51e-05	0.00159061	0.000810591	0.00819677	0.0022302	0.00291898	0.00721396	0.00498474	0	0.00210308	0.000942531	0.00435068	0	0.00920805	0.00195701	0.0240223	0.00369343	0.00198833	0.00659432	0.00533384	0.0198243	0.00034934	0.00333427	0.0142109	0.0174659	0.00178692	0.00838813	0.00270308	0.00325542	0.00104161
ADAMTS14	0.0182293	0.00841398	0.00189624	0.0421203	0.00250243	0.0391344	0.00613653	0.00126567	0.00288945	0.0413354	0.0242274	0.00117342	0.0262992	0.0137898	0	0.0117468	0.00164152	0.000210594	0.00985997	0.00107302	0	0.000992121	0.0360692	0.0129795	0	0.00141433	0.000143673	0.0146579	0.00504329	0.00178509	0.000754406	0	0.00683836	0.0028774	0.00349795	0.0237685	0.000607769	0	0.000915514	0.00743384	0	0.000230946	0.0178295	0.0211962	0.0270631	0.00339683	0.018211	0.0369905	0.0149082
RANBP17	0.00517681	0.0399407	0	0.046898	0.00136272	0.00490359	0.00653781	0.0148836	0	0.000172969	0	0.00543762	0	0.0220028	0.033331	0.0012647	0.000871214	0.000390459	0.01292	0.0294201	0.0134081	0.00388112	0.0132339	0.000897201	0.0127513	0.00950385	0.00066014	0.00681145	0.000238825	0.0110166	0.00046302	0	0.00242416	0.00141295	0	0.00883631	0.0177883	0.0150037	0.00263689	0.00342476	0.00140516	0.000183605	0.000938275	0.000797063	0.00881454	0.00140269	0.000802149	0.00727292	0.018372
UQCRH	0	0.00224831	0.0382121	0	0.0171114	0.000193868	0.0395548	0.00165695	0.000992885	0.000188472	0.00227132	0.0161047	0.0153562	0.0383977	0.029772	0.0366218	0.00138967	0.0012732	0	0.00416358	0.00658605	0.00767463	0.00340804	0.00316835	0.00280265	0.0100791	0.0207805	0.0230564	0.000287729	0.00165832	0.00154351	0.000176222	0.00569466	0.00590989	0.00120124	0.000128178	0.00508532	0.00518948	0.000580887	0.0292169	0.00237162	0.0323353	0.000685971	0.000707509	0.00606969	0.000493898	0.00111161	0.00215138	0.00696619
HES5	3.52e-05	0.0113597	0.000183775	0.00743695	0.000774401	0.0207197	0	0.00267591	0.000603152	0.00625089	0.00653645	0.0138427	0.00729207	0.00110385	0.0211899	0.0331485	0.0464527	0.0311565	0.00155074	0.0032651	0	0.000697006	0.0378505	0.0390124	0.00702649	0.000249913	0.000525944	0.00145662	0.0129275	3.22e-05	0.00314196	0.00759692	0.0015506	0.0216307	0	0.022949	0	0.0198762	0.00711158	0.00771951	0.00386578	0.00531044	0.000488044	0	0.00223412	0.00532764	0.00404442	0.00075859	0.0156022
HOXD4	0.000719653	0.000932295	0	0.00979861	0.00166285	0	0.00249614	0.0019529	0	0.00467879	0.0437894	0.0014886	0.0010137	0.0074749	0.0106241	0.0143379	0.0012348	0.0276192	5.33e-05	0.00116855	0.0012075	0.000264415	0.0316961	0.0108425	0.00137018	0.0228694	0.00131137	0.0157232	0.00964014	0.00228119	0.00655325	0.0136329	0	9.04e-05	0	0.0490432	0.00629951	0.0065155	0.0109178	0.00314496	0.0114431	0.000110457	0.0209374	0.0056475	0.00563186	0.000195736	0.00719678	0.0109379	0.000706885
TARBP1	0.00213061	0.0401027	0	0.00249536	0.00201748	0.00513282	0.0195454	0.020589	0.029953	0.000357432	0.0335819	0.000411153	0.00683218	0	0.0023533	0.000966936	0.00719302	0.00671036	0.00829447	0.00128331	0.0122112	0.000929639	0.0140158	0.000470062	0.00336476	0.0141359	0.00108383	0.00234884	3.38e-05	0.0091265	0.00600973	0.00306925	0.0203529	0.0040914	0	0.00497753	0.00543108	0.00339529	0.00681544	0.0454929	0.000252296	0.000561066	0.00018225	0	0.000939574	0.0361083	0.0316402	0.00300505	0.00324591
NIPAL2	0.00251663	0.00577505	0	0.0050224	0.00191467	0.00119952	0.00326715	0.000772554	0.000943855	0.000284852	0.00118442	0.00641399	0.000396944	0.00177088	0.00756451	0.00631849	0.018312	0.00901841	0.00811163	0.012025	0.00799748	0.0141107	0.0121802	0.0139613	0.0207658	0.0240753	0.00879762	0.00234388	0.0131857	0.00597322	0.00209104	0.00164628	0.0182694	0	0.00861032	0.000883834	0.000772543	0.00381259	0.00499561	0.00683971	0.00747283	0	0.00979859	0.00179098	0.000115279	0.00100855	0.0162791	0.00527196	0.00332303
HERC2P2	0.009473	0.00288253	0	0.00102319	6.14e-05	0	0.00543451	0.00258851	0.0336426	9.34e-05	0.020205	0.000130911	0.0115094	0	0	0.00330767	0.00300081	0.00834708	0.000276438	0.00181761	0.0100909	0.000478584	0	0.0102736	0.00515922	0.000159847	0.00303515	0.0113347	0.00216777	0.0023581	0.000240599	0.0162748	0.0176767	0.000145141	0.00916026	0.00525689	0.0146745	0.00353527	0.00193122	0.00359701	0.000509425	0.000600958	0.00560515	0.00383458	0.00587582	0.00336011	0.00363868	0.0206462	0.00458382
KIF14	0.0030754	0.00330611	0.0170915	0	0.00803149	0.00399268	0.0154719	0.00629102	0.0409427	0.000153029	0.0409213	0.00211127	0.0319698	0.00871199	0.0267214	0.00226496	0.0454797	0.00231971	0.00161507	0.00327046	0.018147	0.000833785	0.0200454	0.0346468	0	0.00129227	0.000824723	0.0262806	0.00180852	0.000367539	8.29e-05	0.0455666	0.00572965	0.00170589	0	0.0331356	0	0.0240862	0.006059	0.00684399	0.0164151	0.00684269	0.0280895	0.00355547	0.0158888	0.00133468	0.00206427	0.01742	0.0213881
MYCN	0.00678197	0.00180909	0.0487218	0	0.000919055	0	0.0140308	0.0064849	0	0.00406129	0.000822281	0.000989608	0.00193566	0.00174736	0	0.00366113	0.00442051	0.000193356	0.00195807	0.0121354	0	0.000489043	0.00286824	0.00865623	0.0203222	0.00078987	0.000390553	0.0082271	0.00165585	0.000918424	0.00138037	0.00820878	0.0433571	0.00587353	0.019323	0	0	0	0	0.0152462	0.00836176	0.035681	0.0130939	0.00203958	0.0181456	0.016637	0.00390824	0.0144417	0.00128744
RANBP1	0.00353047	0.0340911	0.0391409	0.0260926	0.0273488	0.00801124	0.0136419	0.0143233	0.002682	0.00297796	0.0013556	0.00551871	0.0103861	0.00474879	0.00188759	0.00888504	0.00111305	0.00575124	0.0316337	0.0046576	0	0.00916683	0.0075955	0.0124315	7.44e-05	0.0175811	0.00847383	0.0051964	0.00144802	0.000377877	0.0107498	0.000727548	0.0012057	0.00182394	0	0.00405893	0.0265073	0.00375626	0	0.0459827	0.00173337	0.0157388	0.00402602	0.00118599	0.000499681	0	0.00623463	0.00508598	0.000719082
H2AFZ	0.00518687	0.0137395	0.0214394	0.0314441	0.0118175	0.00342487	0	0.0218502	0.00380751	7.56e-05	0.0210526	0.00108376	0	0.00170393	0.0173002	0.0142393	0.0462748	0.000639906	0.00481403	0.0475843	0	0.0108496	0.0166455	0.025174	0.0332016	0.000563946	0.0273297	0.0132514	0.000535876	0.000155188	0.000388614	0.0322388	0.00910873	0.00754462	0	7.69e-05	0	0.0233436	0.00127196	0.0162164	0.00406414	0.0049528	0.0243417	0.00393088	0.00374246	0.0139213	0.0281118	0.00750723	0.00714459
ZNF862	0.0120712	0.014177	0.0196405	0.00586962	0.0197609	0.0332962	0.000265168	0.0289208	0.0211692	0.0126894	0	0.000475281	0.0176702	0.044514	0.0137495	0.000494082	0.0294283	0.0224581	0.00206822	0.00370243	0.000319251	0.00116413	0.0249627	0.00478611	0.00636994	0.00766508	0.000296414	0.0108944	0.00320814	0.0172365	0.00196461	0	0.00451827	0.00288065	0.00859906	0.0460793	0.00495323	0.00116549	0.000955442	0.000689963	0.000242042	0.000350244	0.00150249	0.0116557	0.00171757	7.8e-05	0.00232149	0.0056828	0.00127947
FBXL19	0.0242055	0.0169845	0.0313095	0	0.00269571	0.0306544	0.00154506	0.00080877	0.00453679	0.000778896	0.0147456	0.00719361	0.000658704	0.000556677	0.00158461	0.0402285	0.00527823	0.000839087	0.0177888	0.000715501	0.0496546	0.00455339	0.00944711	0.0449934	0.0430831	0.00223366	0.000965518	0.0355871	0.0193709	0.00180949	0.0032653	0.011841	0.00362388	0.0048002	0.00431195	0.02783	0.00607373	0.00215642	0.000431244	0.0216521	0.00071348	0.000435428	0.0243126	0.00945313	0.0183353	0.0194881	0	0	0.00419955
MARCKS	0.00828702	0.0141902	0.00940862	0.0312605	0	0	0.00424826	0	0.00641945	0.000523339	0	0.00308086	0.0078936	0.00186741	0.00167146	0.00255993	0.00512789	0.00747916	0.000209069	0.00319506	0.000855858	0.00664042	0.0214327	0.0237365	0.000296953	0.00724989	0.0127396	0.0104738	0.0101292	3.06e-05	0.00430528	0.00131116	0.0117844	0.00134469	0.0174966	0.00721967	0.00201905	0.0414017	0.0119695	0.00734994	0.00847597	0.00293114	0.0104858	0.0143946	0.0238577	0.00358554	0.000377058	0.0311684	0.000905889
HSPA7	0.00940413	0.000123241	0.00624079	0	0.00356534	0	0.00267864	0.00479396	0.00128664	0.0178806	0.00182944	0.0021348	7.84e-05	0.00662695	0.00237496	0.00165531	0.000194864	0.00202565	0.00270629	0.000764982	0	0.00113001	0.0328391	0.0053439	0.00514782	0.00816629	0.0141064	0	0.0106497	0.00204201	0.0286299	0	0.00695543	0.0266094	0.00234352	0	0.00173314	0.00340713	0.000577249	0.00136791	0.0216585	0.00600008	0.00573801	0.0153185	0.0249801	8.49e-05	0.000968591	0.00724922	0.00183768
SRGAP2	0.00309894	0.0317584	0	0.00433351	0.00336656	0.0201886	0.0283471	0.00611569	0.0284256	0.0018872	0	0.00733537	0.00842537	0	0.0257228	0.00324628	0	0.0134898	0.0132396	0.00922887	0.0094974	0.000847633	0.028237	0.0333166	0	0.00181117	0.00634304	0.00167703	0.0110306	0.00298153	0.000639548	0.0127282	0	0.00409595	0.0473779	0.00830941	0	0.0380155	0.00216464	0.00309895	0.00971358	0.000619261	0	0.00858793	0.000773962	0.0172591	0.0137101	0.0155759	0.00311637
NRG2	0	0	0.00926486	0.00099261	0.00933218	6.72e-05	0.0155803	0.00683572	0.00202201	0.000371142	0.00443793	0.035733	0.0140946	0	0.0142928	0.00148282	0.0183167	0	0	0.00722266	0.0362573	0.0101663	0.00727633	0.000472142	0.000465708	0.00486309	0.00313459	0.00402396	0.00191366	0.0480304	0.00421285	0.00924136	0.00284572	0.0129275	0.00271739	0.000833678	0.0166108	0.00678451	0.00452694	0.00542051	0.0007932	0.0097333	0.00305852	0.00124074	0.0044503	0.00454971	0.000654527	0.0199227	0
RPL32P3	0.0165155	0.00251999	0.00952427	0.00775455	0.00102789	0.0453026	0.00604613	0.00220874	0.00566344	0.00646572	0.0432249	2.95e-05	0.00509015	0	0	0.00220244	0.00350628	0.00667135	3.23e-05	0.000467193	0.00425144	0.000314008	0	0.0120794	0.00060887	0.00281263	0.000204847	0.00170457	0.0033423	0.00142016	0.00511388	0.013472	0.0105696	0.000884754	0.00654422	0.0426432	0.00877791	0.0100859	0.00505691	0.000197969	0.037554	4.47e-05	0.00553846	0.029149	0.000936875	0.000262896	0.000246887	0.0270371	0.000914165
DUSP8	0.00182907	0.0225719	0.0149085	0.00355177	0.0022682	0.0126566	0.0378782	0.000301948	0.04168	0.00439814	0.00322324	0.0184899	0.0125102	0.0051529	0.0246658	0.00307657	0.00585026	0.0347829	0.0138254	0.0230307	0	0.000406787	0	0.00326917	0.0255768	0.0131744	0.000399184	0.0115681	0.0124896	0.000814373	0.00881379	0.0355034	0	0.000452561	0.024086	0	0.00836691	0	0.00470685	0.00533018	0.0457755	0.0066947	0	0.00061779	0.0200399	0.00198996	0.0026114	0	0.0156085
SLC15A3	0.00319803	0.0006419	0.00291711	0	0.000604765	0	0.010741	0.00806147	0.0026486	0.00656979	0.0187043	0.00354713	0.0307375	0.00984912	0.00225193	0.0145542	0.000129834	0.00693784	0.00124676	0.00499201	0.0343125	0.000184319	0.0285384	0.0157906	0.0186037	0.00100145	0.00300013	0.027698	0.011332	4.83e-06	0.0110425	0.0400935	0.0108065	0.0229317	0.0119586	0.0198099	0.00145718	0	0.00518811	0.0163853	0	0.00271874	0	0	0.0125531	0.00459347	0.00192357	0.019664	0.00584947
DET1	0.00386361	0.00106212	0.0068707	0.00960058	0.0126468	0.00344595	0.00973186	0.0281122	0.00450808	0.00773459	0.00606662	0.0138267	0.0280053	0.00110424	0.039603	0.0136751	0.0037161	0.00735478	0.000435194	0.00197341	0	0	0.0101708	0.00504605	0.00761935	0.000749628	0.0124566	0.00781356	0.0310792	0.00655973	0.0103817	0.0180122	0.00145026	0.00119714	0.00351042	0.000734178	0	0.00400729	0.00066799	0.00110754	0.0047625	0.0186013	0.0027687	0.033412	0.00941697	6.01e-05	0.00410904	0.00558542	0
TRIM52	0.013648	0.0127004	0.00196597	0.00632617	0.00298473	0	0	0.004781	0.0133318	0.00304072	0	0.000857853	0.0331983	0	0	0.00521235	0.00596037	0.00597614	0.00118521	0.0111274	0.00168095	0.00289461	0	0.00508927	0.0169592	0.00740657	0.000313379	0.0482794	0.00572385	0.00322031	0.0123325	0.00300084	0.00171504	0.000350734	0.00281642	0.00673217	0.0211076	0.000215543	0.0452649	0.0104173	0.0239881	0.00045716	0.000710587	0.011699	0.0124249	0.0100332	0.00381063	0.00348221	0.00980237
PIK3R5	0.010505	0.00259146	0.00691665	0.023773	0	0	0.0137175	0.00369073	0.00417217	0.0187126	0.0127273	0.00113497	0	0	0.00321374	0.00783668	0.00194192	0.0110174	0.00601571	0.0050088	0.00135268	0.000759527	0.0274977	0.0171746	0.014413	0.00437519	0.00537912	0	0.00491063	0.000972602	0.00228482	0.0351241	0.00309769	0.00644694	0.0483749	0.00621821	0.000839461	0.0239428	0.00613945	0.00529441	0	0.00894071	0.0037368	0.0276337	0.00225399	0.000820045	0.00449066	0.0292538	0.0187776
UBAC1	0.0364913	0.00286473	0.00112304	0	0	0.0365345	0.0077595	0.0236627	0.0106255	0.000636031	0.00177112	0.00843249	0.0002266	0.00120207	0.00986606	0.00252083	0.00387773	0	0.0010698	0.00206665	0.00933766	0.00556401	0.00577381	0.0126632	0.00342124	0.00839372	0.0182071	0	0.00319855	0.00322707	0.00276466	0.0236656	0	0.00350156	0.0291461	0.0151634	0.00752778	0.00677911	0.0172256	0.0201338	0.00257966	0.00164977	0.0130405	0.00245999	0.0081598	0.00311491	0.00980728	0.00570362	0.00171696
ABT1	0.00221681	0.0219627	0.00406573	0.00387449	0.00232111	0.00392183	0.0125634	0.00232843	0	0.00281666	0.00958707	0.0153482	0.00143115	0.0287372	9.55e-05	0.0104918	0.00534925	0.000289409	0.047834	0.000362874	0.00427318	0.00263527	0.00595958	0.0125767	0.00175158	0.00909173	0.00316884	0	0.00228693	0.0436775	0.00129938	0.000663901	0	0.000668355	0.0216686	0.00706025	0	0.0018353	0.0163534	0	0.00386966	0.0116717	0.00232091	0.00177393	0.00076655	0	0.00675082	0.000149868	0.00583912
MIAT	0.0168554	0.000743246	0.0283926	0.0126564	0.00294562	0.0398185	0.000994265	0.0124536	0.0117738	0	0.00456979	0.00362254	0.00065322	0	0	0.00762969	0.000308491	0.00368083	5.8e-05	0.000487538	0.0134875	0.000393935	0	0.0185683	0.000906915	0.0373147	0.00642648	0.00917144	0.00989445	0.0192353	0.00710293	0.0238056	0.0201713	8.9e-06	0.0093452	0.0336314	0.00705732	0.00592936	0.000284054	0.00597389	0.01206	0.000199318	0.00199091	0.00805469	0.00338358	0.000620574	0.00486931	0	0.00326445
MPP7	0.00181499	0.0089393	0.0342885	0.0154208	0	0.0223859	0	0.00236975	0.00163784	0.00786475	0.000202756	0.00320741	0.00032301	0.00181521	0.00685126	0.00657025	0.00640068	0.0103823	0.00430704	0.00974741	0.0408883	0.0475286	0.00295977	0.000367112	0.00526523	0.0163187	0.00614195	0.0198941	0	0.0363068	0.00514909	0.00209841	0.01141	0.00624228	0.020563	0.00768834	0.0081404	0.000363853	0.00220412	0.00371424	0.00759267	0	0.00717859	0.00130924	0.00135644	0.000943667	0.0123783	0.00551051	0.00777877
HSD11B1L	0.0460974	0.00307968	0.0309165	0	0.0290285	0.00251787	0.0382254	0.0102662	0.000174153	0.00711992	0.00810545	0.00509888	0.00351469	0.00570929	0.00944616	0.0118435	0	0	0.0257255	0.00995173	0	0.00392379	0.00181968	0.00160957	0.0188584	0.0275204	0.0177991	0.018419	0.0272959	0.00310061	0.0058357	0.00626058	0.00047345	0	0.0177523	0.00425283	0.0210669	0	0.0052007	0.00569641	0.000206814	0.0250464	0.00605173	0	7.74e-05	0.000628144	0.0167839	0.000255606	0.0156845
DOCK5	0.0124723	0.00474404	0.00402336	0.0313434	0.0222647	0.00304186	0.00726563	0.0021363	0.000359847	0.00281228	0.00158521	0.00933072	0.0057656	0.0169198	0	0.00872817	0.0147403	0.0165493	0.00291967	0.00153731	0.0120665	0.00101801	0.000105075	0.0180708	0.00324046	0.00357103	0.0149867	0.0218813	0.00294127	0.0322697	0.0137719	0.0137558	0.0156983	0.00306477	0.000390865	0.0221159	0.0309807	0.0494498	0.0010376	0.0172926	0.022719	0	0.00079554	0	0.0112877	0.00272272	0.00486045	0.0101727	0.00632433
ARVCF	0.04748	0	0.0193078	0.00977115	0.00127039	0.00391042	0.00258434	0.0156804	0	0.000246959	0	0.0311271	0.0124193	0	0	0.0043843	0.0360725	0.00577068	0.00964639	0.00145043	0.0475519	0.00808011	0.00172175	0.00264571	0.00417745	0.0181336	0.000595645	0.00170962	0.0014278	0.0261992	0.0037565	0.00613651	0.0345242	0.00125011	0.00197423	0.0365418	0.0093409	0.00111934	0.0299664	0	0.00956823	0.000480297	0.000555681	0.0173321	0.00198219	0	0.0124668	0.00445333	0.0498654
TRAF3IP3	0.00703767	0.00169579	0.00241919	0	0.0336751	0	0.00827765	0.0187516	0.0065433	0.0382819	0.00928264	0.00127085	0.00422854	0.00872942	0.00349276	0.00344454	0.000662644	0.00179926	0.000434034	0.000346403	0	0.00547992	0.0335956	0.0314756	0	0.00266239	0.0237322	0	0.00555733	0.00048668	0.00788217	0	0.0206723	0.000940676	0.023435	0	0.00279825	0.00418586	0.00108526	0.00714569	0.0251859	0.0105704	0.00276632	0.00463392	0.030914	0.0134233	0.00319094	0.0210487	0.0268594
ACOT7	0.0108047	0.0013083	0.00389099	0	0.0108795	0.0017246	0	0.0331939	0.0102173	0.000426925	0.000538356	0.0321737	0.01201	0.0167121	0.044052	0.0270846	0.00537172	0.0151231	0.00958028	0.00587686	0	0.0062284	0.00445564	0.00567363	0.0395289	0.0139764	0	0	7.77e-05	0.00144867	0.0159693	0	0	0.0320563	0.049721	0.00472206	0.0180119	0.00707865	0.00590777	0.0026716	0.00161983	0.0302811	0.0328684	0.00225421	0.00500861	0	0.0164896	0.0318371	0.00144417
CDKN2A	0.0284891	0.0136812	0.0117405	0	0.0140455	0.00466527	0.0376243	0.045103	0.00295031	0.00363481	0.0129046	0.00736324	0.00278023	0.00471417	0.0328318	0.0363229	0.0134506	0.0125713	0	0.0172322	0	0.0115777	0.0198982	0.0132183	0.0125748	0.0145904	0.0165056	0.00790569	0.00306754	0.00808794	0.0209965	0.00361777	0.00270789	0.0118776	0.0114594	0.00423249	0.000493676	0.00598024	0.000494156	0	0.00263041	0.000854605	0.0186294	0.0251028	0.0174223	0	0.0186864	0.00274066	0.0153903
CRIP1	0.00614093	0.0281947	0.0016453	0.032596	0.0103236	0.0461417	0.00826611	0.0185159	0.00586602	0.00805802	0.0115465	0.00683972	0.00123132	0.00626173	0.0100271	0.0124741	0.00374706	0	0.000110785	0.00258123	0	0.000297614	0.0234679	0.0477282	0.0198436	0.0161348	0	0	0	0.00778928	0.00595593	0	0.0138895	0.00470851	0	0.0223251	0.00523972	0.00887638	0.00141552	0	0.00434735	0.0138344	0.024122	0.0144443	0.000908192	0.0408834	0.00785969	0.0021917	0.0142201
COL1A1	0.00506943	0	0.0144622	0	0.00277	0.0175755	0.035512	0.0280428	0	0.00199649	0	0.00342822	0	0.00121506	0.0169308	0.0168306	0.00967125	0.0107592	0.0198465	0	0	0.00224655	0.046428	0.0327072	0.0469213	0.00638306	0.00129655	0.00138167	0.0198496	0.000277233	0.000182935	0.0043685	0.0441411	0.0472292	0	0.0163493	0.00703934	0.0316375	0.00110499	0.00577581	0	0.00347044	0.00859078	0.0150851	0.0227047	0.00154996	0.010529	0.00644889	0.00478664
ALDH3A2	0.00352667	0.0340279	0.0139029	0.00484765	0.000525254	0.00365702	0.0161588	0.0152908	0.00225293	0.000908132	0.00972757	0.0143138	0.000630624	0.00228021	0.0273284	0.0157981	0.0111842	0.00777446	0	0.00132047	0	0.000827314	0.00694002	0.00389424	0.00188485	0.00472334	0.0143563	0	0.00748683	0.0356683	0.0116821	0.0396893	0.0222774	0.00607511	0.0210479	0.0125059	0.0189446	0.00169884	0.00574057	0.0206253	0.00481032	0.00636387	0.000718541	0.00840554	0.00428935	0	0.00441891	0.0371519	0.00271551
FCGR2C	0	0.00885952	0.00356658	0	0.0234675	0	0.0179069	0.00279245	0.00385391	0.0196224	0.00947379	0.000406691	0.00411449	0.00885469	0.00415788	0.00328803	0.000433921	0.00340997	0.00028772	0.00883547	0	0.000978156	0.0346578	0	0.0377185	0.0115442	0.0016806	0.0164958	0.000902178	0.00162917	0.00708107	0	0.0175943	0.00411937	0.0190242	0	0.00246628	0.00460413	0.00111964	0.0029648	0	0.00613823	0.00428226	0.0249964	0.0133004	0.000273711	0.000524592	0	0.00664489
SLC7A14	0.0344165	0	0.0127869	0.0294697	0.00107935	5.53e-05	0.0152539	0.0294271	7.48e-05	0.00986434	0.00150999	0.0242093	0.022745	0.0414496	0.00187375	0.0254028	0.00342588	0.00426712	0	0.00136607	0	0.0293365	0.0232429	0.00367553	0.0221938	0.0216797	0.0177465	0.0017785	0.00103017	0.045345	0.0162088	0.00984497	0.00671211	0.0210208	0.0347066	0.00310546	0	0.00663872	0.003878	0.0269155	0.00363331	0	0.0103103	0.000543021	0.0233785	0.0401402	0.0319904	0.00374611	0.0101461
RHOC	0.00540117	0.0132201	0.00554686	0.0108636	0.0181253	0.00211407	0.00270217	0	0.0159533	0.000454393	0.00117497	0.0195697	0.00141122	0.0170199	0	0.00461072	0.000773762	0.0180681	0.0133334	0.00364614	0	0.0101199	0.00643451	0.00158368	0.00229112	0	0.0440771	0.00755909	0.00126124	0.0416077	0	0.0398497	0	0.00258312	0.0290852	0.0109965	0.00218492	0	0.00924947	0.0108078	0.0163585	0.0322987	0.032942	0.000414303	0.0186992	0.0286699	0.00154392	0.0190903	0.00337501
ALB	0.00307625	0.00664006	0.00130887	0.0103799	0.00937897	0.00201687	0	0.0102836	0.00472041	0.0336413	0.00927327	0.0084888	0.00602123	0.00910815	0.000225696	0.00808711	0.00213296	0.0195077	0.000108774	0.00656343	0.00107288	0.0164713	0.00105172	0.00281353	0.00136834	0.00126308	0.00267124	0.0317101	0	0.021214	0	0	0.0134422	0.0206704	0.00372711	0.01486	0	0	0.0371372	0.0240018	0	0	0.00227825	0.0414424	0.005146	0.00943109	0.000194222	0.00273746	0.0388495
RNF149	0.00260734	0.0229941	0.0120606	0.0325153	0.00101092	0.0306739	0	0.0170948	0	0.000396783	0.0297499	0.00460769	0.0191539	0.0367285	0.0141351	0.00552127	0.00232215	0.000936414	0	0.0181549	0	0.0111147	0	0.0104756	0.0139178	0.00404299	0.00100812	0.00813588	0.00285147	0.0125867	0.0071847	0.0308999	0.0316356	0.002411	0	0.0368205	0	0.00730804	0	0.0112108	0.0163953	0.00155323	0.00775929	0.000941377	0.00679084	0.00665126	0.00263447	0.02764	0.0297064
STYK1	0.00664237	0.000474326	0.012951	0.0080638	0.0377197	0.0231749	0.0246279	0.0358014	0.000395845	0.0412542	0.00173137	0.00599524	0.00129279	0.0221407	0	0.0351857	0.00269973	0.0247509	0	0	0.0144949	0.00637503	0.00165921	0.0364768	0.0221717	0.0414522	0	0	0	0.0133383	0.00455331	0.0030344	0.0303247	0.000763496	0.0324271	0.0013262	0.00254857	0.0231631	0.0138991	0.0130891	0.00314378	0	0.0253352	0.00922007	5.35e-05	0.000802852	0	0.00230045	0.000530597
UNC5CL	0.0333162	0.000133767	0.0079986	0.02161	0.00223369	0.0152844	0.0115501	0.0261247	0.0072602	0.0267063	0.0302836	0.000781787	0.00139997	0.0185229	0.0269766	0.00911424	0.00570411	0.00465702	0.00137469	0.002197	0.0190145	0.00303003	0.026999	0.00495	0.0066587	0.0138386	0.00767679	0.0471238	0.000788802	0.00781594	0.0137311	0	0.000414142	0.000832485	0.00689113	0.0405549	0.00775953	0.00168575	0.00415189	0.00910521	0.00357226	0.00017439	0.00431441	0	0.00147342	0.000792414	0.00605375	0.00498869	0
SOX11	0.00588726	0.00288736	0	0	0.00872259	0	0	0.00344348	0.0194278	0.0180687	0.0252135	0.0229514	0.00666733	0.0330362	0.0017072	0	0.0426134	0.00720375	0	0.00280901	0.0345454	0.0091709	0.0263184	0	0.0133531	0.0011891	0.00319221	0.011094	0.04783	0.000219319	0.00815352	0.00794475	0	0.0216385	0.0387861	0.00323038	0.0086336	0.0120531	0.0358821	0.0218359	0.00533717	0.00868188	0.0374677	0.0133191	0.000945421	0	0.00891179	0	0.0222771
KCNIP1	0.0300875	0	0.0408087	0.00115719	0.0445633	0.00512206	0.00536178	0.0296531	0.00458746	0.00928996	0.00386064	0	0.0151043	0.00349664	0.000849754	0.0245839	0.00993512	0.0115704	0.0155428	0.0325389	0.0140339	0.0148061	0	0.000458289	0.00153461	0.0279631	0.0115514	0.00122201	0.0141968	0	0.025051	0.0252646	0.00122706	0.00922664	0.0146859	0.000787826	0.0483322	0.0231648	0	0.000374686	0.000123351	0.00161481	0.0131221	0.0239693	0.0069278	0.0145287	0.00973666	0.0296517	0
C1RL	0.0336044	0.0108295	0.0117795	0.00296371	0.00018685	0.000455882	0.00528728	0.011271	0.00112706	0.0020543	0.0258921	0	0.0410478	0.000694592	0.00304806	0	0	0.0299147	0.0269019	0.0189363	0	0.0421481	0.00277348	0.000824345	0.00371034	0.00190156	0.038044	0.0130467	0.020976	0.0147799	0	0.00360667	0.00311756	0.00542445	0.00207701	0.0381903	0.025743	0.000747758	0.00432368	0.00473548	0.0015107	0	0.000300438	0.0201333	0	0.0314505	0	0.00950192	0.0129459
OXGR1	0.0171533	0.0121922	0.0219771	0.032099	0.00135779	0.0270627	0.0211414	0	0.0125959	0.006082	0.00100427	0.023559	0.0101593	0.0231584	0.0371741	0.00617055	0.0185499	0.00238632	0	0.0402735	0.0426297	0.00160047	0.019069	0.000473502	0.00188134	0.0182077	0.011542	0	0.0484708	0.00392765	0.00607895	0.00159362	0.033979	0.00565724	0.00300716	0.0044005	0.0279172	0.0173056	0.00108473	0.00690389	0.00301237	0.0262804	0.00428015	0.00212219	0.000760376	0.00351174	0.00797503	0.0050338	0.0107744
CA2	0.00256384	0.00567396	0.00931119	0	0.000326825	0	0	0.0356326	0.00383664	0.0133783	0.00170863	0.0209455	0.00168443	0.0104211	0.0077288	0.0431859	0.00253378	0.00556517	0.0122042	0.00157683	0.0194216	0.00170654	0	0.00930148	0.010273	3.01e-05	0.0150244	0	0.0372822	0.000112477	0.00100018	0.00766137	0	0.0065377	0	0.029784	0.0184804	0.0198905	0	0.00541058	0	0.00117324	0	0.00757061	0.00179192	0.0225265	0.0177972	0.00260308	0.00240505
HTR1F	0.0117767	0.00157969	0.0159165	0	0.0198466	0	0.0039574	0.00971158	0.00571362	0.00280805	0.00970272	0.000179165	0	0.0123843	0	0.00981883	0.000974887	0	0.00136829	0.0157324	0.00547257	0.000256512	0	0.0370399	0.04991	0.0210822	0.000126022	0.00990294	0.00678685	0.0006073	0.0123206	0.0430359	0	9.89e-05	0.0132658	0.0472983	0	0	0.0160974	0.00084838	0.0408331	0.0100455	0.0230997	0.0048909	0.0179713	0.0346361	0.0122947	0	0.000558721
SYT6	0.00688948	0	0.00685458	0.00931088	0.0029554	0.00149748	0.00662738	0.00513367	0.0012901	0.000869077	0.0145814	0	0.022556	0.0089284	0.00746345	0.0296037	0	0.00218631	0	0.00249074	0	0.00561416	0.014853	0.012216	0.0357405	0.00350337	0	0.01448	0.0134576	0.00507468	0.0387243	0.0298812	0.0198574	0.00663371	0.0073787	0.00383857	0	0.00902545	0.000718778	0.00543197	0.00228739	0.0104738	0.0150918	0.0105143	0.00738843	0.00942814	0.0312815	0.00228606	0.00194829
ARFGAP1	0	0.0326645	0.0170106	0.0342224	0.0106694	0.0021843	0.0143796	0.0106668	0.0293759	0.00302596	0.0292344	0.0084279	0.000715668	0.0105438	0	0.00711294	0.00209642	0.00406643	0.00450406	0.0100942	0	0.0175094	0.0137988	0.00594402	0.00554942	0	0.0020993	0.0132493	0.000672915	0.0481496	0.0166529	0.0321236	0.00638533	0.00165319	0.00101486	0	0	0.00087932	0.00182833	0.0339994	0.00749036	0.00121729	0.00784176	0.00817644	0.0103843	0.0111974	0.00850439	0.00482829	0.0476114
SPDYA	0.00378198	0	0	0.0144741	0.00607846	0	0.0420764	0.0337824	0.00610171	0.00689795	0	0.0113738	0.0147804	0	0.0133952	0.00378822	0.00596035	0.0166061	0.00749919	0.0185912	0.00588086	0.0251745	0	0.00923643	0.00485276	0.00185426	0.00247549	0	0.00367356	0.0336041	0.00381892	0.0432282	0.0106711	0.00195626	0	0.0268689	0.0233542	0.000388386	0	0	0.00855303	0.00585502	0.0020576	0.01194	0.00587729	0.0014601	0.00721883	0.0133571	0.0237309
FAM102A	0.00295124	0.0113723	0.00855119	0	0.00397537	0	0	0.00429648	0	0.00732753	0.0112825	0	0.0166725	0	0.00362253	0.0105674	0.00144073	0.0124086	0.00970604	0.00524785	0.0168891	0.00318432	0.037264	0	0.0354441	0.00855126	0.00107699	0.00607994	0.0408552	0.0101523	0.00103378	0	0	0.0341941	0	0.0440922	0.0331192	0	0.010898	0.000721615	0	0.00552422	0	0.0178185	0.00337363	0.0318273	0.0312998	0	0.0405863
CCDC162P	0	0.00251329	0.011475	0.00668614	0	0.00754124	0.000290652	0	0.010254	0.00494795	0.0281353	0.000505901	0.0288463	0.0231077	0.0327794	0.00616068	0.00705761	0.0146689	0.0012467	0.000974574	0.0135601	0.00579934	0	0	0.00752867	0.0328455	0.000134753	0.0214952	0.0343081	0.00927637	0.00264557	0	0.00202183	0.000544237	0.00533568	0	0.00243129	0	0.0302857	0.0226215	0.000644338	0.000262237	0.0116597	0.00161213	0.00780432	0.014858	0	0.0357909	0.00564586
AFP	0.00167884	0	0.0193092	0	0.00931413	0.0085078	0	0.0177695	0.0422991	0.000750312	0.0221906	0.0174683	0.0486875	0	0.000987677	0.0377907	0.000665988	0.00301633	0.0271715	0.00257558	0	0.0188667	0.00375238	0.00260676	0.00720223	0.0108089	0.00698496	0.00485668	0.0183193	0.028292	0.00658891	0	0	0.0326716	0	0.00918922	0	0.0076046	0.00784937	0.0297493	0.00284625	0.01584	0	0.0264385	0.0151089	0.00207619	0.00982692	0.0202174	0
TTC39A	0.00101037	0.0255587	0.0144612	0.00218153	0	0.0119204	0.020463	0.00580699	0.00630111	0.0202859	0.00400518	0.00868405	0.00288696	0.00365565	0.00254105	0.00413438	0.00630951	0.00175248	0.00999407	0.00776014	0.0123448	0.00844268	0	0.0126539	0	0.0158801	0.0142885	0	0.0242143	0.0202835	0.00205399	0.00446199	0.00503648	0.00426472	0	0.00286748	0.0497103	0.00161051	0.0338461	0.0474862	0	0	0.0154008	0.000443431	0.00209508	0.0138086	0.0193564	0.0231311	0.00683103
INS	0	0.0015459	0.0300039	0.0267753	0	0.0171734	0	0.0187637	0.0063016	0.00461847	0.0361841	0.0021022	0.000595571	0.00216732	0.00340413	0.0363292	0.0444933	5.32e-05	0.016492	0.0135625	0.000531784	0	0.00887382	0.0106239	0.00257581	0.0184018	0.000330668	0.013966	0.0401607	0.0082561	0.00165739	0.00105293	0.000473568	0.017416	0.0328021	0.014089	0.00562628	0.00409867	0.00186953	0.0201238	0	0.00337304	0.00476532	0.0157713	0.000420307	9.47e-05	0.0333478	0.000108867	0
LILRB4	0.0391541	0	0.00272259	0	0.0140812	0.0447836	0	0	0.0103102	0.00567458	0.0490218	0.00364284	0	0	0.0167534	0.0147734	0.000625706	0.00808735	0.00160208	0.0238599	0	0.00805714	0	0	0	0.0106282	0.0408232	0	0.00156398	0.000258052	0.0227788	0	0	0	0	0.0250983	0.00737437	0	0.0130585	0.0406483	0	0.00511455	0.0252645	0	0.0142604	0.00990766	0.00212911	0.0226571	0.00294274
GLB1L2	0.00527497	0.0391119	0.00963415	0.0158677	0.0258072	0.00880278	0.00695674	0.0284998	0.00567833	0.0222141	0.00646715	0.0138267	0	0.0412023	0.000673321	0	0.00138407	0.0115617	0.0172164	0.0107542	0.00643583	0.000935968	0.0384489	0	0	0.0268784	0.00237505	0	0.000763923	0.000961062	0.00129442	0.00917584	0.0313294	0.00615555	0.035184	0.0154647	0.0242929	0.00721467	0.0121738	0.0315319	0.0230505	0.0382354	0.0346783	0.00317046	0.00280645	0.009338	0.0231435	0.0232777	0.00250717
HSD11B1	0.00238216	0	0.00387679	0.00705068	0.0122212	0.00254848	0.0261989	0.0120942	0.00676731	0.000614038	0.00517677	0	0	0.0105101	0.0104793	0.00519701	0	0.00974455	0.0083129	0.0035884	0.0151391	0	0.0241911	0.00144091	0.001753	0.0086704	0.0236402	0.00431484	0.00798203	0	0.00139558	0.00726772	0.0121241	0.011346	0.0151683	0.0035829	0	0.005215	0.0379874	0.00689042	0.000457766	0.00595397	0.00600584	0.00568738	0.0494213	0	0.00425766	0.0057626	0.00927203
EYA4	0.0400732	0	0	0.0210734	0.0027205	0.01706	0.0176166	0.00377193	0.00135775	0.00061602	0.00131633	0	0.0332567	0.00846216	0.0133458	0.00574367	0.0156592	0.0343985	0.00880708	0.00582805	0.0268154	0.0331139	0.0168011	0.000665653	0.007894	0.0257187	0.0211466	0.00748645	0.0130566	0.0397573	0.00215965	0.0107168	0.00209154	0.0019769	0	0.0101244	0.0447305	0.000781474	0.0159466	0.00602668	0.00456528	0	0.00161877	0.00188928	0.0314415	0.00399311	0.00964849	0.00240614	0
PPARGC1A	0.0424981	0	0.00690705	0.0352713	0.0129021	0.000806566	0.00356182	0.00641558	0.00046111	0.00318061	0.000824915	0.0458867	0.0111894	0.0137287	0.00597518	0.0202076	0.0169985	0.0179616	0	0.00279905	0	0.0132886	0.00587525	0.0137327	0.00694314	0.0149631	0.0370377	0.0159929	0.00183161	0	0.0011138	0.00465557	0.00922597	0	0.0382939	0.0121663	0.0229129	0.00164149	0.0049337	0.00469001	0.00663246	0.0149031	0.00332621	0.000253861	0.0221546	0	0.0131695	0.0263949	0
CHRNA10	0.0305614	0.00761611	0.0275082	0.000860899	0.0119358	0.0100969	0.0287471	0.0309613	0.0458952	0.00468289	0.0055452	0.00501634	0.000207559	0	0.0081548	0.00918717	0.00329345	0.0398969	0.00533933	0.00253019	0.0293572	0.0142126	0.0156542	0.00523663	0.0216013	0.00323077	0.00302119	0	0.0228737	0.0199111	0.0112464	0.0279413	0.00115314	0.000654174	0.00438245	0.00633503	0.00948949	0.00127558	0.0041716	0	0.00567614	0.000499278	0.0210186	0	0.0138825	0.0171674	0	0.0094512	0.0191587
GBGT1	0.00683296	0.00450724	0.000488014	0	0	0	0	0.0177727	0.0267378	0	0	0.00182179	0.0202683	0.0119502	0.0206735	0	0.0183488	0.00148991	0.0118124	0.00546177	0	0.0295459	0.0110726	0.0224812	0.0486254	0.0202375	0.0187007	0.0161614	0	0.000141294	0.023212	0.0300861	0.016066	0.00676383	0.00818015	0.00676129	0.000375216	0.0029502	0.0120176	0.00158101	0.0472561	0.0138042	0.0106531	0	0.00954981	0	0.00177858	0.00840725	0
IGFL1	0	0.0238747	0.0139878	0.0476797	0.0360967	0.0199519	0.0202096	0.0200065	0.0121101	0.00275294	0.0118788	0.00906509	0	0.0307094	0	0.0243558	0.0162346	0.0078562	0	0.0113222	0.0304843	0.0264322	0.00459986	0.00535546	0.00177554	0	0.00538969	0	0.00261481	0.0015561	0.0108824	0.0343042	0.0109278	0.0318511	0.000914601	0.00687333	0.000142687	0.0245013	0.00628588	0.0485318	0.0037086	0.00247906	0.0119373	0.00616649	0.00460138	0.00371678	6.6e-05	0	0.00580186
STAG3	0.00715911	2.76e-05	0.00395974	0	0.0016806	0	0.0342282	0.0185213	0	0.0304966	0	3.88e-05	0.020253	0	0.0227155	0.00342521	0.0148731	0.00437512	0.000195194	0.0145713	0.0182956	0.00028781	0	0.0494368	0.00549817	0.000457056	0.00110986	0.0354286	0	0.0102505	0.00180861	0.00947534	0.0275524	0.0171559	0.0398623	0	0	0.0249334	0.0202271	0.000474958	0.010738	7.28e-05	0.00809531	0.0151158	0.00116528	0.0131907	0.000430627	0.0452958	0.0169654
MSI1	0.0028238	0	0.0149068	0.0413478	0.000412823	0.000346279	0	0.0292864	0.0170396	0.00148576	0.0269391	0.00460459	0.0108503	0	0.000786646	0.0373209	0.000861165	0.00390857	0.00851098	0.00895609	0.0221574	0.00618775	0	0.0103721	0.00830075	0.00852349	0.00535397	0.0310069	0.0196496	0.0228597	0	0.0301314	0.0356453	0.014876	0	0.0230998	0	0	0	0.0489498	0.00924861	0.00978457	0.000520597	0.0458875	0.0398288	0	0.0145343	0.0240064	0.0101008
FOXO1	0.00345475	0.0294032	0.0372666	0.0130138	0.00692861	0.000418611	0.0146525	0.025254	0.000643874	0.00259082	0.0124217	0.0361885	0.0217276	0.0357695	0.0385435	0.00957287	0.0492939	0	0	0.00126646	0.0107176	0.0246203	0.0295541	0.00227216	0.0115623	0.0046285	0.0352011	0	0.00765627	0	0.0074351	0.0300763	0.000368169	0.0183536	0.0188131	0.00147021	0	0.00588434	0.0204441	0.0193916	0.0011511	0.0278639	0.000201473	0.00550156	0.00332943	0.0467325	0.000208795	0.00066998	0
ITGA10	0.01485	0.00170997	0.00712704	0	0.00337212	0	0.0134553	0.0220763	0.0233075	0.0231481	0	0.000272804	0.013775	0.0210388	0.0276766	0.0022217	0.0235776	0.0099881	0.00464789	0.00716852	0.00425067	0.0284771	0	0.00470129	0.0218579	0.0170411	0.000358512	0	0.00431896	0.00413816	0.0188607	0	0.00798665	0.00713094	0.0333281	0	0.0119879	0.00337158	0	0.00715966	0	0.000356846	0.010319	0.0137842	0.0293649	0.0173959	0.00567958	0.0446648	0.000590516
ZAP70	0.011968	0.0116542	0.0349167	0.0238997	0.0308732	0	0.00630759	0.0196936	0.00391758	0	0.000801653	0.0191453	0.00634468	0	0.0247505	0.00905416	0.00381648	0.0129446	0.000638699	0.0010147	0	0.00602923	0.013271	0.00865637	0.0164989	0.0214342	0.0447478	0.039745	0.00739996	0.00955969	0.0105247	0	0.00545467	0.000581443	0.0423513	0	0.000778739	0.0171046	0.000674939	0	0.0200768	0.032939	0.00175954	0.00523441	0.00452422	0.0202664	0.0140107	0.0300483	0.0160479
MICALL2	0.0139129	0.00251859	0.010987	0.0137002	0.00100463	0.00421404	0.0479249	0	0.0371104	8.6e-05	0.0291929	0.00331726	0.000103758	0	0	0.00315801	0.0288316	0.0181005	0.00426939	0.00386708	0.0192695	0.00452076	0.00946049	0.0212608	0.0101693	0.00699748	0.0412855	0	0.0181685	0.0238988	0.00245864	0	0.0297258	0.00622212	0.0104859	0.00446895	0.0268774	0.00911655	0.0160219	0	0.000212395	0.00588487	0.0495033	0.0238235	0.000591626	0.00899945	0.00614764	2.43e-05	0
RHBG	0.00019499	0.0109823	0.00145741	0.031679	0.0060033	0.00111238	0.0209329	0.0483075	0.00182132	0.00186895	0.0384939	0.00503629	0.00238758	0.0172704	0.00202362	0.0118344	0.00648379	0.00701861	0.00290123	0	0	0	0.0014073	0.00168175	0.00937743	0.0260818	0.0325993	0.0140041	0.00212797	0.0142179	0.00105367	0.00719979	0.00144622	0.043954	0	0.0377394	0.00491099	0.012052	0.0342359	0.0313672	0.00197989	0.0140954	0.0145052	0.0384187	0.0031427	0.0244785	0.00471001	0.00236099	0
ABI3	0.00217668	0.000859349	0.0262856	0	0.0112253	0	0.0388816	0	0.0158855	0.0307969	0.00233103	0.00751562	0.0093321	0.00358997	0.00558186	0.0283793	0.00174797	0.00978724	0.00298604	0.00343658	0.0424548	0.000117355	0.0210546	0.0163385	0	0.00213258	0.0251109	0.0152666	0.0371783	0.000595292	0.0115257	0	0	0.0195392	0.0342461	0	0.0133966	0.0293286	0.00282884	0.0160803	0	0.0166145	0.0427054	0.0491702	0.0155691	0	0.0167354	0.0249359	0.00878312
LIFR	0	0.00618455	0.0126322	0.00140097	0	0.00427185	0.0091941	0.0277862	0.000884141	0.0253092	0.000743852	0.0266202	0.00365341	0.011646	0.0469997	0.00202794	0.00464116	0.0163376	0	0.0105962	0.0300471	0.0134841	0.00401873	0.0128295	0.021669	0	0.0172671	0	0.0047375	0.0176614	0.00541391	0.0140228	0.00256245	0.000775277	0.0050548	0.00192501	0.00532721	0.00321222	0.000147481	0.017363	0.00718322	0.0422814	0.0170058	0.00477446	0.0141816	0.00152785	0.00837264	0.0164314	0.00702481
FAM72B	0.00130897	0	0	0	0.00319718	0.038689	0.0348612	0.00511112	0.0202355	0.00117494	0	0.00839278	0	0.0111105	0	0.0250216	0.0263843	0.00117028	0.00863545	0.0286012	0	0.00445566	0	0	0	0.00123004	0.0224824	0.0426305	0.00623612	3.47e-05	0.000311603	0.0302115	0	0.00723868	0	0.0149031	0	0.0486786	0.0306575	0.0134792	0.00673556	0.0405617	0.0148062	0.0101734	0.0309002	0.0102161	0.0115811	0.00677244	0.0298509
LSM3	0.046907	0.00208665	0	0.00669592	0	0.0097461	0.0113225	0.0073236	0.0142271	0.00041561	0.00551895	0.0460263	0.00956222	0	0.00629101	0.00139042	0.00778644	0.0125424	0	0.0256016	0.0180817	0.0399862	0.014675	0.00590819	0.00559746	0.0121319	0.0236446	0.00768142	0.00398073	0.0385089	0.0309808	0.0448289	0.00406916	0.0412762	0.026717	0.00741115	0	0	0.0432122	0.000715339	0.00117998	0.00622195	0.0247795	0.00286031	0.0198063	0	0.00484744	0.0244645	0.0246689
ACTL6B	0.0129195	0.000672141	0.0234788	0	0.0284796	0.00765286	0.0448803	0.00493046	0.0202913	0.00404942	0.0417793	0.00681658	0.00152681	0.00666096	0.00139449	0.00462394	0	0.0130333	0.00913132	0.0128657	0.0108778	0.0121034	0.00967353	0	0.0060124	0.00666827	0.0237069	0	0	0.00101102	0.0231125	0.000135181	0.00120754	0.0134593	0.00682795	0.0403359	0.00783512	0.0219437	0.0423909	0.0461251	0.0156789	0.00366053	0.00705257	0	0.00111368	0.00797682	0.0117476	0.0235328	0.00540962
HCST	0.00688721	0.000759258	0.0051061	0.0369633	0.00349183	0	0.0384289	0.00439608	0.0144312	0.0247845	0.0104053	0.0350062	0.00784158	0.0129478	0.0339175	0.0164865	0.00167664	0.0444712	0.00543985	0.00194108	0	0.00158357	0.00418002	0.0102599	0	0.00415032	0	0	0.0103369	0.00280651	0.0188279	0	0.0370151	0.00700613	0.0375581	0.0110278	0.0026565	0.0380093	0.00146142	0	0	0.0186269	0	0	0.0340882	0	0.00407348	0.0421781	0.0265082
AFG3L1P	0	0.000796067	0	0.0306784	0.00126447	0.0315371	0.0108751	0.0250755	0.00316081	0.0225723	0.00346446	0.000319573	8.58e-05	0.0290953	0	0.00928226	0.000209864	0.0155166	0.000340892	0.0169237	0.0183445	0.00356376	0	0.0317071	0.0120238	0.0440907	0.00871083	0.0325145	0.0117385	0.00694014	0.0182149	0.01043	0.00208366	0.00414124	0.00318279	0	0	0.00335458	0	0.00161698	0.00366546	0.00434729	0.00312099	0.00129828	0.000496293	0.0138738	0	0.00111523	0.00993032
SLC25A27	0.0100566	0.00415022	0.0165347	0.00463709	0.000889952	0.0219064	0.00763587	0.00535147	0	0.0130774	0.0242758	0.00176906	0.00330933	0	0	0.014952	0.0196331	0.0069229	0.0347634	0.00176123	0.00280978	0.0154473	0.0367432	0.0103601	0.000544871	0.0394824	0.00178556	0.0225154	0.00674943	0	0.0346928	0.00178078	0.018051	0.00120763	0.0189996	0.0296123	0	0.00362632	0.017691	0.0219285	0.0013541	0.000233018	0.000511646	0.00882897	0.00293544	0.00130275	0.00926884	0.0105368	0
GIMAP4	0.0244871	0.00222384	0.00767831	0	0.0165948	0	0	0.0273063	0.0115929	0.0139676	0.010275	0.00195066	0.0114253	0.0171537	0.0033787	0.00727371	0.00777224	0.00388497	0.00306091	0.0483084	0.043535	0.00394331	0	0	0.0306845	0.0174016	0.00671951	0.0152233	0.00878127	0.00141049	0.0118701	0	0	0.0149693	0.0453069	0.0279079	0.00972757	0	0.0190679	0.00521541	0	0.014427	0.0175782	0	0.00484226	0.0470048	0.0188461	0	0.014197
KLRK1	0.0174956	0.000761718	0.0020164	0.019191	0.0319938	0.0303592	0.0413823	0.0152465	0.0149112	0.0248391	0.0124882	0.0485698	0.0043202	0.027212	0	0.000336282	0.000255331	0.00740108	0.00775416	0.00386449	0	0.036428	0	0.00432118	0.0495874	0	0	0.0375994	0.0168268	0.00592262	0	0	0.0186548	0.015947	0.0408058	0	0.00180039	0.00635984	0.00813371	0.0134515	0.00427982	0.00119393	0	0.0181276	0.0116136	0.0205489	0.00489562	0.0283638	0.0189919
GMDS	0.0328548	0.0108026	0.00117452	0.0377507	0.00262919	0.00907138	0.000926008	0.00210512	0.00160685	0	0.00326892	0.00407477	0	0.0131451	0.000827178	0.0392485	0.00169765	0.00173891	0.00247439	0.0025891	0.0466465	0.0108481	0.0108833	0.0448579	0.0304164	0.0391886	0.0151129	0.0144381	0.00366725	0.00261048	0.00831011	0.00853721	0.0356671	0.00226018	0.00299728	0	0.011987	0.00135573	0.00311215	0.00295166	0	0.0388026	0.00124207	0.00733054	0.0110438	0.0270024	0.0168893	0.0144114	0.000919843
AHSG	0.0102905	0	0.00104327	0	0.0353705	0.00906686	0.0219718	0	0.0102309	0.0113009	0.00426894	0.0225628	0.0106887	0.0145445	0	0.00557966	0.031599	0.0169158	0.0185362	0.0362354	0	0	0.00356061	0.00926374	0.0139219	0.00496546	0.00273693	0.00535791	0	0.0114781	0.0327397	0.00498748	0.00871227	0.0099181	0.00126025	0.00799091	0.0449167	0	0.00372524	0.043198	0	0.0274041	0	0	0.018134	0	0.000584633	0.0189533	0.043316
FJX1	0.00872721	0.00203827	0	0.00652715	0.00578021	0.0329507	0	0.0372466	0.0102045	0.0112525	0.00112418	0.0262521	0.0387433	0.000700498	0.0175973	0.0204154	0.00393488	0	0.0109756	0.0163363	0.00977385	0.00257319	0.00414007	0	0	0.00044773	0.0161541	0.028909	0.0193979	0.00427968	0	0.0147988	0.00598101	0.029121	0.00438188	0	0.0403121	0.0138766	0.00392687	0.0203436	0	0.0409964	0.00442614	0.0033696	0.0379279	0	0.00438183	0.0106598	0.00100845
ADAMTS2	0.0130385	0.031578	0.00909561	0	0.00543203	0.0450354	0	0.00883024	0	0.00570571	0	0.0027172	0	0.00494136	0.0325489	0	0.0197841	0.0281306	0	0	0	0.0105536	0	0	0	0.00846334	0.00240686	0.00840897	0	0.00133016	0.000910876	0.0133072	0	0.00934941	0	0.0347076	0.0187024	0	0.00229956	0	0	0.021112	0.0135118	0.0148989	0.0184101	0.00744515	0.0218931	0.0210372	0.0120934
ZBP1	0.00613755	0.00211252	0.0213263	0.00924886	0.00778744	0	0.0136369	0.0150407	0.00144613	0.0110454	0.00241124	0.00967456	0.00506207	0	0.0470366	0.00387741	0.0222014	0.00468874	0.00244582	0.00191732	0.0147331	0.00210118	0.00760109	0.0219248	0.03847	0.0326198	0	0	0.0418147	0.0029152	0.00335065	0.0167343	0.000680146	0.000419684	0.0136158	0.000953581	0.000176108	0	0.00658486	0.0221152	0.0183648	0.00956739	0	0	0.000433717	0.0142423	0.00254512	0.00565983	0.0218847
PVT1	0	0	0.0260073	0.0072685	0	0.0148831	0.0285018	0.0369865	0.00198425	0.00898993	0	0.0110456	0.00650252	0.0262964	0.0328831	0.0192222	0.0184764	0.0162273	0	0.0391948	0.0139959	0.0381231	0.0176903	0.00210046	0.0171569	0	0	0.0175101	0.00876869	0.0215662	0	0	0.000987874	0.00246926	0	0.00420725	0	0.00211979	0.00433389	0.00318602	0.00223629	0.0086353	0.00195227	0.00850909	0.00295849	0.00331535	0.0137874	0.000844219	0.0385934
DMBX1	0.00924435	0.0026964	0.0024039	0	0.0325751	0.043486	0	0	0.00400828	0.00892115	0.0456329	0	0.015806	0	0	0	0	0.00671296	0	0	0.0131063	0	0	0.0176389	0.0341828	0.00143241	0	0.0427027	0.0174107	0.00715899	0.00374661	0	0	0.00259323	0.0458919	0.0233764	0.00499518	0.0379849	0	0.015508	0.00523799	0.0426676	0.0450988	0	0.00615544	0	0.0261814	0.0169732	0.00318867
SLC16A3	0	0.000953583	0.00699277	0	0.0274317	0	0	0.0122806	0.00277085	0	0.00247619	0.026802	0.0250277	0.0355568	0.0154548	0.0275795	0.0100357	0.00179196	0.00170048	0.00353975	0	0.00069693	0.00620318	0.0324598	0.0263083	0.000967439	0.0243092	0	0.00513622	0.000252154	0.00257775	0.0206674	0.0419175	0.00373676	0.00762451	0.0044078	0.00106833	0.0312949	0.000982674	0	0	0.0251102	0.0471075	0	0.0103685	0	0.0264844	0	0.00183794
AGAP5	0	0.000769634	0.0465253	0.020014	0.0110273	0	0.00940903	0.00519504	0.0262499	0.0186489	0	0.000879378	0.0162327	0	0	0.00501589	0.00867782	0.0224183	0.000381875	0.00191787	0.0140483	0.00201159	0	0.0274518	0.0151311	0	0.00813424	0.0369986	0.00443406	0.0285123	0.00975709	0	0.0475305	0.0016296	0.00483099	0	0.0460042	0	0.0152351	0.0461098	0	0.00136473	0.00661099	0.00657165	0.0292818	0.0152551	0.0481032	0.0405053	0.0223712
CRYBB1	0.0164491	0.0093825	0.0140022	0.016363	0.0013975	0.011947	0	0.0497135	0.00884173	0.0166858	0	0.00210621	0.00170017	0.0205075	0.0366958	0	0.00191357	0	0.0107939	0.00281816	0	0.000930275	0	0	0.0122188	0.00722344	0.0108833	0.0432692	0.0170255	0.00850526	0	0	0	0.0144666	0.00970017	0.0304977	0.0351677	0.0101864	0.00755583	0.00956443	0.0328409	0.00442344	0.00753846	0.00789822	0.000363927	0.00480542	0.00185437	0.0104436	0.00368746
NHP2	0.0250126	0.0390351	0.015413	0.013656	0.0215244	0.00196669	0.00695618	0.0344267	0.0316238	0.0311679	0.0262651	0.0247091	0.00646245	0.032417	0.0100281	0.00385369	0.00409244	0.0336455	0	0.0172749	0.00362182	0.00995325	0.00312859	0.0156353	0.00231158	0.0334591	0.0118377	0.0184133	0.000285195	0.0176858	0.0337355	0.00749538	0.000720115	0.00462212	0	0.0011155	0	0.0323071	0.000911127	0.0105761	0.000370133	0.0135731	0.000318184	0.000983644	0.00301714	0.048273	0.000534677	0.00142024	0.0252953
ARGLU1	0	0.00968476	0.0208366	0.0188998	0.0145587	0	0.00452763	0.0048397	0.0359441	0.020952	0	0.00197612	0.00267329	0	0	0.00398691	0.0185678	0	0.000827375	0.00931571	0.00353141	0.00201634	0.0251104	0.0285651	0.00326649	0.00581045	0.00530151	0.0260118	0.00220441	0.0345067	0.0123355	0.0061753	0.0113021	0.00152013	0.0180097	0	0.045089	0.00398901	0.0166132	0.0108638	0.0131644	0.00225691	0.00136083	0.0146624	0.0002971	0.0010136	0.0169943	0.00431597	0.0332859
PDE5A	0.0400087	0	0.00543902	0.0121892	0.026745	0.00776372	0	0.0372971	0.000386125	0.00361674	0.0164759	0	0.00330831	0.0180157	0.0382091	0.0162356	0.0160987	0.00362353	0.014663	0.00564404	0.0396903	0	0.00248289	0.000598231	0.00127196	0.0158317	0	0.0323907	0.0350438	0.048295	0.00157744	0.0255539	0.0168986	0.011963	0.0248226	0.00527899	0	5.51e-05	0.00322796	0.0412449	0.0019458	0.0213697	0.000336158	0.00280036	0	0	0.0193122	0.0166063	0.0323206
AMY2B	0.012307	0.000320866	0.00960829	0.0134488	0.0316597	0.0352085	0.0277185	0.00338722	0.0382004	0	0.00459164	0.00167578	0.00153285	0.03317	0	0.00139386	0.00172749	0.00368027	9.57e-05	0.00165694	0.0403184	0.0185409	0	0.00689649	0.0162877	0.0275772	0.00829451	0.033742	0.0242021	0.00526932	0.00120259	0	0.00450439	0.001257	0.00406133	0	0	0.00940813	0.00476782	0.00279106	0.017344	0.00114056	0.00161933	0.0182885	0.00388498	0.00392639	0.0114815	0.030429	0.00814564
FERMT3	0.0251427	0.00817167	0.0321338	0	0.0199881	0	0	0.023634	0.00465152	0.0221528	0.0280451	0.00394197	0.0190375	0.0173193	0.00259431	0.0342594	0.00230159	0.00870449	0.00326505	0.00352333	0	0.00566327	0.0242294	0.0326318	0	0.00432379	0.0234239	0	0.0274896	0.00114592	0.0239976	0	0.0125861	0.00469502	0.0496841	0.0268426	0.000770264	0.0135481	0.0025172	0.0447186	0	0.037921	0.0102146	0	0.0173071	0.019358	0.00400561	0.0310577	0.0152712
TIMM44	0.0125578	0	0.00564408	0.0283945	0.0384093	0.0132396	0.0387999	0.00693749	0.0270793	0.00452108	0	0	0.0105423	0	0.0443126	0.0457425	0.0333746	0	0	0.0113605	0	0	0.00555164	0.0138776	0.01659	0.0120791	0.013258	0	0.00276906	0	0.00332363	0.0325493	0.0137561	0.00595166	0.00768035	0.00206557	0.0256738	0.00599962	0.00884706	0	0.00841385	0.0111315	0.0324295	0.0151716	0.0171562	0	0.00964488	0.00267875	0
LPL	0.0101724	0.0412571	0.000840749	0	0.0211536	0.0429339	0.0454221	0	0.00504801	0.0102251	0.0300501	0.00937142	0	0.0477817	0.0312414	0.00408462	0.0029576	0.0101345	0.0085939	0	0.0401668	0.0050919	0.011829	0.0131864	0.0334945	0.0155037	0.0249873	0	0.00370792	0.00434255	0.00350598	0	0	0	0	0.0291933	0.0196436	0.0228363	0.0119583	0.0250038	0.00763333	0.00081963	0	0	0	0.00168234	0.0015979	0	0.0279847
WNT7B	0.0290654	0	0.0115473	0	0.0257983	0.0108597	0.0297481	0	0	0.00882582	0	0.00943777	0	0.00368815	0.00559759	0.0143127	0.0041623	0.00373245	0.0314129	0	0	0.00372486	0.0243869	0.0448035	0.0440605	0	0.0126944	0.0454738	0.00081495	0.010164	0.00281632	0	0.0226045	0.0150736	0	0	0	0.0108172	0	0	0.00666387	0.00391552	0	0.0177727	0.0361717	0.0130238	0.0275267	0.0454918	0.0195223
TFR2	0	0.0236714	0	0	0.033683	0	0	0.0387624	0	0.00531894	0	0.00625457	0.0382326	0	0	0.00876132	0.0231175	0.0120598	0	0	0.00600109	0.0194374	0.0146449	0.0184991	0.00933443	0.0197565	0.00711403	0	0.044646	0.00241772	0	0.0328807	0.00840621	0.00059561	0.00576411	0.000454539	0.0268738	0.0339752	0.000934252	0.0142381	0.0165013	0.0275573	0.0235361	0.0280967	0.0058478	0.00518009	0.0016391	0.0225472	0.0080024
SPIRE2	0	0.00382342	0.00301389	0	0.00092376	0.00451873	0.00154757	0.00311825	0.00053006	0.00217091	0.00813037	0.0270994	0.000985816	0.00940361	0.0197308	0	0.000792218	0.00762553	0.0017995	0.0149196	0	0.0355256	0.00332468	0.043196	0.0373075	0	0.0448825	0.00724717	0.00154279	0	0.0148464	0.00295941	0.000269991	0.00221296	0.00186213	0.015813	0.0289364	0.0068234	0.00427676	0	0.0311857	0	0.0279268	0.00150668	0.0171484	0	0	0.0287745	0.0422638
HERC2P9	0.0212409	0	0.00463329	0.0027662	0	0	0.0013421	0.0182755	0	0.0131276	0	0.011679	0.0389071	0	0.0436581	0.00161746	0.0213311	0	0.00160451	0.0132982	0.0237315	0.0112706	0	0.0182614	0.00114427	0.00847263	0.00094195	0.00425461	0.0104083	0.0326913	0	0	0.0138659	0.00238548	0.0149445	0.0476061	0.0474576	0.0184271	0.00501913	0	0.0158085	0.00467433	0.000882621	0.00622647	0.0172071	0.000236158	0	0.00691774	0.00811201
SATB1	0.00718669	0	0.00339603	0.0276973	0.0299203	0.000912045	0	0.0109658	0.000781359	0.00171402	0.00762658	0.030572	0	0.000502566	0.00756545	0	0.0202747	0.00290295	0.0384477	0	0	0.0195641	0.0073813	0.00907964	0	0.00590414	0.03297	0.00958406	0.0144567	0.0411904	0	0	0.00318898	0.0180907	0.00234378	0.00124554	0	0.0135328	0.00172263	0.00856761	0.00473849	0	0.013905	0.0100294	0.00723781	0.0326159	0.0225436	0.00226254	0.0121357
SDHAP3	0.0226549	0.0238699	0.0365023	0	0.00175889	0.0188127	0.00989514	0.0141004	0	0.0218151	0.0324195	0.00151909	0.00449758	0.0101276	0	0.0376285	0.0117741	0.0245463	0.0158007	0	0.0170229	0.0270432	0.0155878	0.0160288	0.0344485	0.0238527	0.00110805	0.0269815	0.00112683	0	0.00176886	0.0233755	0.0213297	0.00212989	0	0.02703	0.0123942	0.00932187	0.00787012	0.00552406	0	0.00204842	0	0.000562951	0.000433591	0.0286564	0.0255176	0.00086091	0.0378662
HES4	0.0142852	0.00311385	0	0.0144037	0.00528444	0.0118506	0.023575	0	0.00299832	0.00449086	0.0264589	0.0200169	0.00147556	0.0237966	0	0	0.025769	0.0182102	0	0.000787163	0	0.00794274	0.00363698	0.0462744	0.0293635	0.046171	0.0266634	0	0.00178381	0	0.000906389	0	0.040933	0.00311067	0.0297492	0.00392142	0.0128805	0.0290325	0.0139908	0	0.0029728	0.00914514	0	0.00558253	0	0	0.0466104	0.00410997	0
INPP5B	0.0140269	0.0112974	0.0228223	0.0386929	0	0	0.0050919	0.045472	0	0	0	0.00762088	0.0359486	0	0	0.00295678	0.0160225	0.0407451	0.00165308	0.00865608	0.0123256	0.0177046	0	0	0.0114444	0.0270734	0.00200488	0.022467	0.00568059	0.00183283	0.00457118	0	0	0.00567053	0	0	0.0188926	0	0.0408118	0.0413137	0	0.0151914	0.0280339	0.00724899	0.00741165	0.0279518	0.022551	0	0.00181617
TNFRSF18	0.0203213	0.0143746	0.00287412	0.00991455	0.0411626	0	0.0160383	0	0.00814892	0.0174752	0.000839237	0	0.0097941	0.0398362	0.0177781	0.00550475	0.0251594	0	0.0186628	0.000945081	0.0145718	0.0113905	0.0200601	0.0382302	0.0370026	0	0.0010823	0	0.0273217	0.00619832	0.0225948	0.0375885	0.0386365	0.00443388	0.0482588	0.00535533	0.00564131	0.0120406	0.00275047	0	0.0306532	0.0115475	0.0391772	0.0168266	0.0124948	0.0100577	0.0233822	0.0460475	0.00269864
LHX4	0.0395627	0.0116948	0.0225151	0	0.00533563	0.0280806	0.0101434	0.0267173	0	0.0214901	0	0.000519207	0	0	0.0432692	0.042172	0.0157264	0.00318909	0.0100989	0.0078148	0.0187439	0.00148566	0	0	0.0176769	0.0365981	0.0132887	0	0.00489725	0.0044757	0.00299461	0	0	0.0107299	0	0	0	0	0.0465314	0.0142624	0.0179739	0.00119761	0.00159177	0.0359591	0.0133955	0.00347534	0.00843556	0.0121915	0.0160561
GNAI1	0.0123934	0.0121726	0.00484265	0.0272309	0.00410859	0.0168489	0.0256953	0	0.0111408	0.0477474	0.000265009	0	0	0.00446999	0.0315945	0.0285563	0.00229123	0.0458368	0.00198239	0.0110442	0	0.023177	0.00839957	0.0041525	0.0382399	0.0248185	0	0.00743864	0	0.00422455	0.0464346	0	0.0061654	0.000386979	0.0015054	0.00368135	0.0318978	0.000530565	0.000108928	0.0156423	0.00441206	0.0265128	0.0373174	0.00581286	0.0147706	0.0076365	0.041569	0.0298529	0.00762557
PGM5	0	0	0.00861817	0.0119801	0.00838226	0.0286825	0	0.00646557	0.00157415	0.00166019	0	0	0	0.0296292	0	0.0215144	0	0	0.00580659	0	0.00371384	0	0	0.00765175	0.00608823	0.00181909	0.00551053	0.0216431	0.0407268	0	0.00839736	0.0374106	0.00297238	0.000138895	0.0305835	0.00665412	0	0.000362799	0	0.0236551	0.000942224	0.0171249	0.0073906	0.00208582	0.0413119	0.00617312	0.00818043	0.00449727	0
CENPH	0.0119069	0.0350198	0.0474993	0.0184728	0.00361162	0.0406973	0	0.0267242	0.028822	0.0164403	0	0.0059749	0.0312295	0	0.0206124	0	0.0334599	0.00381226	0.00148287	0.00254732	0	0.00714831	0	0.0201148	0	0	0.0147071	0.0381908	0.00182109	0.00145813	0.0107189	0.0266645	0.0260723	0.000563762	0.0200837	0.00994419	0	0.0170117	0.0204258	0	0.0163165	0.0486919	0.0304865	0.0134221	0.00469442	0	0.0224763	0.00659478	0.0291453
C1orf220	0	0.0261092	0.00507786	0	0.00442683	0.0283499	0.0212228	0.039531	0.0481556	0.0353773	0	0.000230693	0.011009	0.0196396	0	0.00737718	0.0155697	0.00142762	0.00703903	0.0201888	0.0194919	0.00267313	0	0	0.0467934	0.0346413	0.00289631	0	0.0341161	0.000324703	0.0168149	0	0.0209277	0.0252812	0	0	0.0155576	0.00799874	0	0.0374768	0	0.0130436	0.00636999	0	0.0108502	0.00342372	0.0304467	0.0182518	0.00138993
JAM3	0.0110676	0	0.0140922	0.0232424	0.0295231	0.00462839	0.0280702	0.0139274	0.0227041	0.000706229	0	0.0291035	0	0.0125786	0.00798192	0	0.0240931	0.0121553	0	0.0259047	0.049945	0	0.04297	0.00703326	0.014665	0.0236495	0.0493868	0	0.0130802	0	0.00517746	0	0.0230107	0.00276671	0	0.0233344	0	0.000496471	0	0	0.00140936	0.0244986	0.00229939	0.000358834	0.0210366	0.0107811	0.0237654	0.0225408	0
WDR60	0.0170371	0.0308205	0.0273341	0	0.0415373	0	0.0136879	0	0	0.00461179	0	0.00149446	0	0	0.0347198	0.0250168	0.00972375	0.0471392	0.000726445	0	0.00713192	0.00663026	0	0	0	0.00344172	0.00195508	0.0132969	0.0169117	0.00273301	0.00595554	0	0	0.0258841	0	0	0	0	0.0324013	0.0168778	0	0.00127577	0.0377944	0	0	0.0219153	0.00555594	0	0.0016701
MCEE	0.0359662	0.00633629	0.00666222	0.0135728	0.045558	0.0418702	0.0343816	0	0.00476658	0	0.00362894	0	0.00806223	0.00307288	0.0158686	0	0.0174561	0.0141772	0.0018579	0.00368868	0.0439909	0.0111413	0.00840431	0	0	0.0477399	0	0.0221768	0	0.00358059	0.0152067	0.0245738	0.0341633	0.0167116	0.00262603	0.00586677	0.00360251	0.0272498	0.000728353	0.01419	0.0369603	0	0	0.0235489	0.00614625	0.00557807	0.028709	0.0328512	0.00505607
RELT	0.0478054	0.0150183	0	0	0.00520575	0	0	0.0174068	0.0175213	0.0266525	0.0211395	0.00795683	0	0.0322756	0	0	0.00854003	0.0134516	0.00778253	0.00262206	0	0.000574415	0	0	0	0.00838826	0.0240305	0.0177741	0.000588067	0.000413391	0.0044097	0	0	0.0167284	0	0	0.0283808	0	0.00916745	0.0326989	0	0.00696813	0	0.03177	0.0086694	0.0199758	0.0421005	0.0150954	0.0080597
AGAP4	0	0	0	0.00692935	0.000214166	0.0124586	0.0406721	0.0357963	0	0.00476902	0	0.0180126	0.0141069	0.0410735	0.0362312	0.00943587	0.00687405	0	0.0349753	0.00339611	0.0204893	0	0.0101602	0.00439672	0.0383208	0.0164028	0.00413455	0.0129349	0.0322774	0.0122154	0.0296997	0.019215	0.00309154	0.00292598	0.0252126	0	0.025499	0	0.0104482	0	0.0364859	8.06e-05	0.000915559	0.00676763	0	0	0.0102201	0.0361295	0
APOBEC3H	0.0214814	0.0324299	0.0300135	0.0442613	0	0	0.0103867	0	0.0120385	0	0.0128504	0.00245512	0.00147546	0.0399596	0.0308216	0.000919218	0.0104319	0.00495972	0.0118434	0.00309742	0	0.0108745	0	0.0291604	0	0	0.0327369	0	0.0123043	0.00262534	0.0403757	0	0.0340806	0.00186535	0	0	0.00655751	0.023517	0.0142228	0	0	0.0476256	0.0247498	0.0116605	0.0034073	0.00608417	0.00907544	0	0.00250996
AGA	0.00273007	0.0277964	0.00455684	0.00918481	0	0	0	0	0.0163642	0.0440119	0.0489259	0.00879722	0	0.00533088	0.00390921	0.0476521	0	0.0181563	0.00407914	0.00673795	0	0.00753218	0.0395823	0.0127735	0.0478928	0.0342214	0.00872154	0.00348226	0	0.0123932	0.019635	0.0265986	0.0250816	0.00351387	0	0.0142441	0	0	0.00044368	0	0.0418868	0.0142283	0.0215838	0.0189685	0.00434509	0.000498784	0.0439829	0.0151838	0.0423465
TMEM144	0.00290395	0.0160591	0.00135216	0.0204868	0	0.00277938	0.0343157	0	0.00193134	0.0294004	0.00054361	0.00385415	0.00609552	0.000829112	0.00436216	0	0.0138007	0.00372773	0	0.0448698	0	0.0318531	0.00242623	0.0101206	0	0	0.00881858	0	0	0.0151219	0.013475	0.00188235	0.010456	0.0270483	0	0.0298624	0.00730221	0	0.000314983	0.0345209	0.0405575	0.0496931	0	0	0.00402025	0.0136782	0	0.0019649	0.0141176
REPIN1	0.016793	0	0	0	0.0149219	0	0	0	0.0416208	0.00182052	0	0.0337158	0.0093432	0.0407484	0.00710187	0.000504232	0	0.00175278	0.0465234	0	0.0434933	0.0160209	0.00624041	0.0191383	0.0304305	0.0026579	0.0118577	0.0060616	0.00563678	0.00455987	0.00231688	0	0	0.0110048	0	0.00996185	0.0409907	0.0100756	0.0307851	0.0322562	0.0440809	0.0122894	0.00805407	0	0	0	0.0497976	0.0248388	0.0184997
PTPRN2	0.0197881	0.00726158	0.00150204	0	0	0.0246112	0.0301482	0.0416196	0.00300672	0.0462277	0.00138187	0.0195002	0.0114592	0.0420441	0.00298095	0	0.00150156	0.00402966	0.0176823	0.0235359	0.0212725	0.0206579	0.00706436	0.0208549	0.0115572	0	0.0158747	0	0	0.00115343	0.00987704	0.0242396	0.0189641	0.00123761	0.0080708	0.00503604	0.00307788	0.00235191	0.00474334	0.010083	0	0.0236723	0	0.0376436	0.00731112	0.00395379	0	0	0.00667004
CYP27A1	0.0107094	0	0	0	0.0181062	0.00723132	0.00795284	0.0291154	0.00880667	0.00145571	0.0479142	0.0122351	0	0	0	0.0155818	0.0240152	0	0	0	0.0407603	0.016537	0	0.00517386	0.0373929	0.0217735	0.0057798	0.0282291	0.0035049	0	0.00894044	0	0.0159056	0	0	0.0229363	0	0.00402721	0	0.0407291	0.00184214	0	0.00603515	0.00706588	0.0355694	0.00269567	0.0185903	0	0.00479897
PNMA3	0	0	0.0397437	0.00238853	0	0	0.00671672	0	0.00750191	0.00753485	0	0.00279057	0.0190031	0.0317335	0.0133555	0	0.0120454	0	0.000344822	0.00535993	0.00309611	0	0	0.0295606	0.0151416	0.0171677	0.00489889	0	0.0417775	0.00125888	0	0.00791708	0.00994128	0.000876979	0.01078	0.0231388	0.00347526	0.00135742	0.00572828	0.027135	0.0192053	0.00418035	0.0173861	0.0259439	0.0228406	0.00417217	0.0076172	0.0241152	0.0124949
POU5F1P3	0.0293986	0.0291924	0	0	0	0	0.0434883	0.0156372	0	0.0173088	0.0101424	0.0114419	0.00436654	0	0	0.00376374	0	0.00271408	0.00368725	0.0235687	0	0.00679979	0	0.0348631	0.0301834	0.0245747	0.00526956	0.00143993	0.0135283	0	0.00576413	0.00708941	0	0.00669859	0	0	0.0216501	0.00610596	0.00327555	0.0121618	0.0175218	0.00186099	0	0.00250997	0	0.00211312	0.0326491	0.030879	0
TYROBP	0.0181827	0.0031019	0.00522451	0.0476332	0.00650239	0	0	0.0207691	0.00867492	0.0257142	0.0201198	0.00766737	0	0.0379912	0.00315673	0	0.000510918	0.00676791	0.00413947	0.00171173	0	0.0031471	0.0388327	0	0	0.00225604	0.0216164	0	0.0181455	0.000731073	0.0172638	0	0	0.0250962	0.0496578	0.0115653	0.0126471	0	0.0198036	0	0	0.0310453	0.0422491	0	0.0264518	0	0.00477541	0	0.03434
RXRA	0.00300103	0.00961823	0.0258337	0	0.00997303	0	0.0195915	0.040376	0	0.0157972	0.0450317	0.0287664	0.00816726	0.0100535	0.00572693	0.0131097	0.0233434	0.0246584	0.000574916	0.0392763	0.0195551	0.00426005	0	0	0.0330105	0.0196314	0.00028562	0.0435589	0.0417633	0.0137112	0	0	0	0.0335221	0.014337	0	0	0	0.0159149	0.0140598	0.0388594	0.00244331	0.0196265	0	0.0146274	0.0310078	0.0172935	0.0463701	0.0188881
RIBC2	0	0.0302038	0	0	0.00494569	0	0.00916653	0	0.012404	0.00566325	0.0277754	0.0341269	0	0.0100264	0	0.0286746	0.00635705	0.0257332	0.0169174	0.0142283	0	0.043753	0	0	0	0.0366055	0	0.0145701	0	0.00195275	0.00713557	0	0.0266326	0.00416267	0.00474013	0	0.0238211	0.0419921	0.0104959	0.0199613	0.0221058	0.00269105	0.0445673	0	0	0.0423679	0.000934935	0.00103793	0.0406526
COMTD1	0.00817623	0	0.0153235	0.0311388	0.0275178	0.0295934	0	0	0.00393328	0.000973675	0.00259587	0	0.01427	0	0	0.0123676	0.000741921	0.0356107	0	0.0053424	0.0357047	0.00668425	0	0.00144949	0	0	0.0223148	0.0275379	0.000884499	0.0329678	0	0	0.0178066	0.00141757	0	0.000168589	0	0.0216518	0.0085061	0	0.00984678	0	0	0.0246621	0	0.0490085	0.0220707	0.014753	0
MTUS1	0	0.00426769	0.021555	0.0481195	0.0367893	0.00051841	0.0131164	0.00211794	0.000571174	0.00451922	0.00357522	0.0403542	0.0124805	0	0.0130449	0.029479	0	0	0.0186068	0.00677642	0.0240584	0	0.00901353	0.000968741	0.00413009	0.0031076	0.0325647	0.0178719	0.00585657	0	0.0172507	0.00458794	0.00243635	0.018823	0.00457163	0.0353871	0	0.0111684	0.001085	0.00309466	0.00322289	0	0.0017243	0.0211062	0.00410771	0.0106482	0.000751964	0.00658222	0
B3GALT2	0.0288196	0	0.02159	0.0193792	0.0253287	0.0365619	0.00516563	0.0496666	0.00763427	0.000920605	0.00380531	0	0	0.014943	0	0.00764931	0.00659141	0	0	0.0305358	0	0.0270029	0	0.0010696	0.00570332	0.00530012	0.0149861	0.00355426	0.0170504	0	0	0.0243296	0.00793128	0.00470665	0.0406308	0.00650952	0	0.00317176	0.00918668	0.0220053	0.0185782	0.00999318	0.00549042	9.92e-05	0.0443275	0.0078042	0.00609305	0.0224689	0.0272274
HOXD9	0.048278	0.0117127	0.0191831	0	0.0115644	0	0	0.0437791	0.0432616	0.0466992	0.0304959	0.00271424	0.00114853	0.0225923	0.0233532	0.0277724	0.00237705	0.0429811	0.000571935	0.0266848	0	0	0	0.0025623	0.00507709	0.00531494	0.0306244	0.0276995	0.0145651	0.00374297	0	0.0106028	0.0444699	0.00604047	0.0101893	0	0.0346448	0.00182115	0	0.0130877	0	0.00185612	0.0139582	0	0.0151889	0	0.0245875	0.0312829	0.00776898
FGD3	0.00437714	0.00460541	0.00510677	0.0316158	0.0496368	0	0.0263241	0.0195278	0.006967	0	0.00920204	0.00997168	0.0339532	0.0305574	0.0191667	0.0209779	0.00395184	0.0147419	0.00131478	0.00222969	0	0.0184455	0.0186314	0	0	0.00833092	0.0173539	0.0499722	0	0.0048208	0.0126922	0.023606	0.0155448	0.00407654	0	0.00486123	0.00432361	0	0.000389138	0	0	0.00681857	0.0347831	0	0.014744	0	0.00718191	0.0391634	0.0347319
CDK20	0.012023	0	0	0	0.00206508	0.0298596	0.0203091	0	0.0243969	0.0109974	0	0.0268304	0.0225381	0.0348816	0.015203	0	0.0438202	0.0315465	0.00437957	0.0317166	0	0.0185719	0	0	0.0289031	0.0389877	0.0261249	0	0.0153472	0.0154979	0.049258	0	0	0.032186	0.0340973	0	0	0.0433436	0	0	0.0115364	0.00121494	0.00183424	0.0455584	0.00185025	0.0410937	0.0252641	0.000104867	0.0160418
LRRC32	0.00145185	0.00862009	0	0	0.0169841	0	0	0.0369158	0.0127255	0.0317852	0.025252	0.0287753	0	0.0198783	0.0349431	0.0150819	0.0438793	0.0126673	0.0187046	0	0	0.00145681	0	0.0291945	0	0.00686677	0.0384174	0.00796035	0.0140918	0.00089311	0.00345573	0	0.042434	0	0	0.0256513	0.011398	0	0.00897681	0.0044977	0	0.00784888	0	0	0	0.0254768	0.020566	0	0.0150651
MIS18A	0.0287345	0	0	0	0	0	0.017774	0	0.0355756	0.00598815	0	0.0121455	0	0	0.0378317	0.0403499	0.0151253	0.0241648	0.0123372	0.0427157	0.0152581	0.00967003	0	0.028743	0.0078541	0.00191043	0.037102	0	0	0.00185235	0.00300021	0.00673209	0.0155533	0.040186	0.0499946	0.00480256	0	0	0.0444221	0.00341002	0.010949	0.00650949	0	0.0320388	0.011471	0.037248	0.00391025	0.0100782	0.0189952
PSMG3	0.0207643	0	0.00314374	0.0420181	0	0.0187721	0	0.0382385	0.0398134	0.0112324	0.00387376	0.0355071	0.0320547	0.0473	0.0105038	0.0111611	0.0469244	0	0.0343637	0	0	0.0454684	0.00503785	0.0108247	0.00187395	0.019871	0.0169092	0	0.000408032	0.0429287	0.0037059	0.0164084	0.0352052	0.0293162	0	0.00701876	0	0.00710904	0.016026	0	0.00440504	0	0.00865477	0.0210876	0.00273778	0.0184732	0.00580829	0.0269097	0
SLC17A9	0.0249342	0.0325528	0.000739323	0	0.0092289	0	0.0156652	0.0174662	0.00527881	0.0224424	0.0246958	0.00276912	0.026939	0.0136431	0.0158878	0.0126809	0.00641032	0.0129911	0.00275612	0.0495861	0	0.00998638	0	0	0	0.0315147	0.0124673	0	0.0202353	0.00393149	0.00393739	0	0	0.0060711	0.0261881	0	0.00409704	0.00558845	0.00103375	0.0204554	0	0.00116431	0.00176669	0	0.00855369	0.0066309	0.00242996	0	0.0173043
POP7	0.0226922	0	0.0378399	0.0368406	0.0426398	0.00231597	0	0	0.00797953	0.000733739	0.0494602	0	0.0305807	0	0	0.0342314	0	0	0	0	0.0143079	0	0.017334	0.00199578	0.00936965	0.031066	0	0	0.00924814	0	0.0375194	0	0	0	0	0.000934031	0	0	0	0	0.0282148	0	0.0237858	0.0240808	0.00354849	0	0.00530059	0.0198971	0.0465132
ATP2A1	0.0155207	0.0189645	0	0.0476958	0.00418266	0.00504835	0.0438183	0	0.000624239	0.00415136	0.00366564	0.0134319	0.00119868	0	0.021843	0.00436204	0.0122525	0.0220381	0.00113257	0.0067726	0.0364872	0.0299168	0.013916	0.0104755	0.022218	0.00776138	0.0106991	0.0342413	0	0	0.0287489	0	0.00680565	0	0.0279768	0	0.0211001	0.0261078	0.0018741	0.0226817	0.0161864	0.0112788	0.0458934	0.0417298	0.00579771	0	0.0195882	0.0173416	0.0494364
MIRLET7D	0.00888483	0	0	0	0	0	0.0110325	0.0016117	0	0	0.0194795	0.00329296	0.00180962	0.00547391	0	0.00524791	0.014837	0.0327025	0.00667208	0.00298339	0	0.00624692	0.0353064	0	0.0443911	0.016018	0.00170498	0.00907952	0	0	0.0244021	0.00927933	0.0139155	0.00715432	0	0	0.0400421	0	0.00365489	0.000392271	0.0347521	0.00291087	0	0.00927136	0.000789041	0.00117202	0	0.00563714	0.00601008
UCKL1	0	0.00784577	0	0.0288721	0.0325675	0	0.0203398	0.0292135	0	0.00729282	0	0.0126067	0.0122733	0.00715183	0.033042	0.0281029	0.0281478	0	0.0088979	0.00447702	0.0184166	0.0074665	0.0097284	0.0216434	0.00235175	0.0452475	0.00401069	0	0.00352506	0.0140486	0	0.0212947	0.011338	0.0175301	0.015533	0.0285609	0.0381054	0.0134455	0.0179695	0	0.0197489	0.00118086	0.00216065	0.0120318	0.0135404	0.0165568	0.0255735	0.00874583	0.0324482
PKDCC	0.0159466	0	0.0183831	0	0.0180306	0.0334493	0.00135643	0.028467	0.0403838	0	0.0324349	0.00378995	0.00692673	0.0308651	0.0450684	0	0	0.000299325	0	0.00664338	0	0.0127385	0.014469	0	0.00438943	0.00905859	0	0.0454023	0.0304377	0.00827596	0.00137604	0.00626659	0.0397877	0.0256611	0	0.0391448	0.016367	0	0.0129039	0	0.00528604	0.00741257	0.0126792	0	0.00783905	0	0.00328293	0.0340715	0.0474624
DPP4	0.0375773	0.0353762	0.0469119	0.0185704	0.0167932	0.0155476	0.00990756	0.021185	0.0157188	0	0.0128022	0.0277276	0	0.0198618	0.0103379	0	0.0397665	0	0.00406507	0.00380913	0	0.00196981	0.0352251	0.0220355	0	0.0318983	0	0	0.00499817	0.0170321	0.00196124	0	0.0261496	0.0197516	0.0298499	0.0171303	0	0.00508714	0	0	0.0192787	0.0483525	0.0389803	0.0311019	0.0145333	0.00194166	0	0	0.000241261
HMGN1	0	0.0249782	0	0.0314561	0.0259239	0.0160405	0	0.0075309	0.0487364	0.00780255	0.0124875	0.0200562	0.0145061	0	0	0.025572	0.00788115	0.026623	0	0.00516874	0	0.000781845	0.0436446	0.0367599	0.00689891	0	0.00943388	0	0.00345434	0.025613	0.0117926	0.00930149	0	0.00468274	0	0.00599683	0.00776269	0	0	0.0150183	0.00190025	0.0022626	0	0.043162	0.0155502	0.0403959	0.00405995	0.0413543	0
FBXL12	0.0341762	0.010048	0.0120825	0.0210525	0	0	0.00572968	0.00680384	0.0459408	0.0167433	0.00749686	0.0120591	0.00114504	0.0162687	0.0377934	0.00214672	0	0.0470375	0.0088092	0.00292993	0.0367305	0.00514138	0	0	0.00635311	0.00882156	9.42e-05	0	0.00927703	0.00957126	0.00454952	0	0	0.00187419	0.0128493	0	0.00780559	0.0188762	0.00438889	0.0353555	0.0368677	0.0453769	0.00944509	0.0179842	0	0.0441466	0.0237319	0.0380571	0.019228
IGFBP3	0.0222174	0.0298618	0.00195263	0	0	0	0	0.00749342	0	0.0407724	0.0217083	0	0	0	0.0461114	0.0383101	0	0.016897	0.0130474	0	0	0.0276028	0.0384868	0	0	0.0101935	0.0119031	0.0213338	0.0278053	0.0002127	0.0117041	0	0	0.00940678	0.0383152	0.00978515	0.0187102	0	0.0412552	0.0105745	0	0.0377754	0	0.0259434	0.0493544	0.0287453	0	0	0.025637
HOXC13	0.0310057	0.000616218	0.042385	0	0	0.00977005	0	0.0270683	0	0.0152594	0.00227001	0.0197283	0.00504613	0.0305114	0.00319647	0	0.0193846	0.0398565	0.0145844	0	0.0202558	0.00817554	0.0286191	0	0.0075608	0.0136106	0.00502064	0	0	0.000523753	0	0.00275147	0	0.0328761	0.00193552	0.0326951	0.00250804	0.0179761	0.0119657	0	0.0476725	0.0151433	0.0191064	0	0.0474914	0	0.039937	0	0.0278901
IL2RA	0.0293317	0.0211455	0.00240278	0	0.0271035	0	0.0431304	0.0169281	0.00661519	0	0.0218402	0.0101185	0	0	0.0306597	0	0.00312345	0.0478453	0	0.0109018	0	0.0276061	0	0	0	0.0208296	0.0486209	0	0.0234904	0.0065509	0.0281786	0	0.0468637	0.0174333	0	0.0257003	0.0115757	0	0.028811	0.0233606	0	0.01097	0.0367675	0	0.0116504	0.0386776	0.0188139	0	0.00258823
HMOX1	0.0056485	0.00804648	0.00916843	0	0.0104276	0	0	0.0145756	0.00757535	0	0.018494	0.0189607	0.0270415	0	0.0139712	0.0313709	0.0015019	0.0212229	0.0132184	0.0150009	0	0.0041884	0	0	0	0.0155496	0	0.0368866	0.0341958	0.00116379	0.0102862	0	0.0336818	0	0.0275185	0.0468805	0.00714488	0	0	0.0291778	0	0.0164337	0	0	0	0	0.01046	0.0407803	0
NTF3	0	0	0.0479077	0.0141254	0.00706766	0.0106204	0.0176279	0.0475872	0.00206063	0.000186555	0.0356896	0	0	0.0175627	0.0494703	0.00359695	0.0116437	0.0399311	0	0	0	0.00982454	0.00727391	0.000556501	0.00240283	0	0	0.0104004	0.039218	0.049914	0.0362189	0.0491167	0.0146653	0	0	0.0183575	0.0252908	0.0163686	0.00444988	0.0335808	0.00227844	0.00493841	0.0153217	0.00583318	0.0495183	0.0227918	0	0	0.00583257
NPL	0	0	0.0259019	0	0.0274812	0	0	0	0.0210177	0.0264147	0	0.00613629	0.00835223	0	0.00333422	0.0284988	0.00310315	0.00736465	0.00774301	0.03773	0	0.0357403	0	0.0105581	0	0.0350008	0	0	0.0105073	0.00187505	0.0110493	0	0.0118713	0.0458789	0.0105317	0.0111877	0.0166296	0.0177572	0	0.0220187	0	0.0244693	0	0	0.0385731	0.00837191	0.0044769	0.0372042	0
SLFNL1	0.0279469	0.021661	0	0.01696	0.00584344	0	0.0185369	0.00730137	0	0.0354913	0	0.000892965	0.0259563	0	0	0.00757576	0.0307654	0	0.00397609	0.0222996	0	0.000222596	0	0	0	0.00641232	0.000348954	0	0.0202457	0.0156465	0.00338638	0	0	0.0147957	0	0	0	0.0263404	0.0196369	0.0250863	0.0184456	0.00230836	0.016644	0.0311494	0.0106379	0.0322675	0.0434726	0	0.00969683
TCF19	0	0.0140968	0.0477561	0	0.00693299	0	0	0	0	0.0179493	0.0485974	0	0	0	0	0.0043706	0.0123436	0.0075015	0.015176	0	0	0.00952763	0	0.0355172	0	0.00446088	0.00123101	0.0245123	0.0109949	0.00708601	0.002125	0	0	0.0310369	0.0140346	0.0476537	0	0.0127075	0.0104615	0.0331428	0.0238452	0	0	0.0374595	0.0337948	0.0336299	0.00972099	0.0204957	0
TIA1	0.0415535	0	0.0341713	0.0415235	0.00894522	0	0.00607772	0.0130688	0	0.00945993	0	0.00211653	0.0460384	0	0	0.00370531	0.00775093	0.00996221	0.0134701	0.0081381	0.00282607	0.0112589	0	0.00522343	0.0488247	0	0.00697172	0	0.0119411	0.0387049	0.0283595	0.0213596	0	0.00232186	0.0392125	0	0.035342	0.00508903	0	0	0	0.00527058	0.0009598	0.00489885	0.00586277	0.0106218	0.0185669	0.0273108	0.0143343
CTHRC1	0.0349418	0.0398734	0.0122412	0	0	0.00347456	0	0	0	0.00594773	0.0176221	0.0136666	0	0.0150211	0.0485453	0.0191059	0.00801447	0.00137377	0	0.0462169	0	0.0219508	0.0102544	0.0378829	0	0	0.000881844	0.0103088	0.0143056	0.000530408	0.0046841	0.03182	0	0.0434382	0	0.0333751	0.00402452	0	0.00385861	0	0	0.00393626	0	0	0.0211892	0.02118	0.0084771	0	0
CATSPER3	0.0289519	0.023484	0	0	0.0120985	0.0195135	0.0133828	0.00369676	0	0.00283434	0	0	0.0277049	0.0385827	0.00842548	0	0.0176676	0.00282645	0.0419725	0.000872227	0.0079118	0	0	0.00331238	0.00797867	0	0.00914474	0.043937	0.0263796	0	0	0	0.0248954	0.00105891	0.0349031	0	0	0.0104634	0.0221134	0	0.0221302	0.00102959	0.00127546	0.00754358	0.00418272	0	0.0160464	0.0220497	0.00814346
CCHCR1	0.0470313	0.0110251	0	0.014145	0.0486334	0.0149679	0	0.0231103	0.0220374	0.00394607	0.0471226	0.0453762	0.0107448	0	0.0294256	0.0155149	0.00724637	0.0248212	0.0058295	0.0324402	0	0	0.00695341	0.00309681	0.00195413	0.0264981	0.0106865	0	0.0216022	0	0.00535975	0	0.0112304	0.0430288	0	0.00883106	0.0248427	0.00637906	0.0157857	0	0.00506373	0.0199424	0.0129883	0.0152375	0.00235876	0	0.00384754	0.0247166	0
PPP1R9B	0	0.0236451	0.00596204	0	0	0	0	0.0208003	0	0.0128142	0.00661546	0.0347546	0.00638495	0.0267252	0.0050837	0.00929386	0.00157568	0.00479865	0	0.0134467	0.0300027	0	0.00148671	0	0.0430001	0.00312383	0.0254482	0	0.0349318	0.0101414	0.013163	0	0	0.0118135	0	0.0413015	0	0	0.00945571	0.0414526	0	0	0.0197589	0.028211	0.0441156	0.0273408	0.0378421	0	0.00600796
CLEC4A	0	0.0035679	0.0376686	0	0	0	0	0	0.0461717	0	0.0149812	0.0133828	0	0.027279	0.00574996	0.0198165	0.00671901	0.00387746	0.00282927	0.016136	0	0.0109756	0.0367229	0.0191984	0	0.00340797	0.00846392	0	0.0055048	0.00128366	0.0210145	0	0.00645717	0.0424187	0	0.0223524	0.00507586	0.0347183	0.00576846	0	0.043625	0.0096058	0	0	0	0.0191274	0.0048772	0	0.0197654
FBXO16	0.0237854	0	0.0432761	0	0.000723413	0.00943135	0.0247231	0.0368826	0	0.00609337	0.00242307	0	0	0.0016786	0	0.0046974	0	0.000150804	0	0	0	0.0309026	0.0303713	0.00445818	0	0	0.0177396	0.00226031	0.0236649	0.0074424	0.0166021	0	0	0.00582864	0	0.035478	0	0.00823504	0.00552796	0	0	0	0	0.0134581	0	0.0237402	0.0210992	0	0.014088
CST3	0.0206439	0	0	0.00835797	0.0231789	0.00518609	0.00241824	0	0	0.0142222	0.0445159	0.0280193	0	0.0332047	0.000345943	0.0436637	0.0123002	0.000782973	0	0.00793191	0.0440372	0	0	0.0178782	0	0.0328594	0.0176824	0.0231538	0.0145785	0.0196539	0.0260379	0	0.0198059	0.00808502	0	0.0142395	0.0437018	0.0198096	0.0201793	0.0301862	0.0255838	0	0.0220857	0.00277234	0	0.00819575	0.0271314	0.00123791	0.0480025
PPM1F	0.00565402	0.0121234	0	0.0361554	0	0.0264892	0	0.0215602	0.0363401	0	0.03946	0.0328952	0.0211201	0.0153451	0.0135642	0	0.0250986	0.0308133	0.00461769	0.0268234	0	0.017174	0.0345635	0	0.00858831	0.0149797	0	0.0102162	0.020155	0.00412612	0	0	0.038337	0.0107991	0	0	0.0122941	0.0332193	0.0154325	0.0290874	0	0.00807291	0.00833034	0	0	0	0.0198199	0.0418044	0.00138922
C3AR1	0.0177632	0.0377951	0.00634582	0	0	0	0	0	0.025704	0	0	0.0125897	0	0.0394473	0.00273189	0	0.0105646	0.0183172	0.00728555	0	0	0.00669138	0	0	0	0	0.00952761	0	0.0327193	0.00044416	0.0162133	0	0	0	0.0170653	0.0246134	0	0	0	0.0134761	0	0.0303177	0.0454876	0	0.0180411	0.0445091	0.0423626	0.0340746	0
DMC1	0	0	0.0196601	0	0.0198259	0.0084261	0	0	0.00488766	0.000710843	0	0	0	0.00418909	0.0296977	0.0182068	0.0481978	0	0	0	0.0283574	0	0.0148742	0.003691	0.0131941	0	0.0396415	0.0104113	0.0298935	0.0404568	0.0470055	0.036664	0.00999087	0	0.0424422	0.0452836	0.0357296	0.0345232	0	0.0303184	0.00995783	0.0251664	0.00142101	0.00926523	0	0.0378946	0.0141233	0.0164027	0.0210571
SART1	0	0.0222545	0	0.0390137	0	0.013175	0.00483778	0.0468776	0.0333615	0.0129309	0.00114241	0	0.00766829	0.0234421	0.0441043	0.0242033	0.0318436	0.0175703	0	0.00725331	0	0.0105328	0.0102562	0.00913791	0.00460643	0	0	0	0.00389349	0.0180654	0.00724739	0.0188739	0	0.0216126	0.0133699	0.0100035	0.0158469	0.0107827	0.00874431	0	0.00249861	0	0.0134761	0.0101196	0.00186351	0	0.0224783	0.000414369	0.0309326
ESM1	0.002657	0.0119884	0.00775363	0	0.00554495	0	0	0	0	0.00269646	0	0.0338214	0	0	0.00803436	0.0314598	0	0.00908718	0	0	0.00249603	0	0	0.0159548	0.0225991	0.0228619	0.000124834	0.0252213	0.0296503	0.000877081	0	0.0373498	0.0447493	0.0156987	0	0.00490059	0	0	0.0464879	0.00315935	0	0.00333523	0.0137511	0	0	0.000997629	0.00699935	0.03897	0
C9orf106	0	0.0159788	0	0	0	0	0.0061168	0.0174752	0	0.0442939	0.0338156	0.00978185	0.0127447	0.00137699	0	0	0.0165715	0.0497743	0.00589937	0.00490141	0	0.0229148	0.0352494	0	0.00837657	0.0216941	0.00900559	0.00921768	0.00612242	0	0.0161242	0	0.0426272	0.00489307	0	0	0.0172266	0.0335181	0.0234117	0.0404374	0.0467931	0.00340756	0.00495829	0.0187727	0.0363106	0.0168285	0	0	0.00377422
VSIG2	0.0137124	0	0	0.0267316	0.0198415	0.0160501	0	0	0.0106506	0.00825747	0	0.0353228	0	0.0260723	0.0197688	0.0452614	0	0.0181612	0	0	0.0240069	0.0026933	0.0472327	0.0145691	0	0.0119175	0.0252687	0	0.00196846	0	0.000483047	0	0	0	0	0.00220794	0	0.0447653	0	0.012554	0.00316052	0	0.0145927	0.0273597	0.00783318	0.0376051	0.0312729	0.0400697	0.00838129
SERPINB10	0.0246358	0.0280364	0.00693401	0.00473917	0.0350295	0.0335673	0.0234959	0	0.0284042	0	0.00528921	0.0283193	0.0149928	0	0.0267922	0.0462299	0.00580981	0.0259687	0	0	0.0152124	0.00199579	0	0.0323884	0.00187691	0	9.07e-05	0.00763851	0.0012362	0	0.0463652	0.00354479	0	0.00515721	0.00376705	0	0.0207758	0.0193749	0.0193797	0	0.034007	0.0415821	0.0352094	0.000676049	0.00222797	0	0.0301711	0.00880937	0
DCBLD2	0.0214917	0.0332426	0.0329357	0	0.0177455	0.00976383	0	0	0.000687156	0.0184181	0.00552632	0	0.0311735	0.00760366	0.0463647	0	0.0212707	0.0239489	0	0.00878098	0	0	0.00432546	0.0170587	0.0127497	0.0343612	0	0.0193333	0	0	0.0499698	0	0.0118354	0.0264534	0.00965531	0	0	0.0473146	0.0104973	0	0.00195401	0	0.00297113	0.0111728	0.0116333	0	0	0.00771284	0.0305262
CNPY4	0	0.0294183	0.0285675	0	0.0103855	0	0.0496834	0	0.0336849	0.0243817	0	0.00128515	0.0147215	0	0	0.0267715	0.0411813	0.0168244	0.0028624	0	0.031001	0.00955515	0	0.0453642	0	0.0369697	0.0220594	0	0	0.0047967	0.0130164	0	0.0255392	0.0263138	0	0.0215229	0.0322826	0.0400822	0.0495754	0.0347753	0	0.00394557	0	0	0.00403556	0.000332167	0.0200896	0.0273327	0
FGF8	0	0.0300457	0.00838191	0.0264155	0.0224112	0.0183427	0.00779941	0	0.000628905	0.0471779	0.000867082	0.01113	0.0116778	0	0	0.0316789	0.0160428	0	0.00753724	0.0200826	0.00460076	0.0245207	0	0.00528161	0.0028156	0.0127136	0.0331133	0.00413501	0	0.00815416	0.00909287	0.0035003	0.00132455	0.00149571	0.00269732	0	0.0088212	0.0310209	0.00358093	0.0135603	0	0.0287495	0	0.00151617	0	0	0.0178496	0.0257549	0.0331459
LZTR1	0	0.00806349	0.0307149	0	0.0450773	0.0107513	0.0270429	0.0342089	0	0.0100421	0	0.0128855	0.0222886	0	0	0.019909	0.0266082	0.0442334	0.0346761	0	0.011627	0.00370582	0.00855424	0	0.0324439	0	0.00909773	0	0.00283205	0	0.00541484	0	0	0.0341345	0	0	0	0	0.0218812	0.0392636	0.0294035	0.00254861	0.0412078	0.0438643	0.0366442	0	0.0151514	0.0136004	0
MAFK	0	0.0228947	0	0	0	0	0	0.0289393	0	0.0134281	0	0.0185974	0.0287546	0.0232482	0.0368719	0.0173025	0	0	0	0.00390316	0.0115327	0.00459886	0.0180068	0	0.0311438	0.00831073	0.00248346	0.0230488	0.00648914	0.0202496	0.00440685	0	0	0.00389248	0	0	0.0463714	0	0.0124674	0.0395255	0	0.00727449	0	0.00964737	0.016182	0.000436434	0.0439254	0.0476767	0.00719452
KBTBD11	0.0422226	0.029387	0.00471219	0	0.0225204	0.017537	0	0	0	0.017346	0.00274019	0	0.0242091	0.0465372	0	0.0119863	0.0069421	0.0174351	0.0271014	0.034665	0.019087	0.0065361	0.016121	0.0164574	0	0	0.0246089	0.0350484	0.0380997	0.00809303	0.0238664	0	0	0.0471959	0.00349885	0	0.0170008	0.026177	0.00554161	0.0169888	0.0496613	0.00273636	0	0.0224808	0	0.0105221	0.0198803	0.0457287	0.00684598
SPRR2E	0.00368193	0	0.0378831	0.00477475	0.00757161	0	0.0305915	0.0201878	0.0393652	0.0286932	0	0.0258676	0.0385605	0	0.00938086	0	0.00384049	0	0.00849625	0.0452726	0	0	0	0.0262822	0.0130739	0.0222201	0	0.0492639	0	0.000930109	0.0452637	0.00767328	0.0212796	0.048769	0	0.0163107	0	0.0281387	0	0.0143058	0.0181395	0.00754713	0.00764342	0	0	0	0.0199536	0.0162932	0
LILRB1	0.0226344	0.0135691	0.0205215	0	0	0	0	0.0412231	0.016953	0.0112176	0	0.00429475	0	0	0.0354084	0.0307008	0.00357999	0.00942246	0.0254526	0.0181926	0	0.0216269	0.0333247	0	0	0.0124847	0.00887701	0	0.0127678	0.00121657	0.0119797	0	0	0.0184926	0	0.0276667	0.0131614	0.033586	0.00932939	0.0417708	0	0.0056982	0.0252284	0	0	0	0.0217696	0	0.0142737
NRXN1	0	0	0	0.0318663	0.0160326	0.0114778	0.0145485	0.0485612	0.00511329	0	0.0109181	0	0.00198634	0.0113459	0.0415804	0	0	0	0	0.0240323	0.0404988	0	0	0.0151065	0.0106187	0.043978	0.0409545	0.031266	0	0	0.0220406	0.00183544	0.007554	0.00292809	0.0110009	0.0117733	0	0.00678468	0.00738281	0.0307098	0.00296178	0	0.013282	0.000434123	0.0331442	0.0496033	0	0.021294	0
TRMT2A	0	0.0176348	0.0334246	0	0	0.0202002	0.00801986	0.011464	0.0480551	0.0175481	0.0269602	0.0431479	0.016487	0.0401695	0	0.0127324	0.0219743	0	0.0392687	0.0128906	0.0381314	0	0.00813985	0.0304813	0.00158952	0	0.00730671	0.0382477	0.00201808	0	0.0469457	0	0.0161505	0.00311641	0.0197819	0	0	0.00606786	0.0103114	0	0.00651727	0.0208069	0.00195658	0.0064603	0.00404224	0.0313285	0.0116959	0.0236189	0
CENPM	0.0317387	0.0409841	0.0064485	0	0	0.0216673	0	0	0.00407119	0.000248014	0	0	0.0449374	0.0372923	0	0.029806	0	0.0241939	0	0.0302674	0	0	0	0.00857435	0	0.0216255	0	0	0.0160472	0.0339826	0	0	0.0217735	0.00773795	0	0.00181452	0	0.0141652	0.0149366	0	0.0257763	0.0388555	0	0.0453669	0.0339131	0	0.00619615	0.037532	0
UFSP1	0.00268234	0	0	0.00326069	0	0.028966	0.0485551	0	0	0.0321308	0.0239685	0.0416922	0.0087209	0	0.00338972	0.016319	0	0	0	0	0	0.0170358	0.00364543	0.0363328	0.00496197	0	0.0392189	0.0310483	0.0276732	0	0.0109639	0	0.0436335	0.0419362	0	0.0318559	0	0.00340293	0.0277614	0	0.000983398	0.00585868	0.011309	0.0170143	0	0	0	0.00654298	0
CENPW	0.0149273	0.0144192	0.0358297	0	0	0	0	0	0.00262668	0.0123199	0.00522097	0.0408423	0.0413248	0.00348239	0	0.0122708	0.0294112	0.0158555	0.0226071	0.0317321	0	0.0239899	0	0.0225778	0.0448513	0.0175669	0	0	0	0.0015059	0.0151589	0	0.00558552	0.022186	0	0.0078458	0.00887497	0.00789241	0.0405014	0	0.0250199	0	0	0.00994865	0.0143511	0	0	0.0393914	0.0185288
MS4A6A	0.0220227	0.00942482	0.0252185	0	0	0	0	0.0315272	0.013431	0	0	0.0120646	0	0	0.0166101	0	0.0104817	0.00828228	0.0223354	0.0187074	0	0.00686518	0	0	0	0.0361982	0.0224392	0	0.0215662	0.00280245	0.0267924	0	0	0.03367	0	0.0494563	0.0138164	0	0.0373916	0	0	0.0226159	0	0	0.0342061	0	0	0	0.0386676
CYP7B1	0	0	0.00164416	0	0.00983962	0.00333248	0.0059517	0	0.00163289	0.00539392	0.00253306	0	0	0.00873131	0	0.0220725	0	0	0	0.00142129	0	0	0.0275243	0.0164675	0.0120235	0.0230933	0	0	0.0169382	0	0	0	0.00544749	0	0.00101942	0	0	0.0131012	0.00227842	0.0318483	0.0083095	0	0.00431121	0	0.0100789	0.0115528	0	0.0117967	0.0111485
RBM24	0.0169142	0	0.0111732	0.0401699	0	0.0115217	0	0	0.012717	0.0376872	0.0246627	0	0	0.0137228	0.0021409	0	0.0253372	0	0.0239588	0.0122592	0	0	0.00176693	0.0149973	0.00718227	0.00491224	0.0162939	0	0.0215628	0	0	0	0.010058	0.0170812	0.0345611	0	0	0.0283057	0.0336439	0.0327365	0.00605917	0.0114475	0.00307551	0	0.0220116	0	0	0.013522	0.0304787
DISC1	0.0329038	0.047761	0.00133867	0.042978	0	0.0368686	0.00115576	0	0	0.0307293	0.00112436	0	0.0142733	0.0211819	0.0140656	0.00171717	0.0302362	0.0181895	0.0275857	0	0	0	0.018837	0.0178364	0.0132038	0.033089	0	0.0297977	0.020541	0	0	0	0	0.006901	0	0	0.0274747	0.00136549	0.00637948	0.00341912	0.0390731	0	0.00526987	0.0136231	0.0260846	0	0.038628	0	0
TBX5	0.0375335	0	0.0122301	0.0195823	0.0202279	0.00334488	0.00775908	0	0.00446123	0.00179048	0.00285836	0	0.0337133	0	0	0.00302855	0.00594855	0.0170445	0.00935837	0.00853717	0.0320098	0	0	0.00124553	0.00167843	0	0.00236114	0	0.0173354	0	0.00698347	0	0.0199475	0.00737504	0	0.00693763	0	0.00039816	0	0	0.00336728	0	0.012339	0.00157187	0	0	0.00745525	0	0
SLC2A6	0	0.0290451	0	0.0437972	0.0394688	0	0	0	0	0.0128946	0	0	0.0471543	0	0	0	0	0.039287	0.0151244	0.0229562	0.0209002	0	0	0.0478455	0	0.00990977	0	0	0	0.000707372	0.0164458	0	0	0.0010127	0	0.00203904	0.0173255	0.043998	0.010295	0.0355673	0	0.0272772	0	0	0.0038436	0.0196787	0.0174465	0	0.00755069
RAMP2	0.00566169	0.00586109	0.0056257	0	0	0	0	0.0219458	0.0297196	0.031902	0	0.0299429	0	0.00108323	0.0148748	0	0	0.0284268	0.0108149	0.0240742	0.0276307	0.00505371	0	0.0318616	0	0.0231127	0	0	0.0268658	0.00223558	0	0	0	0	0.00802502	0.022224	0.0416255	0	0.0101603	0.0210648	0	0	0.0243449	0	0.00648618	0	0.0413635	0.0425311	0.0111082
VARS2	0.0223584	0	0	0.0219451	0.00405457	0.0120839	0	0	0	0.0112035	0	0	0.0335129	0	0.0472725	0.020335	0.0296071	0.00590308	0.025399	0	0	0.0151504	0	0.0388441	0	0	0.0197979	0	0.0098468	0.0232405	0	0	0.00909315	0.00831836	0	0.0302879	0	0.0074635	0.0314617	0.0387051	0.0019071	0.00744954	0.0207536	0.0242173	0.013016	0	0.0245585	0.0438602	0.0326128
BMPER	0	0	0.0289678	0	0.0291089	0.00714576	0.0063307	0	0.000502993	0.000469519	0.0225687	0	0	0	0	0.0183856	0.0123859	0	0.015895	0.0444352	0	0.0129812	0	0.00317361	0.0027242	0.0333334	0	0.0481924	0.015756	0	0.0200598	0.0329049	0.00663557	0.0196225	0.0115759	0.00395814	0	0.000191222	0.00719266	0	0.0108352	0	0.0024853	0.0031104	0.0451865	0	0.0062248	0	0.00357818
FCGR2B	0	0	0.0378274	0	0	0	0	0.0384888	0.0189996	0.0311966	0.0214476	0.00291434	0	0.0346064	0.0169236	0	0.00353095	0.00835972	0.035098	0.0344337	0	0.0298759	0	0.0384462	0	0.0139557	0.031141	0	0.00911711	0.00122036	0.0152546	0	0.0368628	0.0239569	0	0.00818312	0.0216443	0.0284893	0.033932	0	0	0.0153058	0.0459351	0	0	0.0383902	0.018733	0	0
TBC1D30	0.0205262	0	0.00136284	0	0	0.022066	0.0113438	0	0.00625933	0	0.00159541	0.0251038	0.00430915	0.00332985	0.0141645	0.0254647	0.0145492	0.00695119	0.0106299	0	0	0	0	0	0	0	0	0.0151322	0	0	0	0.0228505	0.0205825	0	0.049458	0.0403888	0.00337583	0.00291194	0.00744716	0.0491241	0	0	0	0.0451761	0.00832753	0.0332566	0	0.0124875	0.0312137
SPPL2A	0.012843	0.0339478	0.0142494	0.0193758	0	0.00414355	0.00311356	0.00718697	0.00849396	0.0230642	0	0	0.00756451	0.043247	0	0.0304114	0	0	0.0326688	0.00530999	0.0349173	0	0.00735664	0	0	0.0335803	0	0.0177449	0.0499772	0	0	0	0.000868892	0	0.035132	0.0212169	0.0208699	0	0.00285654	0	0.0235277	0	0	0.0372703	0.0174664	0.0370258	0	0.00676145	0
PYGB	0.0266946	0	0.00298354	0.0140538	0	0.0188513	0	0	0	0.0234761	0	0.0182203	0.0293407	0	0.00387389	0	0.0054015	0.0158745	0	0	0.0133766	0	0	0.0108528	0	0	0.0218892	0	0.0160845	0	0.00886328	0.0401646	0	0.00650599	0.0173373	0.0193932	0	0.000954426	0.00479892	0	0.0137737	0	0.00957357	0.0478866	0	0.0149915	0	0.0276252	0.0234867
BOC	0	0	0.0224651	0.0297031	0.0191199	0.00706462	0	0	0.00805975	0.0106863	0.00421159	0	0.0395405	0.0136429	0.0201021	0.0213791	0.0347256	0.0255294	0.0409589	0.0193459	0	0	0.0149894	0.00382669	0.00160783	0.0216923	0	0	0	0	0.0114396	0.0236749	0.0155287	0.0088484	0	0.0103457	0.0484376	0.000127073	0.0353545	0	0.00851814	0	0.000847576	0.00210701	0.022211	0	0	0.010978	0
SFTA1P	0.0154993	0.00855083	0	0	0	0.0286502	0	0.0485255	0	0	0.034971	0.0155615	0.00146652	0	0.0182094	0.0368541	0.0458045	0	0.00458763	0	0.035599	0.0217159	0	0	0.022305	0.0341336	0.00081521	0	0	0.00748185	0.0049224	0	0.042758	0.0128342	0.0158457	0	0.0229724	0	0	0.0395399	0.0279224	0	0.0377152	0.043839	0	0	0	0.028674	0.0389086
SNCA	0.0408023	0.00668742	0.00488855	0	0	0	0	0	0	0.0145228	0	0.0229878	0	0	0.0243265	0	0	0.0429125	0	0	0.0168675	0.0287063	0.00926957	0.0216811	0	0.0118588	0.0476646	0	0	0.0122803	0	0.0351853	0	0.0275288	0	0.0249196	0	0	0	0.0258374	0	0	0.0273203	0	0	0.0342389	0.0406209	0.0491445	0.0158999
ECEL1P2	0	0	0.0279178	0	0.0438644	0.0162847	0.0257361	0	0	0	0	0.0158318	0.02389	0.0324084	0	0.0173996	0.00914829	0.0308534	0.00680799	0	0	0	0	0.0418593	0	0.0339472	0.00443597	0	0.0042678	0	0.00411858	0.0410132	0.0259707	0	0.0126923	0	0.0204569	0.0212494	0	0.0442569	0.00631493	0.00109362	0.0472502	0.00899988	0.0479733	0	0.0347051	0	0.00775907
PHC1	0	0.00612502	0.0264099	0	0.00794549	0	0	0	0	0	0	0.000959458	0	0.0396414	0	0.0233631	0	0.0494945	0.00522496	0	0	0.00106075	0	0	0	0.0125744	0.000507798	0.0252009	0.0146471	0.00236112	0.0279442	0	0	0.010955	0	0	0	0	0.0201201	0.00117538	0	0.000684015	0.028602	0	0	0.0149598	0.0113211	0	0.0036261
RNF44	0	0	0	0	0.0178921	0	0.0461259	0	0	0.0299774	0	0.00996402	0	0	0	0.0315413	0	0	0.0177889	0.00750812	0.0216005	0.024364	0	0.0441143	0	0.0171671	0.00542958	0	0.0154723	0.0162693	0.0121385	0	0	0.00386166	0	0	0.0410755	0.0496182	0	0	0.0328166	0.00342845	0.0363262	0	0	0.0385347	0.0307115	0	0.013593
UAP1L1	0	0	0.0155858	0.0257008	0.0075072	0	0.00334597	0.0226094	0.0457158	0.0118225	0.0426244	0	0	0.0436515	0	0	0.0152756	0	0.0398015	0.0470969	0	0	0.0181649	0	0	0	0.0241979	0.0284462	0.000289257	0	0.0227115	0	0.0103596	0.0448359	0.0128338	0	0	0.0168132	0.00386432	0	0.0195448	0.00100688	0.000994721	0.0425178	0	0	0.0236812	0.0307898	0.0199789
APOBEC3C	0.0170368	0	0	0.0430991	0.0131531	0.025372	0	0.0333084	0.0056166	0.00161943	0	0.0470864	0	0	0	0.0246557	0	0	0	0.0259759	0.00708648	0.0442163	0	0.00485973	0.0312574	0.0248363	0.0108889	0	0.0164093	0	0.0165355	0	0.0114313	0	0	0.0290864	0	0.0292585	0	0	0.00334528	0.021956	0.00359975	0.00543666	0	0	0.0162275	0	0
BATF3	0.0278415	0.0125396	0	0	0	0	0	0.0150303	0	0.0304136	0.0281879	0.0147589	0	0.00962225	0	0	0.0044376	0.0416558	0	0.00963227	0	0.00554895	0	0.0206891	0	0.00963069	0.0362652	0	0	0.00953937	0.0212701	0	0	0.00743619	0	0.0134329	0.00564682	0.045798	0.00133746	0	0	0.0245821	0	0	0	0.0211853	0.0141076	0	0.0315924
DLX3	0	0	0.0331309	0	0.0132439	0.00580058	0.00816755	0.006443	0.00556624	0.00862836	0.0251814	0	0	0.000748599	0	0	0	0	0	0.00475876	0	0.00757885	0	0	0	0.0246749	0.0456276	0.00630008	0.00234086	0	0.0141481	0	0.0127617	0.022603	0	0.0343326	0	0.0419804	0.000903072	0.0226366	0.0274497	0	0	0.0256627	0.0300877	0	0	0	0.0180071
IGFBP1	0	0.0247984	0	0	0	0.0137595	0.0392224	0	0	0	0.0355162	0.0290086	0.0106408	0.0299604	0	0	0	0.0410387	0	0.0225306	0.0300939	0	0.0488806	0.0227467	0.0498301	0.0215072	0.00502309	0	0.0249039	0.0367464	0	0	0.016072	0	0.00229729	0.0185612	0.0187993	0.000610611	0	0.00289389	0	0.0198864	0.0266444	0	0.0148654	0	0	0	0
ITGB2	0	0.0123885	0.0180718	0.0490721	0	0	0	0	0	0	0	0.00585233	0	0	0.0460065	0	0.0090648	0.00643903	0.0159327	0.0123979	0	0.0100109	0	0	0	0.0420222	0.0270442	0	0	0.0021891	0.0232795	0	0	0	0	0.0230936	0.00593281	0	0.0153999	0	0	0.0069289	0	0	0	0	0.0286008	0	0
CAND2	0	0	0	0	0	0.0169217	0	0	0.00956962	0.00447713	0.0453841	0	0.0227339	0.0431914	0	0.0270194	0.0158296	0	0.0363665	0.0367592	0.033329	0	0	0.00300324	0.00290005	0	0.0405819	0	0	0	0.0163945	0.00956343	0.024397	0.0367654	0	0.0378136	0	0.000172451	0.0327453	0.0409846	0.00649343	0	0.00502451	0.0119373	0.0393455	0.00502529	0	0.00856493	0
LZTS1	0.0120419	0.0400344	0.0153555	0	0.0263544	0	0	0	0.0111931	0	0.0402849	0.019443	0	0.0498231	0	0	0.0377071	0.0466173	0.048775	0.0273655	0	0.00255688	0	0	0	0.0205871	0.00269107	0.0493515	0.0301764	0.00681057	0.0193737	0	0	0	0	0	0	0	0	0.0354715	0	0.0225254	0	0	0	0	0	0	0.00955871
TRIM2	0.00652	0.0236593	0	0.0398294	0.0216788	0.0319361	0	0.0306355	0.0162206	0.017951	0.0177041	0	0.0368364	0.0296633	0	0.0443988	0	0	0	0.0468833	0	0.0235349	0.00101092	0.0108284	0.0286347	0.0181483	0.0387898	0.0454969	0	0	0.0443946	0	0	0	0.0158936	0.0175135	0	0	0.00234308	0.0281842	0.00472746	0	0	0	0.00155059	0	0	0.00276134	0.0206838
ATP6V1F	0	0	0	0	0	0	0	0	0.0376737	0.00431663	0	0	0.0318446	0	0	0.0243158	0	0	0	0	0.0288137	0	0.0459908	0.00445654	0.0295834	0	0	0	0.0258336	0	0.0198536	0	0	0	0	0.0474059	0.0164913	0.0200735	0	0	0.0162562	0	0.0285935	0	0.0170174	0	0.0107756	0	0
MPHOSPH9	0	0	0	0	0.0347224	0	0.0126893	0	0	0.0100718	0	0.0144035	0	0.0193163	0	0	0.0304111	0.0278228	0.021056	0	0	0.0461096	0	0	0	0.0209599	0.0131501	0	0.0280593	0.00948525	0.000639197	0.0277832	0	0	0	0	0	0	0	0	0.0336388	0.0267868	0	0	0	0	0	0.0120491	0.010116
SPATA5L1	0.0082026	0	0.0382356	0.0394658	0.014273	0	0.0417697	0	0	0.0254686	0	0.0314843	0.0196012	0.0495458	0.00626117	0.0330634	0.00454272	0.00111525	0	0.00475997	0	0.023326	0	0.0187031	0	0.0357386	0.0116457	0	0.00523733	0.00243643	0.00948342	0	0.0322316	0.0393549	0	0.0173712	0	0.00157203	0	0	0.0062901	0.00400681	0	0.0341655	0	0	0	0	0
LY96	0.0132929	0.0480888	0.0218434	0	0.0301391	0	0	0.0140944	0.0357416	0	0.0492709	0.0124196	0	0.0210579	0.045115	0	0.00181821	0.024218	0.014453	0.00984001	0	0.013812	0	0	0	0.0224669	0	0	0	0.00316988	0	0	0.0425689	0.0230438	0	0.0253751	0.0394856	0	0.00774512	0	0	0.0477442	0	0	0	0.0278188	0.0158106	0	0.00828778
TOP3B	0.0258821	0	0	0	0.0275935	0.0492252	0.0282642	0	0	0	0	0.00745633	0	0	0	0.00370547	0	0	0.00484642	0.0149545	0.00405576	0.00776128	0	0	0.0157141	0.0442813	0.00746799	0	0.0115083	0.00410487	0	0	0.0101828	0.0218283	0	0	0	0	0	0.0290438	0.0425035	0.00325572	0.00344213	0	0	0.00254035	0.00914858	0.0265146	0.0129419
MACROD1	0	0	0	0	0	8.47e-05	0	0	0.00587528	0.00337694	0.0471593	0.0232436	0.0280867	0.0165953	0	0	0	0	0	0.0314765	0.0399483	0	0.00317103	0.010298	0.0185581	0	0	0.0439649	0.0253114	0.0457611	0.0246653	0.0420834	0.00818067	0	0	0.0176311	0.0466795	0.0224653	0.0467703	0	0.0018325	0.010296	0.0133199	0.00836202	0.0020372	0.0228673	0.0253113	0.0102342	0
TMEM132A	0	0	0	0	0.036717	0.00477173	0.0368372	0.0320684	0	0.00214906	0.0473645	0	0	0.00626817	0.0322077	0	0.0488923	0.0133647	0	0.0289251	0	0.0299033	0.017084	0	0	0	0.040053	0	0.00675908	0.00183246	0.0323769	0	0	0	0	0.00600846	0.0442216	0	0.016551	0	0	0	0.0203145	0	0	0	0.0358274	0.024431	0
POLR2J4	0	0.0320781	0	0	0	0	0	0	0.00846705	0.0341412	0.0190327	0.0331327	0.00906864	0.0296838	0.0355046	0.0123841	0.015956	0	0	0.0326329	0	0.0334098	0	0.0234321	0	0.0321888	0.00297954	0	0	0.0258799	0.00573	0.0126436	0.00582373	0.00541916	0	0	0	0.0154655	0	0	0.0081281	0.0180033	0.0353335	0	0.00871554	0.0337097	0.0046511	0.0288104	0
LAPTM5	0	0.00607611	0.0484095	0	0.0219816	0	0	0.040752	0.00901569	0.0473237	0.023628	0.0418209	0.0474746	0	0.0290192	0	0.012294	0.013593	0.0298684	0.0164525	0	0.010275	0	0	0	0.0167406	0	0	0	0.00103009	0.0119613	0	0	0	0	0.0239964	0.0150521	0	0.0237956	0	0	0	0	0	0.0287018	0	0.0240481	0	0
TOP1MT	0	0.045471	0	0	0	0	0	0.0235402	0.0330386	0.0149996	0	0.0492178	0.0153177	0.0316031	0.017016	0.0496327	0.0428128	0.0348253	0.0281785	0.0342815	0	0.0226646	0.015479	0	0.00520004	0	0.025943	0	0.00626756	0.0272744	0	0.0165594	0	0.00932375	0	0.0160251	0	0.0161542	0.0314772	0	0.0163479	0	0.0163403	0	0.00489277	0.0076919	0.0489193	0.0109523	0
BCO2	0	0.0269839	0.0192765	0.0351436	0	0	0.01615	0.00707853	0	0.0276072	0.020794	0.0105199	0.00242096	0	0	0.0342339	0.00225257	0.0456855	0.0084227	0	0	0.0147634	0	0.0417302	0.00521411	0	0.00350869	0	0.0170004	0	0.00287374	0	0	0.044736	0	0	0.0169792	0	0.0333058	0.0240703	0.0461948	0.0158663	0.0232394	0	0.0366099	0.00384899	0	0	0.00814752
MAPK8IP1	0.00578198	0.0114007	0	0	0.0191711	0.00492286	0	0	0	0.0141832	0	0	0.00825851	0.0282267	0	0	0.0287133	0	0	0	0.0318303	0.0132749	0	0	0.027209	0.0327705	0.0470099	0	0	0.0306627	0	0	0.00821942	0	0	0	0	0	0	0	0.0211795	0.00646402	0	0	0	0	0	0	0.0268568
PCYOX1	0	0.009148	0.00246633	0	0	0.0205905	0	0.0401485	0.00067779	0.0163948	0.00744618	0.0342873	0.0030331	0.00881936	0.0377498	0	0.0321357	0.0112583	0	0.00618337	0	0	0.000213792	0.00498649	0.024765	0	0	0	0	0.0404674	0.0136942	0.0161009	0.0308606	0.00869963	0	0.0127744	0.0162082	0.0035231	0.00308981	0	0.0119585	0	0.0451569	0	0.0169624	0.015312	0	0.0112307	0.0260026
CXXC4	0.00459292	0.0371502	0.0224835	0.0451901	0.0253207	0.000815641	0	0	0.0481334	0.0368961	0.00601772	0	0	0.008315	0.0230372	0	0.0157881	0.0260918	0	0.0103212	0	0.00861642	0.0116007	0.00327113	0	0.00605437	0	0	0	0.0151194	0	0	0	0	0.00263669	0.00397487	0	0	0.00433173	0	0.0149413	0	0	0.0445282	0.0178974	0	0.0163803	0.000851171	0
DIRAS2	0.0428889	0	0	0	0	0	0.00792764	0	0.0482461	0.0233058	0	0.00457206	0.0112148	0	0.0034622	0.0112928	0.0294759	0.0242047	0	0	0.0364046	0.010756	0.0219761	0	0.00417313	0.0195585	0.00578789	0	0.0220508	0.0114261	0.00518239	0.0266287	0	0.0425562	0	0	0.0496966	0	0.0387398	0.0333525	0.0164565	0	0.0134733	0	0	0.0315801	0.00273878	0	0.0399449
ST6GAL1	0.007862	0	0.0247936	0	0.0294239	0.00234603	0.0356796	0	0.00714558	0.0146591	0.014965	0	0.012195	0.0312808	0.00270925	0	0.045799	0	0.0429225	0	0	0.0471582	0.00822251	0.0286933	0	0.0338818	0.0262139	0	0.00182233	0.040881	0	0	0.0416387	0	0	0.0413882	0	0.0069883	0.0247858	0	0.0163449	0	0.0259225	0	0.00714895	0	0	0	0.0167025
MYT1	0	0	0	0.018097	0.0303866	0	0.000513947	0.0338414	0	0	0	0.0276613	0.0347932	0.0146759	0	0.00431027	0.00618786	0.0434405	0.0100698	0	0.0248077	0.00624967	0	0	0.0206585	0.0347021	0.015833	0	0.00193327	0	0.0133103	0.00484425	0	0.00240199	0	0	0	0.0327413	0	0	0	0	0.00427053	0.00756414	0	0.0131976	0.0374768	0.0354775	0.0219286
REXO2	0.039169	0	0	0.0427695	0	0.00974287	0.00322264	0	0	0.03948	0	0	0	0	0.0313059	0	0.0211523	0.000712342	0	0	0	0	0.0230691	0.0308714	0.00274419	0	0	0	0.00416821	0	0.0491026	0.0372655	0.0304941	0.0465857	0	0	0	0.0034876	0	0	0.0403336	0.00458724	0.00182132	0.0072732	0	0	0	0	0
LY86	0.0206252	0.00976647	0.0183324	0	0	0	0	0.0456901	0.0380204	0	0.0253725	0.00959874	0	0.0386626	0.000488134	0	0.00573261	0.00614777	0.0139382	0.0279959	0	0.0268737	0	0.0290791	0	0.0264034	0	0	0.0397585	0.000311076	0	0	0	0	0	0	0.0191087	0.0267731	0.0266883	0	0	0	0	0	0.0252247	0.0114902	0.0115963	0	0
PI4KAP1	0	0.0167718	0	0	0.00797562	0	0	0.0162179	0.0085804	0	0	0	0.0155071	0	0	0.0222207	0	0	0.00979754	0.0222267	0	0	0	0.0163078	0.0124825	0.0145351	0.00502136	0.0414553	0	0	0.0169984	0.0236286	0.00141074	0.00681027	0.0384071	0	0	0.0159335	0.0247038	0.0383719	0.0170151	0.00113098	0	0	0.0227422	0.00183417	0.00292467	0	0.0298542
NECAB1	0	0	0	0	0.0358102	0.0280483	0	0.0198346	0.00294482	0.00320794	0	0	0	0	0	0.0273978	0	0	0	0	0.022019	0	0.0306424	0.00184651	0.00966302	0.00519498	0	0.0466828	0	0	0.0177957	0	0.0363978	0.0434982	0	0.0371427	0	0.00261978	0	0.0361246	0.00469837	0	0.006231	0.00517277	0	0.0444517	0.0491835	0	0
LRRN2	0	0	0.0206262	0	0	0	0	0.0161224	0	0.0158146	0	0.0137157	0	0.0200119	0	0	0	0.0406641	0	0	0.00909682	0	0	0	0	0	0.007638	0	0.035654	0.0146537	0.00681109	0	0	0.0241923	0	0	0.0098166	0.0145767	0	0.0435336	0	0	0	0	0	0.0225999	0.0285209	0	0
DGCR9	0.00485517	0	0	0	0.0148203	0	0	0.000841065	0.0213139	0	0	0	0.0123825	0	0.0499738	0	0.0176084	0	0	0.0406641	0.0117762	0	0	0.0228616	0.00619626	0	0.0263152	0	0	0	0	0.00362998	0	0.0147966	0	0	0	0.00418178	0	0.0427259	0	0	0.0128629	0.00282356	0.0252049	0.00806916	0	0	0.0145039
SAFB2	0.0365329	0.0215251	0	0.0201615	0.0118514	0.0387712	0	0	0	0.0255651	0	0.0117273	0.0130828	0	0	0.0373709	0.0483537	0	0.0268148	0.00292162	0.0222953	0	0.0180021	0.00155597	0.0073404	0	0.000890692	0	0.012104	0	0	0.0271874	0.0476887	0.00604521	0.00586533	0.0295833	0.0404187	0.00814544	0	0	0.0162755	0.000512791	0.00699992	0	0	0	0.00966139	0.00984071	0
CARD16	0.0149837	0.00339783	0.00859873	0	0.00809157	0	0	0.0369091	0.0488461	0	0.0366402	0	0.0493666	0.0473981	0	0	0.0118323	0.03111	0.00222613	0.00828473	0	0.0182262	0.020332	0.0385861	0	0	0	0	0	0.00190846	0	0	0	0.012641	0	0.0348673	0.0218633	0	0.0026054	0	0	0.0369592	0	0	0	0	0.0189123	0	0.00479416
TXNDC11	0.0336876	0.0151251	0.0171224	0.00590774	0	0	0.023208	0.00654405	0.0253341	0	0	0.0117639	0	0.00199691	0.0330528	0	0.00880328	0.0448203	0.00218151	0.00918785	0	0.0433518	0	0	0.0306636	0	0	0	0	0.00237906	0	0.0468996	0.0106886	0.0181747	0.0212732	0.0251363	0.0193831	0	0.02046	0.0192675	0	0	0	0	0.0470063	0.0311423	0	0.0364284	0.00161238
ZNF787	0	0.0423968	0	0.0269773	0	0.00823451	0	0.0212881	0.00693786	0.0260259	0.0139037	0.0318506	0.0105214	0.0363719	0.0260429	0	0	0.0394675	0	0.0128764	0	0.0249823	0.0143674	0.00766657	0.0117282	0	0.0470124	0	0	0.0237243	0.0357696	0	0.0208623	0.0349802	0.0186149	0.0118046	0.00658799	0.0153872	0.0402221	0	0.00173948	0	0.0496431	0.0212346	0.0164546	0	0.0398529	0.0209469	0
PRR4	0	0	0	0.0206434	0.0195813	0.0287898	0	0.0261587	0.0270573	0.00075618	0.0167611	0	0.032449	0	0.0191758	0	0.00646181	0.0246676	0	0	0	0.0249825	0.0164205	0.0136185	0.00727529	0	0	0	0.00911889	0	0	0.0203602	0	0	0	0.0165311	0	0.000725755	0.0114449	0.0418616	0.0287396	0	0.00821679	0.0237974	0.0175325	0	0	0.0154465	0.0195711
DGCR8	0	0.0301481	0	0	0.00732867	0	0.018646	0.0318474	0	0.036093	0.0419039	0.00196129	0.041251	0.0317729	0.0451519	0.0374617	0.00479261	0	0.00350502	0.00434551	0.0442503	0.00481578	0	0	0	0.0421743	0.00417824	0	0.01217	0	0.0342235	0	0	0.0117197	0.0439141	0	0	0.033191	0	0.0314136	0	0.00210351	0.00453434	0.00741086	0	0	0	0	0.00716735
C11orf52	0	0.0494358	0.00158086	0.0291941	0	0.0453722	0.00857144	0.00177086	0	0	0	0.00803582	0	0.00319528	0.0349202	0.0184153	0	0.0225939	0.00777332	0.0366395	0	0	0	0	0.0133713	0.0466339	0	0	0	0.0137861	0.025099	0.0479596	0	0	0.00197932	0.0353097	0.017193	0.0347074	0.000696606	0.00813403	0.0168117	0	0.0193149	0	0	0	0	0	0.00567866
GLRX5	0.0377828	0	0	0	0	0.00391121	0	0	0.0295757	0.000683921	0.0226633	0	0	0	0.0149378	0	0.0261214	0.0406321	0	0.0393624	0	0	0.0127607	0.00816822	0	0.0353777	0	0	0.0113086	0.00779905	0	0.018702	0	0.0283751	0	0.00722842	0	0	0	0	0.015568	0.0412274	0.0442037	0.0271827	0	0	0.0232322	0	0
COL5A1	0.0266449	0.030286	0.0243883	0	0.0141475	0	0	0.0230658	0	0	0	0.00387488	0	0.021408	0	0	0.0329996	0.0104164	0.0173444	0	0	0.00221875	0	0	0	0.0414781	0.00358286	0.0474982	0	0.00126895	0.0118123	0.044817	0	0.0276291	0	0	0	0	0.0104547	0.0058356	0	0.0163474	0	0	0	0.023861	0.0448172	0	0.0201063
ATP6V1B1	0.0417211	0.0382414	0.0436638	0.0177711	0.034543	0	0.0153437	0	0	0	0.00253238	0	7.75e-05	0	0.00964359	0.0201412	0.0150915	0.0189839	0.00373196	0.0104398	0	0.0156068	0	0.0187375	0.0253285	0	0.00970348	0	0.00647228	0	0	0.0113128	0.019374	0.01454	0.0446571	0	0	0.0153299	0	0	0	0	0.0309612	0.0226017	0.0430879	0.0481328	0	0.00841657	0
TATDN1	0.020344	0	0	0	0	0.0145549	0.00992251	0.02547	0.0412023	0	0	0.0100013	0	0	0.0270459	0.0234383	0.00833661	0.00988863	0	0	0.00474659	0.0222916	0.0347337	0.0287722	0.0068182	0	0.0175033	0	0.0408483	0.0277112	0.00873318	0	0.0320034	0.048164	0.044936	0.0136589	0	0	0	0.0463187	0.00191644	0	0.0280465	0	0.0101404	0	0.0281798	0.0255284	0
PZP	0.000967433	0.0128539	0	0	0.00690886	0	0.0410448	0.00792922	0	0	0	0	0	0	0	0	0.0233592	0.0131764	0.0161989	0.00277547	0	0.0243934	0	0	0	0.0270004	0	0	0	0.0248395	0.0180404	0	0.0456186	0.0270158	0.0430159	0	0.034147	0	0.0306894	0	0.0300333	0.0083568	0	0.0304068	0.0382279	0	0.0372412	0	0.0402715
DGAT2	0	0	0.0338285	0	0	0	0.0400087	0.0136927	0.0172667	0.0497188	0.0451994	0.0233868	0.0343022	0.00108938	0	0.0202455	0	0	0.0165014	0.00636265	0.0362954	0.0176251	0	0	0.0129729	0.0428226	0.014509	0	0	0.00344547	0	0.0170178	0.00637427	0.0233575	0.0150813	0.00429247	0.0134587	0.0418617	0.0274299	0	0	0	0.0215977	0	0	0	0.00735452	0	0
SIX2	0	0.0315016	0.0141305	0.0171366	0	0	0	0	0.0170778	0.00759473	0	0	0	0.0359635	0	0.0307277	0.0457058	0.0443959	0.0394859	0.0487007	0	0	0.0332029	0.00143393	0.0108087	0.043687	0.0321164	0	0	0	0.0224247	0.0369414	0.00383744	0	0.0355898	0	0.0463565	0.00269824	0	0	0	0	0.0143748	0.0144108	0.0186495	0	0.041819	0	0.0347368
RCCD1	0	0.00828696	0	0	0.0268135	0	0.00322757	0.0345782	0	0	0	0.0109163	0.000541827	0	0	0.0196635	0	0	0.0252562	0.0175502	0	0.0175042	0.0328944	0.0224915	0.00251107	0.0253968	0	0	0.0128612	0	0.0161421	0	0.0174302	0.00567387	0.0285192	0	0.0166672	0	0	0.00223253	0.0201699	0.00718199	0	0.032603	0.0227649	0	0.0113142	0	0
NEBL	0	0	0	0	0	0.00792986	0	0	0.00304976	0.0413611	0.045474	0	0.000937504	0.0161607	0	0.0316235	0	0	0	0	0	0.0353278	0.00172836	0.0472015	0.0204892	0.0167325	0.0445865	0	0.0414234	0	0	0.0229651	0.0370905	0.0350116	0.0139282	0	0.0293041	0.0375067	0.00290126	0	0.0198814	0	0.029363	0.0434021	0.00100445	0.0240355	0.0371048	0	0
DRAP1	0.0447081	0.0332257	0.0491803	0	0	0.0127447	0	0	0.0254791	0.00629752	0.0194886	0	0.0113532	0.0212292	0	0	0	0	0	0.0201575	0	0	0.0247764	0.0156727	0.00824495	0.0374481	0	0	0.0012525	0	0.0143882	0	0.0151329	0	0	0.0162208	0.0491478	0.00885938	0	0	0.00140911	0	0.0234757	0.032486	0.0026477	0	0.0134887	0.0428841	0
XKR5	0	0	0.0328273	0.0137373	0	0.0180475	0.026063	0	0.00419826	0.00829092	0.00564032	0	0.0427534	0.0284593	0	0.0125985	0	0	0	0	0	0	0.0205098	0.0160539	0.0328065	0	0	0	0	0	0	0.0312791	0.00779611	0.00141087	0	0.001759	0.0176112	0.0388727	0.00922859	0	0.0104053	0	0	0.00369601	0	0	0.0458002	0.0250389	0.0183994
SCARF2	0.00934836	0	0	0	0.0240155	0	0	0	0	0.0263441	0.0170579	0	0.019225	0.0202584	0.025192	0	0.00215114	0	0	0	0	0.0307988	0	0.0307954	0	0	0.0110481	0.0106578	0.00333637	0.00224449	0	0.0222803	0	0	0	0.0394201	0.00350444	0.0347298	0.00677236	0	0	0.00846661	0.035261	0	0	0.0228608	0	0	0
C9orf116	0	0	0.0316665	0	0	0.0083475	0	0	0.0291292	0.000922103	0	0	0.0141246	0	0.0467095	0	0.0282988	0	0	0	0.032788	0	0	0	0.0249585	0.0185956	0.00599243	0	0.044516	0.029962	0	0	0.0170284	0.0464372	0	0	0	0.0123593	0	0	0.00927684	0.0413203	0.0280512	0	0	0	0.000908923	0	0.0255116
FAM111B	0	0.0334379	0.0354938	0	0.00982933	0.00826052	0.0288286	0	0	0.0354333	0.0374621	0	0	0	0	0	0.0371052	0.0039916	0	0.019767	0	0.0394273	0	0	0	0.0229346	0	0.0415339	0	0.00211584	0.0011856	0	0	0	0	0.0200572	0	0	0.0469568	0.0179197	0.0185296	0.0159371	0	0	0	0	0	0.033517	0
HOXD8	0.0166472	0.0325438	0.0330798	0	0.0142112	0	0.0208239	0	0	0	0.0342545	0.0279106	0.0125093	0	0	0.0182218	0.0179749	0.0304781	0	0.0495187	0.00686576	0.0157766	0	0	0	0	0	0	0.0293535	0.0172669	0	0	0	0.00221978	0	0	0	0	0	0.0226481	0	0	0	0.0109674	0	0	0.0325302	0	0.0402795
OGT	0	0	0	0.0453685	0.0178211	0	0.0305592	0.0296162	0	0	0	0.00273575	0	0	0	0.0127475	0	0.019961	0.00858039	0.0238533	0	0.00414058	0	0.0167715	0.0290532	0	0.00913757	0.0415072	0.0141817	0	0.0192643	0	0	0.00263117	0	0	0	0.00855575	0	0	0.0358707	0.000629828	0.0136832	0.0211702	0	0.00235396	0	0.0313804	0.0335547
PCOLCE2	0.0447486	0	0	0	0	0.00626057	0.0185753	0	0.0215346	0.000685676	0	0	0	0.0103545	0.0391885	0.01438	0.044349	0.0221625	0.0283275	0	0.0333468	0	0.0322115	0.00153231	0.031912	0.0250678	0	0.0279651	0.0256524	0	0	0.049906	0.00502273	0.0144852	0.044126	0.0491752	0	0.00902253	0	0	0.0207708	0	0.0223852	0.00491586	0	0	0.00628607	0.0463815	0
SLC25A10	0	0	0.0203607	0	0	0.0136436	0.031464	0.0272651	0.0114128	0.0264409	0	0.0401562	0.0461755	0	0	0	0	0	0	0.0205878	0	0.0401216	0.0265131	0.0311848	0.015239	0	0.0411912	0	0.00558222	0	0.0455549	0	0.033822	0	0	0.0476396	0	0.0107072	0	0	0.00699805	0	0	0.0191317	0.0126186	0.0339794	0.0421068	0.00407312	0.0336177
SPI1	0	0.0244589	0	0	0	0	0	0.0310878	0.0256766	0	0.024275	0.0110605	0	0	0.0121013	0	0.00244222	0.0132279	0.0154351	0.0182334	0	0.0116184	0	0	0	0.0183009	0	0	0.0425693	0.00445277	0.0259945	0	0	0	0	0.0421936	0.00295716	0	0.0261217	0	0	0	0	0	0	0	0.0173354	0	0
BOD1	0.0268552	0	0	0.026549	0.0353587	0	0.00433664	0	0	0	0	0	0	0	0.0136079	0	0.0171995	0.0160941	0	0.0157958	0.0292457	0.00682481	0	0.0166673	0.015792	0	0.0442513	0	0.00478217	0.0438355	0.0430217	0	0.0379609	0	0	0	0.010321	0.0227808	0.0328084	0	0.0188898	0.0136569	0.045777	0	0	0	0	0	0
HOXC5	0	0	0	0	0.00349216	0	0.0234081	0	0.048262	0.000689705	0	0	0.0343555	0	0	0	0.0177019	0.0137675	0	0.0472845	0	0	0	0.0384051	0.0394107	0	0.0232425	0	0	0.0372959	0	0.0214105	0	0	0.0349976	0	0	0.0497188	0	0	0	0	0	0.0246401	0.0306549	0.0417471	0.0300652	0	0
ADA	0.0154992	0.000982358	0.0346994	0	0	0	0	0.0177789	0.0244039	0	0.0197743	0.0238979	0	0	0	0	0.0315238	0	0.00321061	0.0105583	0.040438	0.0059456	0	0	0	0.010537	0	0	0	0.00499704	0.0367041	0	0	0.018804	0.0174543	0	0.048945	0	0.00475887	0.00765775	0	0.0257289	0	0	0.00464675	0	0.0495963	0	0.00648752
TNFSF18	0	0	0	0	0.0289803	0	0	0.0110425	0	0.0273664	0	0.0202318	0	0	0	0	0	0	0	0.0293543	0	0.00674757	0.0259324	0	0	0.0261892	0.00459205	0	0	0.00926524	0.00144374	0	0	0	0	0	0	0	0.0201658	0.0233638	0	0.0321283	0	0	0.0319505	0.0430917	0.0224762	0	0
ZCCHC18	0.0397285	0	0	0	0.0317167	0	0.0449527	0.0345372	0	0.0279013	0	0.029865	0.045197	0	0.0431505	0.0318122	0.0130067	0.00621111	0.00826179	0.00376668	0	0.0133923	0	0.0385571	0	0	0.0098268	0	0.047276	0.0216579	0	0.0293785	0	0	0	0	0.00556753	0	0.0304543	0	0	0.0253462	0.00100336	0.041696	0	0	0.00541576	0	0
PARVA	0	0	0	0.0273152	0.020579	0.00551666	0	0	0.00273981	0.0359543	0.0064609	0	0.0447212	0.0227324	0	0	0	0	0	0.0057453	0	0	0.0091036	0.0161992	0.0138579	0.0390831	0	0	0	0	0.00727087	0.00647887	0.00694246	0.0182321	0.0457092	0.0122725	0	0.00393492	0.0399675	0	0.00305451	0	0.0041492	0.0447376	0.0143226	0.0233415	0	0.00190263	0
AKR1C3	0.0134657	0.0356441	0	0	0	0	0.00803818	0	0	0	0	0.014247	0.0171534	0.0128618	0	0	0.0356328	0.0331105	0.0186727	0.0474598	0.0374123	0.0286126	0	0	0	0.018506	0	0	0	0.00499532	0.00279399	0	0	0	0	0.0258655	0.00997177	0	0.0353987	0.04976	0.0235382	0.037012	0	0	0	0	0	0	0.0367018
SPRR2G	0	0	0.0338658	0.0153525	0	0	0.0154826	0	0	0.0151099	0	0.0179994	0.0491518	0	0	0.013354	0.0251955	0.049841	0	0	0	0	0.00525415	0.043039	0.00476198	0	0.0111436	0	0	0.0269694	0	0.0262418	0.0416704	0	0.0360174	0	0	0.0163005	0	0.0115936	0.0253001	0.00961998	0.00697053	0	0	0.0271639	0.0291494	0.0238422	0.0304398
CCDC39	0	0	0	0	0.0112427	0	0	0	0	0.0183455	0	0.0406104	0.018409	0	0	0	0.0149397	0.0231667	0.00967873	0.0102415	0	0	0	0	0	0.0184679	0.0428701	0	0.0165626	0	0.00828778	0	0.0341893	0.00797713	0	0	0	0.039358	0	0.0423794	0.0304055	0.000597076	0	0	0	0	0.0142113	0	0.0369877
PIR	0.00329301	0	0.0265201	0	0	0.019624	0	0	0	0.00134465	0.0427632	0	0.0219505	0.0427803	0	0	0.0109488	0	0.0206929	0.0261063	0	0.0309107	0.0320783	0	0.00799509	0	0	0	0.0112975	0.00981682	0	0	0	0	0	0	0.0265148	0	0	0	0.0147349	0.00998661	0.0354206	0	0.0196038	0	0.0168963	0	0.022026
RNF24	0.0480159	0.0418358	0.043635	0.0314281	0.0118017	0.0111495	0.0457821	0	0.000254315	0.0414086	0.0003159	0	0.0297682	0	0.0251837	0	0	0.0489803	0	0	0	0	0.0108821	0	0	0.0170404	0	0	0.0256425	0	0	0.0308192	0.00394529	0	0.00168602	0.00349394	0.0338618	0.0140126	0.00725096	0.0033971	0.0150577	0	0	0	0	0	0	0.011916	0.0208591
HEPACAM	0	0	0	0.0111558	0	0.0139728	0.00253648	0.0124242	0.0157353	0	0	0.0240895	0	0.0187161	0	0	0	0	0	0.000288502	0.00193431	0	0	0.0470249	0.0182924	0	0.036726	0	0	0	0.00582286	0.0111314	0.0231809	0.00182382	0	0.00371581	0.027377	0	0.00988556	0	0	0.0225537	0.0178952	0.00152742	0	0	0.0364227	0	0
HMSD	0	0.00305491	0	0	0	0	0	0.0316117	0	0.01867	0.0177254	0.0200701	0.0467767	0	0	0	0	0.017935	0.0119998	0	0	0.0136178	0.0132059	0	0	0.0377694	0.0366165	0	0.0338465	0.0392117	0.00198376	0.0151286	0	0.0072784	0	0	0.0403524	0.0170089	0.00949433	0.0196283	0	0.0215823	0	0	0	0	0	0	0.0319295
PRNP	0	0	0	0	0.0487142	0.00210372	0	0	0.00241196	0.00430112	0.0135534	0	0	0	0	0.0337368	0	0	0.0496313	0.0350284	0	0	0.0351449	0.00430232	0.0186405	0	0	0	0	0	0.0469359	0.0381136	0.00763957	0	0.0465048	0.00262064	0	0.00664419	0.0128291	0	0.00130496	0	0.0104879	0.0143425	0.0115934	0	0.0417063	0.0248268	0
BAHCC1	0	0	0	0.0325121	0.00688252	0	0	0	0	0	0	0.000519169	0	0	0	0.0278102	0	0	0.018455	0.0404519	0.0430035	0.00207275	0	0	0	0.0284905	0.0025578	0	0.0152216	0	0.0268098	0	0	0.0028776	0	0	0	0	0.0402539	0.0248648	0	0.00748104	0	0	0	0	0	0	0
ITGB8	0	0	0	0.0257053	0.00665488	0.00672242	0.0221255	0.0259186	0.00904784	0.0337666	0.020935	0	0	0.0397741	0	0	0	0	0	0.00311504	0	0.0458109	0.017257	0.00446678	0.0246577	0.0152451	0	0	0.0119204	0	0.0385548	0.032677	0.00230037	0.0319293	0.0213256	0	0	0.0111747	0.0148624	0.0493248	0.0163143	0	0.0186173	0	0	0	0.0267349	0.00549511	0
SYCP2	0	0	0	0	0.0246184	0	0	0	0	0.040731	0	0.0249404	0.0308873	0	0	0.00452086	0	0.046499	0	0	0	0	0	0.0194834	0	0.0252617	0.0357848	0	0	0.0106574	0.000629046	0.0350161	0	0.0277098	0	0	0	0	0	0	0.00298183	0.0211623	0.0141992	0	0	0.0366428	0.022234	0.0182474	0
CALHM2	0.00387909	0.0036451	0	0	0.0110643	0	0	0	0	0	0	0.0314633	0	0	0	0	0.00791956	0.0407196	0.00762758	0.0361447	0	0.00988473	0.0405717	0	0	0	0	0	0.0217003	0.000932313	0	0	0	0	0	0	0.0322968	0	0.0214933	0	0	0	0	0	0	0	0.0141082	0	0.00537569
MRAP2	0.0164556	0	0.0488465	0	0.00331465	0.0280922	0	0.00640468	0.00957141	0.046259	0.0126229	0	0.029243	0	0.0456641	0	0	0	0	0	0	0.0436106	0.0448524	0.00574153	0	0.0347375	0	0.0432845	0	0	0.0135431	0	0.0492571	0	0.0146962	0.0377364	0	0.0393169	0.00874789	0	0.00418898	0	0.0465014	0.0222336	0.0198137	0	0.0154266	0.0187027	0
HPRT1	0.0453735	0	0.0131983	0	0.0481761	0.00743001	0	0	0	0.033217	0.0327271	0	0	0	0.0149897	0	0	0.000495501	0	0	0	0	0	0	0	0	0.0285748	0	0.00895552	0.0497813	0.0082413	0	0	0	0	0.00619967	0	0	0	0.0210546	0.0264949	0.0281556	0	0.041148	0	0	0.039847	0	0
DNMT3B	0	0	0.0308234	0	0.0443437	0	0.0184036	0.036306	0	0	0	0.0275415	0.0109074	0	0.0437127	0.0167133	0.00206151	0	0.00909719	0	0.0256004	0.0264438	0	0	0.0482537	0	0.00335874	0	0.00375972	0	0.026579	0	0	0.0432182	0	0	0	0	0	0	0	0	0.0413836	0.0233587	0	0	0.0267503	0	0.0260446
CACNA1S	0	0	0.0373696	0.0199141	0	0.00834394	0.000406444	0	0.0107944	0.0426658	0.03196	0	0	0	0	0.00063676	0.0258597	0	0.00367575	0	0.0233789	0	0	0.0487115	0.042364	0	0	0	0.0416	0	0	0	0	0	0	0	0	0.0125596	0	0.0245541	0	0	0.00353119	0.00543679	0	0.0200667	0	0.0208837	0.0113403
CSRP1	0.0273641	0	0	0.0202812	0.029781	0	0	0.00112198	0.0155281	0.0140686	0	0	0	0	0	0.0241354	0	0	0	0.0278712	0.0147751	0	0	0.00457298	0.0139632	0.0493185	0	0	0	0	0.00434803	0	0	0.0167952	0	0.0230417	0	0.00191576	0	0	0.0042703	0	0.00477462	0.0364814	0	0.0461551	0	0	0
NCF2	0	0.0367476	0.0449225	0	0.0473987	0	0	0	0.0200137	0	0	0.027708	0	0	0.0294967	0	0.00840595	0.0377434	0.0247477	0.0423042	0	0.00652137	0	0	0	0.0257844	0	0	0	0.00325989	0.0128981	0	0.0256023	0.0309691	0	0.0338764	0.014031	0	0	0	0	0	0	0	0.0492282	0	0.0414942	0	0
HIVEP2	0	0	0.0195349	0	0	0.00108661	0	0	0.00467545	0.0308538	0.00467181	0.0393129	0.0234077	0	0.0245119	0.0214122	0	0	0	0	0	0	0.00519204	0.0269277	0	0.0419391	0	0.0443693	0.0437661	0	0	0	0.0193412	0	0	0.00569648	0	0.0455799	0.0185941	0.0488949	0.0313074	0	0.0184189	0	0.00348245	0	0.0434232	0.0272344	0
GPRIN1	0.0408839	0.0102391	0	0	0.00469551	0	0	0	0	0.00577063	0	0	0	0.0112635	0	0.0203698	0	0	0	0	0	0	0	0.0400801	0	0.0208127	0.0388232	0	0	0.0127943	0.00741711	0	0	0	0	0	0	0	0	0.0274525	0	0	0.0204634	0.0198941	0	0	0	0	0
ARHGAP25	0	0.00145105	0.029796	0	0.0427422	0	0.0286066	0	0.0386671	0	0.0312557	0.0231917	0	0	0	0.0132786	0.0297984	0.0337441	0.00267287	0.0135023	0	0.00350502	0	0	0	0.0183921	0	0	0	0.00662088	0.0221052	0	0.0492071	0.0147876	0	0.0156755	0	0	0.00727161	0.0317713	0	0	0.0446497	0	0	0	0.00697932	0	0
PROKR2	0.0331767	0.011885	0	0	0.0293489	0.0145854	0	0.0483328	0.0382787	0.0175437	0.0468631	0	0	0	0	0	0	0	0	0.0145402	0	0.0423088	0	0	0.0384076	0.0107217	0	0	0	0.0358174	0	0	0	0.0331021	0.00738085	0.02028	0	0.036128	0.0207485	0.0121603	0	0	0	0.0354541	0	0.0469867	0.0385374	0.0130669	0.0224061
CFL1	0	0	0	0	0	0.0103385	0.0134427	0	0	0.00257006	0.023661	0	0	0	0	0	0	0.0491967	0	0.00918595	0	0.0273512	0.0175367	0	0	0	0	0	0.00152518	0	0.0394083	0	0	0	0	0.0277118	0.0219727	0	0	0	0.0131861	0.0156214	0	0.0271754	0	0	0	0	0.0270706
CABLES2	0	0.036589	0	0	0.0134364	0	0	0.04365	0	0.0152046	0	0.00588565	0	0	0	0.0348545	0	0	0.0412045	0	0	0.0019188	0	0	0	0.0349581	0.00414224	0	0.00533244	0.0150629	0.0022933	0	0	0.027995	0	0	0	0	0	0	0	0.00143407	0	0	0.0262197	0	0	0	0.00901379
ITIH5	0	0	0	0.00880405	0.0203061	0.00250278	0.0130324	0	0.00842604	0.0102118	0	0	0	0	0	0.0219775	0	0	0	0.0353619	0.0284678	0	0.0269785	0.0255353	0	0.02494	0.0218162	0.0136034	0.0286158	0	0.012461	0.0356453	0.0108866	0.00410729	0	0.0402173	0	0.000372887	0	0	0.00620355	0	0	0.000995458	0	0	0.049256	0.0313314	0
RIMKLB	0	0.0383026	0	0	0	0	0.0183468	0.0334943	0	0	0	0.00226135	0.00978712	0	0	0.0131422	0.0082987	0.0324279	0.0139082	0	0.0317725	0.00700294	0	0	0	0.0337597	0.00115004	0.0446335	0.00459838	0	0.0221649	0.0318846	0	0	0	0	0	0	0	0.0104547	0	0.00316102	0	0	0	0.0308839	0	0	0.038974
IRX4	0	0.0449142	0	0.0430249	0	0.045665	0	0	0	0.00722297	0.0432285	0	0.00797911	0	0	0.00267997	0	0	0	0	0	0	0.0130676	0.036322	0.0120389	0	0.0108358	0	0.0111651	0	0.0308768	0	0	0	0.0269213	0	0	0.00439324	0.0421983	0	0.0107319	0.013716	0.0154451	0.0279738	0	0.0344778	0	0	0
NOD1	0	0.0338174	0.00463154	0	0.0405803	0	0.0178448	0	0	0	0	0.00431297	0	0	0	0	0.0141893	0.0234153	0.0426558	0.0194702	0	0.000392715	0	0	0	0	0.0166078	0.0437105	0.0199156	0.00271635	0.0310819	0	0	0.0123898	0	0	0	0	0.0294253	0	0	0.00516545	0	0	0	0	0.0186301	0	0.00552399
GIMAP8	0.0323183	0.025156	0	0	0.0423829	0	0	0.0414274	0.0398687	0	0	0.0172294	0	0	0.0464857	0	0	0.032132	0.00574382	0	0	0.0102489	0	0	0	0.0277878	0.0223114	0	0.0133262	0.00647896	0.0431524	0	0	0.0315056	0	0	0	0	0	0	0	0.0451673	0	0	0.00940668	0	0	0	0
NCAPG2	0	0	0	0	0	0	0	0	0	0.0234708	0	0.00435969	0	0	0	0	0	0.0482278	0.0432745	0	0	0	0	0	0	0.0145901	0.00917074	0	0.0186307	0.0460717	0.00874728	0	0	0.0244887	0	0	0	0	0	0	0	0.0183955	0.0487544	0	0.0361903	0.0417921	0	0	0
DTL	0.0369708	0	0	0	0.0178489	0	0	0	0	0.0261071	0	0.0248315	0	0.0337809	0	0	0	0.00491155	0.0341328	0	0	0.0201377	0	0	0	0.029414	0.0112597	0.0460966	0.0481649	0.00172706	0.0127275	0	0	0	0	0.0452237	0	0	0.0286202	0	0.0414844	0.0439136	0	0	0	0	0.0122061	0.0189616	0
LONRF3	0	0	0	0.00531272	0.036256	0.0068238	0	0	0.0120297	0.00979648	0.0385675	0	0	0	0	0	0.0167009	0	0	0.00229407	0.0203147	0	0	0.00227593	0.026749	0.0188614	0	0	0	0	0	0.0426473	0.00831023	0.0265395	0	0.00311311	0	0.0334644	0	0.048001	0.0094192	0.0314206	0.0225878	0.037623	0.0412425	0	0.00947463	0.00903296	0
MR1	0	0	0	0.0324459	0.0299559	0.0014929	0	0.034422	0.0217206	0.00344316	0	0	0.0391176	0	0	0	0	0	0	0.0096731	0	0	0.00580492	0.00163859	0	0.0479723	0.0337695	0	0	0	0	0	0.0220013	0	0	0.0245267	0	0	0	0	0.00994588	0	0.000231335	0.0261838	0	0	0.0186691	0.00983573	0
MRPS6	0.00824097	0.0461457	0	0	0	0	0	0	0	0.0448039	0	0	0.0271836	0	0.0268114	0	0.00947638	0	0	0	0	0.00606178	0	0	0.0275688	0	0.0229666	0	0	0.00223515	0.0169856	0	0	0	0	0.0296439	0.00527967	0	0.0413574	0.0275378	0	0.0134256	0	0	0.0185551	0.0418782	0.0170416	0	0.034683
OXTR	0	0.00984361	0.0145905	0	0.00561794	0	0	0	0.0495266	0	0	0	0	0.0407497	0	0	0.0187737	0	0	0	0	0.0463093	0	0	0.0237629	0	0	0	0.0172574	0.0206389	0	0	0.0192271	0	0.0270594	0	0	0	0	0	0	0	0.00812236	0.0287846	0.031798	0	0	0	0.00430177
CTXN1	0	0.0405651	0	0	0.0364762	0.00339033	0	0	0.0168343	0.012049	0.0407851	0	0.0103178	0.00351771	0	0	0	0	0	0	0	0.0202518	0.0140631	0	0	0.0373296	0.0423868	0	0.0429712	0.0314277	0	0	0	0	0.0431548	0.0324492	0	0	0.0497025	0	0	0.0156124	0	0	0.0136305	0	0	0	0.0394193
SLC44A3	0	0	0.0194623	0	0.0296094	0.0252943	0	0.0303493	0.000219434	0.00719348	0.0484353	0	0	0	0	0	0	0	0	0	0	0.0309336	0.0446147	0.0213591	0	0.0214766	0	0.0408031	0	0.0127376	0	0	0	0.0409045	0.0319568	0.0149293	0	0.0153977	0.0192574	0	0	0	0	0	0	0.00862655	0	0	0.0462459
SALL4	0	0	0.00267764	0	0	0	0	0	0	0.0327852	0	0.0138499	0.0186978	0	0	0.0108934	0.0231724	0.00660567	0.0158501	0	0	0.0209333	0	0	0.0483276	0.0324478	0.0379052	0	0	0.0176856	0.0298184	0	0	0	0	0	0	0.02927	0	0.0257788	0.033659	0	0.036097	0	0	0.049467	0.00507677	0	0.0306905
TPST1	0.0195161	0	0	0	0	0	0.013357	0	0	0.0263355	0	0.0152548	0	0	0	0	0	0.0248002	0	0	0	0.00589544	0	0	0	0	0.0115283	0	0.0277775	0.00245564	0.013651	0	0	0.0195421	0	0	0	0	0.0333261	0	0	0.0304972	0	0.0434642	0.0335185	0.0157186	0	0	0.0295412
MRVI1	0	0	0	0.0351466	0	0.00623735	0	0.0434168	0.000466623	0.00578205	0.0237594	0	0	0	0	0.0321527	0.0422007	0	0.0386033	0.0106404	0.0167565	0	0.00838227	0.0265005	0	0.0394358	0.0328702	0	0	0	0.0224372	0.0289593	0.00303528	0.010578	0	0.0425736	0	0.00705459	0	0	0.0158129	0	0	0.00750176	0.0375186	0	0	0.027738	0
FAM169A	0	0	0	0.015777	0.0363533	0.00285196	0	0	0.011581	0.014059	0.0206116	0	0.0335314	0.0421807	0	0.039735	0.0400227	0	0	0	0	0	0.0215717	0.010962	0	0.0245378	0	0.0408729	0	0	0.028631	0	0.0260692	0.0210292	0	0.00999725	0.0329093	0.000414698	0.044861	0	0.024457	0	0	0.0448011	0.00718385	0	0	0.00840372	0
GPNMB	0	0	0	0	0.0250544	0	0	0	0	0.0267757	0	0.0348688	0	0	0.0112887	0	0.0264211	0.0128611	0.0194489	0	0	0.0240063	0	0	0	0	0	0	0	0.000528945	0.0109766	0	0	0	0	0	0.0465209	0	0	0	0	0	0	0	0	0.00783364	0	0	0
ZNF512B	0	0	0	0	0	0	0	0.00856182	0	0.0399279	0	0.0472668	0	0	0	0.0429246	0	0.0171097	0.0374805	0.00797108	0	0.0124542	0	0	0	0.0298665	0.00151989	0	0	0	0.0168476	0	0	0.00230317	0.0174238	0	0	0	0.00562456	0	0	0.000318703	0	0	0	0	0.0398988	0	0
RNASEH2C	0	0	0.0246206	0.0485191	0	0.0263188	0	0	0	0.0101921	0.0323401	0	0.0262801	0.00830569	0.00976974	0	0	0	0	0	0	0	0	0.0207115	0	0	0	0	0.0119848	0	0	0.0411834	0.0252148	0	0	0.0247658	0	0.000937951	0.00301484	0	0.00035027	0	0.00626962	0.0353052	0.0343833	0	0	0.0042436	0
MATN3	0.0114541	0	0.0187404	0	0.0250774	0	0	0.0283778	0	0.0486259	0	0.00752051	0	0	0	0	0.0390555	0	0	0	0	0.044358	0	0	0	0	0.0345391	0	0	0.0165392	0.0329756	0.0496934	0.0455408	0	0	0	0	0	0	0.022198	0	0	0	0	0.0340298	0.00968445	0.0133394	0	0
FGFR1OP	0	0	0	0	0.0274136	0	0	0	0	0.0469062	0	0	0.018981	0	0.0405681	0	0.0229869	0	0	0	0	0	0	0	0	0.0321668	0.0305161	0	0	0	0.00422505	0	0	0.0100774	0	0	0	0	0	0	0.0473458	0.0415156	0	0.0140216	0.024937	0.021185	0	0	0
RMND5B	0	0	0.0213598	0	0	0.0465772	0.0177326	0	0	0.00960657	0	0	0	0	0	0	0	0	0	0	0	0.0329706	0	0.0473151	0	0	0.0218226	0	0.00324472	0	0.0191341	0	0	0	0	0	0	0	0	0	0.00979889	0.0156716	0.0169516	0	0	0	0	0.0177886	0.0114593
PUSL1	0	0	0	0	0	0.0392541	0	0	0.0268587	0.00981523	0.00635528	0	0.0244666	0.00890887	0	0	0	0	0	0.0486147	0	0	0.0237535	0.0325629	0	0	0	0	0.00441616	0	0	0	0	0	0.0180867	0	0	0	0.0158925	0	0.039429	0	0	0	0.0372368	0	0	0	0.0388296
ACTR3C	0.0394743	0.02049	0.0312232	0.00403102	0	0.00106679	0	0	0.0314183	0	5.39e-05	0.0304168	0	0.0112537	0	0	0	0.0455349	0	0.00373773	0	0	0.000526281	0	0	0	0	0.0481462	0	0.0312769	0.0298333	0.00821829	0	0	0.00209896	0	0	0.0358576	0.00237884	0.0133209	0	0	0	0	0	0.0303827	0	0	0.0471391
ISG15	0.0316545	0	0.0256047	0	0	0.0248079	0	0	0	0.0140376	0	0	0.0219791	0.0233581	0	0.0130338	0.035158	0	0	0	0	0.0463559	0.0292986	0.0358607	0	0	0	0.0178339	0.0389505	0.0310973	0	0	0	0	0	0	0	0	0.0130149	0	0	0	0	0	0.0434484	0.0204387	0.0232862	0.0057342	0
HMCN1	0.049868	0.0211561	0.0172611	0	0.033949	0	0	0	0	0	0	0.00184992	0	0.0471641	0	0	0	0	0.0424315	0	0	0.0284964	0	0	0	0	0.0302277	0	0.0125965	0.00990382	0.032299	0	0	0	0	0	0.0298452	0	0.0341044	0	0	0.00107938	0	0	0.0292191	0.0213434	0.0261879	0	0.0238753
NCEH1	0	0	0	0.00472669	0	0.0350617	0.00282329	0.034245	0.0187872	0.0464202	0.0230378	0.0314613	0.0292884	0.0182272	0.0139301	0	0	0	0	0	0.0378544	0.0452332	0.0225959	0	0.0178162	0	0	0	0.00297052	0	0	0.0244969	0.0372486	0	0.0267606	0	0	0.00758253	0	0.0337624	0.0462252	0	0.00480088	0.0405764	0.0238097	0.0368132	0	0.0258666	0.0163098
TNNI2	0	0.00261612	0.0136897	0	0	0	0	0.012946	0.00636639	0	0	0.0012203	0	0.00525401	0.0270563	0	0.0204667	0	0	0.0110978	0	0.0284629	0	0	0	0.00357539	0	0	0	0.00919592	0	0	0.0342603	0.0386335	0	0.0122433	0.00536268	0	0.0150599	0	0	0	0	0	0.00371126	0	0.0310927	0	0
SLC29A2	0	0.0182799	0	0	0.0359646	0.0151931	0	0	0.0227276	0.00651908	0	0	0	0	0	0	0	0	0	0.0156691	0	0.0372513	0	0.00780473	0	0.0289741	0	0	0	0	0.00469569	0.0460555	0.00209041	0	0	0.00014874	0	0	0	0	0.000330969	0	0	0	0.0265494	0	0.0187829	0.013896	0
MEIS1	0.0496501	0	0	0.034053	0	0.0434497	0	0.0161244	0.014693	0.00777182	0	0	0	0	0	0	0	0	0	0.039837	0	0	0.0388163	0.0081854	0.013256	0	0	0	0	0	0.0171403	0	0.00884673	0.0147743	0	0	0	0.0168039	0	0	0.00763524	0	0.0124358	0.0124952	0	0	0	0.0378643	0
NAV1	0	0.0114383	0.0188726	0	0.0223445	0	0	0.0156672	0	0	0	0.00298482	0	0	0.00435126	0	0.0483275	0.0173186	0.0226041	0	0	0.0238616	0	0	0	0.00509878	0	0	0	0.00176389	0.0277525	0	0	0	0	0	0	0	0	0	0	0.0403683	0	0	0	0	0.0334558	0	0
HOXC4	0	0	0.0367643	0	0.00910721	0.0246304	0.0167078	0	0	0.0197061	0	0	0.00753261	0.0261431	0.0191544	0.0420797	0.0480837	0.0373232	0	0	0	0	0	0.0210805	0.0255124	0	0.0230134	0	0.0147055	0	0	0	0	0	0	0	0	0	0	0.0149629	0	0	0	0.0440712	0	0	0	0	0.0365249
LPAR1	0	0	0.0272299	0	0	0.00295829	0	0	0.0025964	0.010071	0	0	0	0	0	0	0	0	0	0	0	0	0	0.018893	0.0101505	0.016706	0.0425211	0.0303542	0	0	0.0403137	0.0306321	0.00741858	0.0334076	0	0.0266901	0	0	0	0	0.00713724	0	0.00637282	0	0.0344731	0	0.0325447	0.00355417	0
GPC1	0	0.00337761	0	0	0	0	0.0093094	0	0	0	0	0.0194721	0.00121482	0.0484556	0	0	0	0	0.0341755	0.0324184	0.0252493	0	0.0226959	0	0.0105306	0	0.0151024	0	0	0	0	0	0	0.0159072	0.0164403	0	0.00249415	0	0	0.0192448	0	0	0	0	0	0.0210332	0	0	0.0180222
RSPH3	0.0141882	0	0	0	0	0.00568386	0	0.00844761	0.00096816	0	0.00339382	0.0363014	0.0081947	0.00687527	0	0.0413177	0	0.00863234	0	0.00368289	0	0	0	0	0	0	0.032158	0	0	0	0.023758	0.0189691	0	0	0.00118973	0.0407582	0	0.00667722	0.00500821	0	0.0302606	0	0	0	0.00472658	0.030428	0.0446371	0.0135354	0
IGFBP7	0.0137193	0.0225163	0.0345714	0	0.0484719	0	0	0	0	0	0	0.0154261	0	0.0411418	0.0296175	0	0.0385308	0.0343964	0	0	0	0	0	0	0	0.0234579	0	0	0.0365487	0.00392862	0.0211264	0	0	0	0	0.0392361	0.0142885	0	0.0124218	0	0	0	0.0345731	0	0	0	0.0256272	0	0.0218545
TMEM216	0.0494118	0	0	0.0210232	0	0	0	0	0	0.0440499	0.048577	0	0.0284475	0	0.00162953	0.0436664	0	0.0256166	0	0.0356321	0	0	0	0	0	0	0	0	0.0144683	0.0293174	0.0297551	0.0380323	0	0.0428872	0	0.0279926	0	0.0315398	0	0	0	0.0389309	0	0.0405858	0.0254906	0	0	0.0252506	0
TNFSF10	0	0	0	0	0	0.00482849	0.0226603	0	0.00644538	0	0.0471269	0.0436371	0.0214726	0.00142059	0.0042352	0	0	0	0	0	0.0462463	0	0	0.0256102	0.0261964	0.030852	0	0	0.0133635	0	0	0.031227	0.00547133	0	0	0	0	0.00280682	0	0.0262513	0.0235131	0	0.00705524	0.0125439	0.0245958	0	0	0	0.00948341
MAP3K11	0	0	0	0	0	0	0.0147292	0	0	0.0209851	0	0	0.0378567	0.0133566	0	0.0181102	0	0.0137659	0.00794024	0.0190701	0	0	0	0	0.024925	0	0	0	0	0.0230542	0	0	0.0180226	0.0148752	0	0.00310889	0	0.00452813	0.043618	0	0.0256773	0.0499742	0	0.013269	0	0	0	0.0162774	0
ATP6V0E2	0	0	0.00523685	0	0	0.018777	0	0	0	0.0228229	0	0.0386436	0.0208431	0	0	0.0258244	0	0	0	0	0.0287159	0.0378573	0.033708	0.0306244	0.0306726	0.0237189	0	0	0	0	0.0290263	0	0	0	0	0.0386746	0	0.0445015	0	0.0347304	0.0353455	0	0.03169	0	0.0304837	0	0.000948412	0	0
EXOC3L4	0	0.00177137	0.0363101	0	0	0	0	0.0182043	0.0294932	0	0.0478071	0.0145806	0.00278577	0.0365031	0.0395968	0.0308673	0.00804552	0	0.0171685	0.0178583	0	0.00985529	0.0448182	0	0	0.0383233	0.0141986	0	0	0.0447692	0	0.0333611	0.0322304	0.0152822	0.0248132	0.018822	0.00199306	0	0.00368125	0	0	0	0.048313	0	0	0	0	0.0312758	0
PRR16	0	0	0	0	0.0128482	0.00912961	0.0404427	0	0	0	0	0.0324387	0	0.0255835	0.000951956	0	0.0133575	0	0	0	0	0	0	0	0	0	0.0414651	0	0.0301649	0.00743412	0	0	0	0	0	0	0	0.0238375	0	0	0	0	0	0.0485034	0.0254395	0	0	0	0
ETV6	0	0.0117441	0.0342629	0	0.00622945	0.00675268	0	0	0.0263718	0.0253671	0	0	0	0.0275793	0.0264028	0	0	0	0	0	0	0	0.0174825	0.0150822	0.00126968	0	0	0	0	0	0	0.0273513	0.0288076	0	0.0139536	0	0	0.0279361	0.0047403	0	0.0378888	0	0.0015262	0	0.0187777	0.0156399	0.0191013	0.0465194	0
AOC3	0	0	0	0.0373152	0	0.0391077	0	0.0148682	0.0398749	0.0179899	0	0	0	0.0326848	0	0.0259444	0	0	0	0.028207	0.01758	0	0	0.0232059	0	0.0320389	0	0	0	0	0.0381043	0	0.043513	0.00616685	0	0.0428707	0	0.0045827	0	0	0.00725749	0	0.0171516	0.00416667	0	0.0226302	0	0	0
NRIP3	0	0.0246288	0	0	0	0	0.00635234	0.0440027	0.0373988	0	0.0429833	0.012106	0	0	0	0.0277278	0.0185397	0	0.0226447	0	0.00812394	0.0166036	0	0	0.0382542	0	0.0318496	0	0	0	0.0216576	0.0105883	0	0.0193702	0.017923	0	0.00276787	0	0	0	0	0	0	0.0421777	0	0	0	0	0.0032276
GNGT2	0.00584886	0.0127269	0	0	0	0	0	0.0486763	0.0381293	0	0	0.04122	0	0.0265594	0	0	0.0140928	0.0223693	0.0248166	0.0199639	0	0.0097923	0.0484674	0	0	0	0	0	0	0.00118275	0	0	0	0	0	0	0	0	0	0	0	0.0407985	0	0	0	0	0	0	0.0263877
PROM1	0	0	0	0.0345183	0	0.00868012	0.00954689	0.0495385	0.0152196	0.00174986	0	0	0.0280525	0.0430286	0.0497931	0	0	0	0	0	0.0149365	0.0269558	0	0.00877525	0.0111515	0.0127744	0	0	0.0443328	0	0.0168709	0.00724365	0	0	0	0	0	0.0201156	0.0375903	0	0	0	0.0266533	0	0.0177556	0.0287399	0.0065538	0	0.0201428
PRKAA2	0	0	0.0032181	0	0	0.00162107	0.00880274	0	0.00370817	0.0290902	0.00570681	0	0.0336288	0.0464657	0	0	0	0.0329406	0.0104305	0	0	0	0	0	0	0	0	0.0317628	0	0	0	0.047032	0.0125024	0	0.0115199	0.0133205	0.036646	0	0.00073934	0.00787441	0	0	0.0240632	0.0459403	0	0.0315422	0.0278375	0	0
CALML5	0	0.041909	0.0275177	0	0	0	0.0369526	0	0	0	0	0	0.0441712	0.0402444	0	0	0	0	0.00569017	0	0.0303981	0	0	0.0141401	0.0235231	0	0	0	0	0	0.0499344	0	0	0.0160897	0.00511314	0	0.0222213	0.0466906	0	0	0	0	0.00603759	0	0	0	0.0318283	0	0.0425955
SEZ6	0	0.00847697	0	0	0	0	0	0.00365218	0	0	0	0	0.0197298	0	0	0.0367713	0	0	0	0	0	0	0.0319308	0	0.0116237	0	0.0489926	0	0.0363018	0	0	0	0	0.0236724	0	0	0.0304002	0	0	0	0	0	0	0	0	0.00386373	0	0	0
NDUFS8	0	0	0.0474993	0	0	0.0239385	0	0	0.0262897	0.0283863	0.0171516	0	0.00342907	0.0101682	0	0	0	0	0	0	0	0	0.00681611	0.0264551	0.0148767	0	0	0	0	0	0	0.0340784	0	0	0	0.0095442	0	0	0	0	0.00702353	0	0	0	0	0	0	0.00488523	0
EFR3B	0.0440036	0.0111646	0	0	0	0	0	0.0381561	0	0.0125922	0	0.00463288	0	0	0	0	0	0	0.0455191	0	0	0.0158519	0	0	0	0.0118053	0.0111003	0	0.00175002	0	0	0	0	0.0403333	0	0	0	0	0	0	0	0.0269682	0	0.014382	0	0.0199177	0	0	0.0130564
RUNX3	0	0.0244036	0.0190496	0	0	0	0	0	0	0	0.0237865	0	0	0	0	0	0.0300873	0	0.0118535	0.0143228	0	0.0429258	0	0	0	0	0	0	0	0.0185367	0.0108088	0	0	0.00902759	0	0.0454049	0.0296244	0	0.0442764	0	0	0.0282218	0	0	0	0	0.0151885	0.0401249	0
GRB10	0	0	0	0	0.0488931	0	0	0.0282372	0	0.0200967	0	0.0156346	0	0	0.0141182	0	0	0	0.0153607	0	0	0.0213699	0	0	0	0.0400982	0.0360722	0	0.0125828	0.0042303	0	0	0	0	0	0	0	0	0	0	0	0.000708485	0	0	0	0	0	0	0
LRRC61	0.0396311	0.0483146	0.0179798	0	0	0	0	0	0	0.00335048	0	0	0	0	0	0.0378417	0	0.0265872	0.00885416	0	0.0275272	0.0163149	0.0121371	0	0	0	0.0480802	0	0	0.0372166	0	0	0	0	0	0.0240989	0	0	0.00933045	0	0.0394012	0	0	0	0	0	0	0	0
RPLP0P2	0	0	0	0	0	0	0.027544	0.0307554	0	0	0	0	0	0	0	0	0	0.00686344	0	0.00213782	0.0447296	0	0	0	0	0	0.0113208	0	0	0.0108502	0.0349236	0	0	0	0	0	0	0	0	0	0	0	0	0.0494382	0	0.00614269	0	0	0.0497499
KLRF2	0	0.0457727	0.0394674	0.025963	0	0	0	0.0167932	0	0	0	0.0387859	0	0	0	0.0231672	0.0409372	0	0.0268184	0	0	0.0352626	0	0	0	0.0157219	0.00299516	0.0184096	0	0	0.0224221	0	0	0	0	0	0	0	0	0	0	0.0320888	0	0.0469107	0	0	0.0323365	0	0
TBX1	0	0	0	0.0272707	0.045705	0.0205672	0.00219718	0	0	0	0	0	0	0	0	0	0	0.0124065	0	0.0277391	0	0.0378192	0	0.0444013	0	0	0.0417781	0	0.0166494	0	0	0	0	0.0193747	0	0.0276518	0	0	0.0231039	0	0.00409666	0.0265279	0.00216022	0.0058514	0	0.0414979	0.0290305	0.0224992	0
ANKK1	0	0.00531782	0	0	0	0	0	0	0.0320882	0.0267825	0.0469126	0.0421489	0.0034065	0	0	0.0272182	0	0	0.00432061	0.00919699	0.00499293	0	0	0	0.0130939	0	0.0244531	0.0387679	0	0	0.0033136	0	0.0145263	0.0256287	0	0	0	0	0	0	0	0.0151496	0.0357959	0.0202407	0.0102495	0.0109965	0	0.00730516	0
PRICKLE2	0	0	0	0	0	0.0121712	0	0.033951	0.00380771	0.00448378	0	0	0	0	0	0	0	0	0	0.028341	0	0	0	0.0074148	0.0308615	0	0	0	0	0	0	0	0.0101543	0.0272807	0	0	0	0.00336695	0	0	0.0203802	0	0.00433285	0.0164146	0	0	0	0	0
ABCC4	0	0	0.0385692	0.0361536	0	0	0.022542	0	0.0399208	0	0	0	0.0276407	0.0205712	0.0373653	0	0	0.0263634	0.00851783	0	0	0.0369688	0	0	0.025418	0	0	0	0	0.0307896	0	0.0339598	0	0.00666457	0.0315621	0.0213486	0.00709827	0.0180318	0.00788802	0	0	0	0	0	0.0434491	0	0	0.0262577	0.00335599
CLEC2B	0.0169168	0.00327395	0.0252299	0	0	0	0	0	0	0	0.0445564	0	0	0	0	0	0.00696628	0	0.00501297	0	0	0.0207021	0	0	0	0.0416116	0	0	0	0.00548248	0	0	0	0.0201141	0	0	0.0271034	0	0.0451419	0	0	0	0	0	0	0.0158029	0.039457	0	0.0350786
CELF2	0	0	0	0.0175485	0	0	0	0	0.0124324	0	0.0236392	0	0	0	0	0	0	0	0	0.00921472	0	0	0.0315498	0.0141808	0.00691672	0.0335002	0	0	0	0	0	0.00527563	0.0171146	0.0387091	0	0.011494	0	0.00492265	0.0396565	0	0.0199057	0	0.00270896	0.00764123	0.0289859	0.0337626	0	0.022674	0
IQCE	0.0230505	0	0	0	0.0376668	0	0	0.018878	0	0.0137643	0	0	0.0214109	0	0	0.0191098	0	0	0.0415672	0	0.00412362	0.0303379	0	0	0.0231142	0.0297886	0.00187437	0.044156	0.0319935	0	0.0154379	0	0	0.00895586	0	0	0	0	0	0.0263903	0.0301909	0.00179533	0.0471203	0.0413987	0.0367289	0.00414297	0.0399953	0	0
CDKN2B	0	0	0.0213786	0	0	0	0	0	0.0138911	0	0	0.00751936	0	0	0	0	0.0284271	0	0	0	0	0.0238313	0	0	0	0	0.0159991	0.0449732	0.0117555	0.0115281	0	0.0433042	0	0	0.0190028	0	0.0459873	0	0	0.0226824	0	0.0133692	0.0430116	0.0310042	0	0	0	0	0
FAM83H	0	0	0	0	0	0	0	0.0253842	0	0.0305722	0	0	0.049971	0	0.00505672	0.0399126	0	0	0	0.0222594	0.0184856	0	0	0.0285526	0.0214592	0.0438061	0.00180221	0	0.0304181	0	0.0457768	0.0464439	0	0.0127981	0	0.0426864	0	0	0	0	0.00970284	0.00402662	0.0339006	0.0470647	0	0	0	0	0
ZFPM2	0	0	0	0	0.0206401	0.00484457	0	0	0.0138319	0.0441563	0.0484492	0	0.0364085	0	0	0	0	0.0266522	0	0	0	0	0.0114177	0.0450433	0	0	0	0	0	0	0.0246847	0	0	0.0256221	0.0304101	0	0	0.002288	0	0	0.0183242	0	0.0115691	0.00307859	0	0	0	0	0
A2M	0	0.0220944	0.0454518	0	0.018524	0	0	0.0317726	0	0	0	0.00744266	0	0	0	0	0	0	0	0	0	0.0162656	0	0	0	0	0	0	0.0297185	0.00220218	0.0159915	0	0	0	0	0	0.0177678	0	0.0359997	0	0	0.00748344	0	0	0	0	0.0457151	0	0.0290755
GSTM5	0	0	0	0	0.0489492	0.0378735	0	0	0.0419947	0.000226733	0	0	0	0	0	0.0396295	0.0462943	0	0	0	0	0	0	0.00523978	0.0492569	0	0.0393153	0.042303	0	0	0	0	0	0.0493447	0	0.0241438	0	0.032224	0	0	0.00481132	0	0.00711625	0.00507259	0	0	0	0	0
GNG12	0	0	0	0	0	0.00132266	0	0	0.0245373	0.0354469	0	0	0	0	0.0240266	0	0	0	0	0.0411035	0	0	0.0436493	0.00403516	0.0480124	0	0	0	0.0424958	0	0	0.0232227	0.0177391	0	0	0.0243591	0	0.0398929	0.0148677	0	0.00319031	0	0.0348053	0.0436348	0.0191179	0	0	0.0146918	0
SLCO2B1	0	0.0254316	0	0	0	0	0	0	0.0368888	0	0	0.0150317	0	0	0.0331049	0	0	0	0.0174932	0	0	0.00606621	0	0	0	0	0.0221436	0	0.0339375	0.00536216	0	0	0	0	0	0	0	0	0	0	0	0.0413555	0	0	0.0358936	0	0	0	0.0475144
KCNMB1	0	0	0	0.0247635	0.0379739	0	0	0.00564312	0.0109701	0.018019	0	0	0	0	0	0	0	0	0	0	0.00903477	0	0	0.0205109	0.0208998	0.0364101	0	0.0320812	0	0	0.038071	0	0	0.00845917	0	0	0	0.0220816	0	0.0418065	0.0164787	0	0.0203729	0.00438231	0	0.0195056	0	0	0
HBG2	0	0.0429716	0.0417594	0	0	0	0	0	0	0	0.032666	0.0168336	0	0.033355	0.0209939	0	0.0499292	0.0298533	0	0	0	0	0	0.0369679	0	0	0.0445827	0	0.0183356	0	0	0	0.00256916	0	0.0256082	0	0	0.0104196	0	0	0	0.00704543	0.00341874	0	0	0	0.0432003	0	0
RASAL2	0.00582284	0.0137409	0	0	0	0	0	0.0435725	0	0	0	0.0362375	0	0	0	0	0	0	0.0282408	0	0	0.010775	0	0	0	0.0401484	0	0	0	0.0064475	0	0	0.0272703	0	0	0	0	0	0	0	0	0	0.0389492	0	0	0	0	0	0.0178189
MAPK7	0	0.00841886	0.0360833	0	0	0	0	0	0	0	0.0331283	0.0438711	0	0.0387847	0	0	0	0	0	0.0291276	0	0.00752468	0	0	0	0.0137723	0.00515091	0	0.020572	0.0359515	0	0	0	0.0283397	0.0154492	0.0460651	0.0188456	0	0	0	0	0.0262322	0	0	0	0	0	0	0.0152177
B9D1	0	0	0.00758146	0	0.0474584	0.0374393	0.0293223	0	0.0425024	0.0367363	0	0	0.0326705	0.0196149	0	0	0	0.0298186	0	0	0	0.0439836	0	0	0	0	0	0	0.0049261	0	0	0	0.046963	0	0	0	0	0.0471849	0	0	0	0.0465735	0	0.0137782	0	0	0.0321727	0.00786719	0
NLRP10	0	0	0	0.0149683	0	0	0	0.0474938	0.0243763	0.0180258	0	0	0	0	0	0.0143154	0	0	0	0	0.011337	0	0	0.0217722	0.0324251	0	0	0	0.0197635	0	0	0	0	0	0	0	0	0.0155489	0	0	0	0	0.0304091	0.045657	0.0372297	0.0435479	0	0.0449275	0
SP140	0	0	0	0	0	0	0	0	0.0278459	0	0	0.0329398	0	0	0	0	0.0178355	0	0.00546086	0.0450304	0	0	0	0	0	0	0	0	0	0.00611031	0.0492801	0	0.049857	0.00891338	0	0	0.0261637	0	0.0234709	0	0	0.0185617	0	0	0	0	0	0	0
DHRS12	0.00122012	0	0	0	0.00983484	0	0	0	0	0	0	0	0	0	0	0	0	0	0	0	0	0.00287096	0	0	0	0	0	0.0448692	0	0.0475229	0.0492256	0	0	0	0	0.0183259	0	0	0.0305948	0.0115177	0.0272198	0	0	0	0.035992	0	0	0	0.0111655
PRSS50	0	0	0	0	0	0	0.0148342	0	0	0	0	0.0250552	0.00184901	0.0361188	0	0	0.0466923	0	0.0013469	0.0283167	0	0	0.0280437	0	0	0	0	0	0	0.0316527	0	0	0	0.0140886	0.0328601	0	0.0122253	0	0.0219063	0	0	0	0.0420088	0	0.0349081	0	0	0.0492123	0
CD9	0.0198082	0.0271995	0	0.0123538	0	0.0290542	0	0.0165515	0.0122431	0	0	0	0.0176089	0	0	0	0	0	0	0.0409127	0.0432658	0	0	0	0	0	0	0	0	0	0	0	0	0.00722336	0	0	0	0	0.00632477	0	0	0	0	0	0.00938678	0.003953	0	0.0126992	0.0374574
NQO2	0	0.0481536	0	0	0	0	0	0	0.0119253	0	0.016538	0	0	0	0.0494269	0	0	0	0.0215619	0.0112021	0.0237344	0.00722139	0	0	0	0	0	0.0398463	0	0	0	0	0.0157408	0.00676532	0.00485094	0.0192799	0.0365829	0	0.0054576	0.00782934	0	0	0.0339577	0.00668254	0	0.0140955	0	0	0.043096
BRAT1	0	0	0	0	0	0	0	0	0	0	0	0	0.0346291	0	0	0.0226697	0	0	0	0	0	0	0.0276823	0	0.0210283	0	0.0373902	0	0	0	0	0	0	0	0	0	0	0.00257742	0	0	0	0	0.020971	0.0323774	0.0498561	0	0.0216344	0.00785083	0
SLC12A9	0	0	0	0	0	0	0	0	0	0	0	0	0	0	0	0.0129369	0	0	0.0340401	0	0.0485056	0	0.00114798	0	0	0	0.00442537	0	0	0	0	0	0	0	0	0.00599872	0	0.0043216	0.0092997	0	0	0	0.0456109	0	0.0198246	0.0380339	0	0.0106402	0
KCNK12	0.0204581	0.0353806	0	0	0	0	0	0	0	0	0	0	0	0.019777	0	0.0173701	0	0	0	0	0.0488626	0.0235285	0	0	0	0	0	0	0	0.00400082	0.0197859	0	0	0	0	0	0	0	0	0.0237798	0	0	0	0.0230189	0	0	0	0	0.0474594
DNM1	0	0	0.00368677	0	0	0	0	0	0.0466891	0	0	0.0258308	0	0	0	0.0485975	0.0362547	0.0463323	0.00929372	0	0	0.0401394	0	0	0	0	0	0	0	0.0126327	0	0	0	0.0313323	0	0	0.00617282	0	0.00487194	0.0488484	0	0.00767239	0	0	0	0	0.00452537	0	0
PSMG4	0	0	0	0.0218633	0	0	0	0	0	0.0116503	0	0	0.0083141	0	0	0	0	0	0	0	0	0	0	0	0.0168246	0	0	0	0.0142437	0	0	0	0.0253291	0.0440525	0	0.0372534	0	0.00493243	0	0	0.0085496	0	0	0	0.0110138	0.0226419	0	0.0175331	0
SLC17A5	0	0.00816653	0.0271185	0.0341952	0	0	0	0.0479381	0.00693	0	0.0139224	0.0476763	0.0277268	0	0	0	0	0	0	0.0444436	0	0	0	0.0485273	0	0	0	0	0	0	0	0.0387788	0.00926452	0.00631096	0.0212691	0.0385106	0.0106033	0	0.018412	0	0	0	0	0	0.0124424	0.0076522	0	0	0
ZNF133	0.0295758	0	0	0	0	0	0.0295891	0.0373242	0	0.0252343	0	0	0	0	0	0.0342171	0	0.0114294	0.0307913	0	0.0149463	0	0	0	0.0089213	0	0	0	0.0117912	0	0.0213864	0.0332866	0	0.0128029	0	0	0	0.00835771	0.0106356	0	0.0278682	0.00421639	0.0447311	0.0374522	0.00207921	0.00992319	0.0129054	0.0245754	0
ASPRV1	0	0.0151125	0	0	0.0468608	0	0	0	0	0	0	0	0.00986614	0.0429496	0	0	0	0	0.00517538	0	0.047546	0	0	0	0.0367878	0.021458	0	0	0	0	0	0	0	0.0192361	0.0476615	0	0	0.0380022	0	0	0	0	0.00907728	0.0295287	0.0325017	0	0	0	0
BNC2	0	0	0	0	0.0236075	0.0422364	0	0.0490716	0.00464136	0	0	0	0.0468465	0	0	0.0491151	0	0	0.0464232	0.00539409	0	0	0.0200632	0.0104812	0.0116545	0.0161055	0	0	0	0	0.0430703	0	0.0145912	0.0170428	0	0	0	0.00357534	0	0	0.0451783	0	0.000523291	0.0109548	0	0	0	0	0
ABLIM1	0	0	0	0.0393199	0	0.0080048	0.0130922	0	0.0156234	0	0.00666638	0	0.0235725	0.0173127	0.00756536	0	0	0	0	0.0312194	0	0	0.013549	0.00758942	0.0337278	0	0	0	0.0108496	0	0	0.0426115	0	0	0	0	0	0.0116638	0.0131192	0.00293325	0.00638417	0	0	0	0	0.0154856	0	0.00961655	0.022166
FLNC	0	0	0	0	0	0	0	0.0147309	0.00936509	0.0140388	0	0	0	0	0	0	0.0455788	0	0.0463436	0	0.0306215	0	0	0.0294251	0.0498914	0.0374569	0	0	0	0	0	0	0	0.0164005	0	0.0251794	0	0.0110402	0	0	0.0266421	0	0.0162727	0.0112409	0	0.0463518	0	0	0
PDE6G	0	0	0	0	0	0	0	0	0	0	0.0261579	0	0.0147628	0	0.0495857	0	0.0166805	0.0230809	0	0.0189342	0	0.0213525	0	0.021876	0	0.0397977	0	0	0	0.00458392	0	0	0	0.0290012	0.0419499	0.0248043	0.0280568	0	0	0	0	0	0	0	0.00456536	0	0.0190191	0	0
CDC42BPG	0	0.0335365	0	0	0	0	0	0	0	0	0	0.0312509	0	0	0.047653	0	0	0	0.00557763	0.0322263	0.0121678	0.0472944	0	0	0	0.0225292	0.00109868	0	0.0249004	0	0	0	0	0	0	0	0	0	0	0	0	0.00376922	0	0	0.0338683	0	0	0	0
CYP1B1	0	0	0	0.0438776	0	0.0187205	0	0.0173331	0.0383002	0.029472	0	0	0	0	0	0	0	0	0	0.0428008	0	0	0	0.0366902	0	0	0.0319268	0	0	0	0	0.0483494	0.00731557	0	0	0.0198579	0	0.0157938	0	0	0	0	0.0198071	0	0.0328167	0	0	0	0
TMEM121	0.0212036	0.0198327	0	0	0	0	0	0	0	0	0	0.0283842	0.0243065	0.0217425	0	0	0	0	0.0130221	0	0	0	0	0	0	0.016346	0.00427571	0	0	0.0331737	0	0.0086828	0	0	0	0	0	0.0315942	0	0	0	0.0300041	0	0	0.022733	0	0	0.0489528	0.00535833
FAM71F1	0.0192622	0.0137937	0	0.0236813	0	0	0	0	0	0.033976	0	0	0.013765	0	0.046026	0.0210383	0	0	0	0	0.0208537	0	0	0	0	0	0	0	0	0	0.00486806	0	0.0029857	0	0	0.0272299	0	0	0	0	0.0377052	0	0	0	0	0	0	0.00626543	0
TCF21	0	0	0	0	0	0	0	0	0	0.0440903	0	0	0	0	0	0	0	0.022879	0	0	0	0	0	0.0148847	0.0282761	0	0	0	0	0	0.0482263	0	0	0.042679	0	0	0	0	0	0.0391912	0.0209572	0	0.00932686	0.0100301	0	0	0	0	0
CC2D2B	0	0.0297899	0	0	0.0467953	0	0	0	0	0	0	0.00579923	0	0	0	0	0.0243735	0.0411783	0	0	0	0.0137511	0	0	0	0	0	0	0.0475841	0	0	0	0	0	0	0	0	0	0	0	0	0.0282973	0	0.0481095	0.00473788	0.0153427	0	0	0
GALM	0	0	0	0	0.0379029	0	0.0158054	0	0	0	0	0	0	0.0316844	0.0468254	0.0370616	0	0	0	0	0	0	0	0.0489768	0	0	0	0	0.0457883	0	0.00719138	0	0	0.0277812	0	0	0	0	0	0	0	0	0.0190883	0.0249877	0	0.00144592	0	0	0
C4BPB	0.0393922	0.00825576	0.0123572	0	0	0	0	0	0	0	0	0.00993759	0	0	0	0	0.0391918	0	0	0.0364393	0	0	0	0	0	0	0.0116384	0	0	0.00838729	0.0200045	0	0.0487326	0	0	0.0105268	0	0	0.00566224	0.0257554	0	0	0	0	0	0	0	0.0113087	0.024901
GNMT	0	0	0	0	0	0	0.0145922	0	0	0	0	0	0	0	0.0327025	0	0	0.00534758	0	0	0	0	0	0	0.0483264	0	0.0307953	0	0	0	0	0	0	0.0160695	0	0.037634	0	0	0	0	0.0215525	0	0	0.0464008	0.0276333	0	0	0	0
KCNN4	0.0361204	0	0.044348	0	0	0.0296886	0	0	0.0290491	0.0210075	0	0.0133048	0	0	0	0	0	0	0	0	0	0	0	0.0199725	0	0	0	0	0	0.0246533	0	0	0	0	0.024412	0	0	0.046214	0	0.0470087	0	0.0290966	0	0	0	0.0305936	0.0326539	0	0
GPR55	0	0.00785365	0	0	0	0	0	0	0	0	0	0.0131919	0	0.0298234	0	0	0	0.0195511	0.00965091	0.0459191	0	0.0370694	0	0	0	0	0	0	0	0.00349455	0.00490894	0	0	0	0	0	0.0109004	0	0.015561	0	0	0	0.0476472	0	0.0235415	0	0.0137012	0	0
GCNT2	0.021794	0	0	0	0	0.0340959	0.0273451	0	0	0.0204811	0	0	0	0	0	0	0	0.0263351	0	0	0	0	0	0	0	0	0	0	0	0.0425154	0	0	0	0	0	0.0262033	0	0	0.0272383	0	0.046327	0	0	0	0.0102055	0.0214695	0.031462	0	0.0128417
ZNF703	0	0	0	0.0286193	0	0	0.0160301	0.0265743	0	0.0207722	0	0	0	0.0264385	0.0440978	0	0.0113583	0	0.0493715	0	0	0	0	0.0418598	0	0	0.0178619	0	0.0229544	0	0	0	0	0.00397939	0	0	0	0.00206335	0	0	0	0.0359634	0.0431676	0	0.0391084	0	0	0	0.0148811
HOXC11	0	0.0276989	0	0	0	0.01927	0.0326875	0	0	0	0	0.00640278	0.0010876	0	0.0477976	0	0	0	0.0460675	0	0	0	0	0	0.0322114	0	0.0115284	0.0300428	0	0	0	0.0182166	0	0	0	0	0.0123121	0	0	0.00961946	0	0.0305996	0	0	0.0225989	0	0	0	0
NXNL2	0	0.00370263	0	0	0	0	0	0.0383758	0.0498209	0	0	0.0487389	0	0	0	0	0.0204006	0.0347654	0.0181007	0.0394073	0	0	0	0	0	0	0	0	0.0276336	0.00712097	0	0	0.0434475	0	0	0	0.0171305	0	0	0	0	0.0254418	0	0	0	0	0	0	0
MID1IP1	0.0330296	0	0	0	0	0	0	0	0.0483763	0	0	0	0	0	0	0	0.00841432	0.0261762	0	0	0	0.0369338	0	0	0	0	0	0	0.0459291	0.0335639	0	0	0	0	0	0	0	0	0	0	0	0.0435466	0	0.00711109	0	0	0	0	0.0328118
TMEM151A	0	0	0	0	0.0140191	0	0	0	0	0.0289129	0	0	0	0.0392248	0.0323667	0.0310372	0	0	0	0	0	0	0	0	0	0.0152167	0	0	0	0	0	0	0.0168573	0	0	0	0	0.0411817	0.0117504	0	0	0	0.0335146	0.0142081	0	0	0	0	0
C11orf71	0	0	0	0	0.0122217	0	0	0	0	0.0407281	0	0.0366309	0	0	0	0	0	0.0354661	0.0247528	0.0286453	0.028352	0	0	0	0	0	0	0	0.0302834	0	0.0138373	0	0	0.00947639	0	0	0	0.0495301	0	0	0	0.0277975	0	0.0103475	0	0.0313828	0.0245823	0	0
ALDH1A3	0	0	0.0137019	0	0	0	0	0.0179375	0.0302708	0	0.0236954	0	0	0.0143884	0.0157944	0	0	0	0.0117347	0.0172555	0.035109	0	0	0	0	0	0	0	0	0	0	0.0309362	0	0	0	0.0127848	0.0298672	0	0.00549606	0	0	0	0	0	0	0.0418062	0	0	0
HOTAIR	0	0.0192136	0.00640108	0	0	0	0	0	0	0.0357913	0	0.0324727	0.0267761	0	0	0.030782	0	0	0.0379126	0	0	0	0	0	0.0464876	0	0	0	0	0.0312047	0	0.0221032	0	0.0272693	0	0	0	0	0	0	0	0.0328709	0	0	0.00272926	0	0.00819073	0	0
ACYP2	0	0	0	0	0	0	0.0436757	0	0.0122162	0	0.0138862	0.0241424	0	0.00346272	0	0	0.0234209	0	0.0140444	0	0	0.0289366	0	0.0474867	0	0.0139539	0	0.043721	0	0.00597907	0	0	0.0334697	0.0379926	0.0366313	0	0	0	0.00265194	0	0	0	0	0	0	0	0	0	0.003897
PDZRN3	0.0466973	0	0.0350259	0	0	0	0	0	0.0256099	0	0.0113645	0	0.00170442	0	0.0495642	0	0	0	0.006267	0.0445518	0	0	0	0	0	0	0	0	0	0	0	0	0	0.0439102	0.0222505	0	0	0.0319584	0	0	0	0	0	0.0200728	0	0	0	0	0.0429261
TPST2	0	0	0	0	0.00704139	0	0	0	0	0.0391615	0	0	0	0	0.0402214	0	0	0	0	0	0	0.043753	0	0.00706142	0	0	0.0455877	0	0	0	0	0	0	0	0	0	0	0	0	0	0	0	0	0	0	0.0452286	0	0	0
P2RX2	0.0402735	0	0	0	0	0	0	0	0	0.000992883	0	0	0	0	0	0	0	0	0	0	0	0	0	0.0182722	0	0.00823553	0	0.0229531	0.0415832	0	0	0	0	0.0297417	0	0	0	0.0204202	0	0	0.0359021	0.0360955	0	0	0	0.0137744	0	0	0
CXCR3	0.0469785	0.015359	0	0	0	0	0	0	0.0216674	0	0.0285663	0.0407328	0	0	0	0	0	0	0.0284494	0.00618516	0	0.040125	0	0	0	0	0	0	0	0.00980458	0	0	0	0.0209986	0	0	0.00705036	0	0.0252685	0	0	0	0	0	0	0	0.049524	0	0
UNC119B	0	0	0	0	0	0	0	0.0258036	0	0	0	0.019029	0	0.0174595	0	0	0	0.0224775	0	0	0.0488327	0.013139	0	0	0	0.0292803	0.00127457	0	0.010985	0	0.0188823	0	0	0.0309571	0	0	0	0	0	0	0	0	0	0	0	0	0	0	0
EEF1A1	0.0483634	0.04733	0.0380717	0	0	0	0	0	0.0425196	0	0.0195902	0	0.0237632	0	0	0	0	0	0	0	0	0	0	0	0	0	0	0	0	0	0	0	0.0444442	0.0490594	0	0.0301245	0	0.0253158	0.0444318	0	0	0.0470692	0	0	0.0355566	0.0254379	0	0.0196335	0
LBH	0	0	0	0	0	0.0439985	0	0.0444076	0	0	0	0.00463657	0	0	0.0484706	0	0	0	0	0.0275531	0	0.0231844	0	0.037591	0	0	0.00346013	0	0.0323955	0	0.0217923	0	0	0	0	0	0	0	0	0	0	0.0459945	0	0	0.044531	0	0	0.0335267	0.0450916
TACC1	0	0	0	0.0405636	0	0.00544699	0	0	0.0142517	0.0170726	0	0	0	0	0	0.0198086	0	0	0	0.0249832	0	0	0.013198	0.022366	0.040825	0	0	0	0	0	0	0	0.0491301	0	0.0451486	0	0	0	0	0	0.0182909	0	0.0183854	0	0.0207746	0.0453331	0.0401956	0.0213075	0
WISP2	0	0	0	0	0	0.0301757	0	0	0.0150756	0	0	0	0	0	0	0	0.0378341	0	0.0197448	0	0.0179794	0	0	0.0271132	0.0210342	0	0	0	0	0	0	0	0.0187195	0.0114176	0	0	0	0.0138072	0	0	0	0	0	0.0470388	0.0441816	0	0	0	0
PPM1K	0	0	0.0319795	0	0	0	0.0120744	0	0.0417037	0.0467632	0	0	0	0.00304357	0	0	0	0.00939337	0	0.00355492	0	0	0	0	0	0	0.0417851	0	0	0	0	0.00608029	0.0437828	0.035099	0.00931887	0.00166427	0.0243928	0	0	0	0	0	0.0148839	0	0	0	0	0	0
C10orf99	0	0	0	0	0.0144103	0.00578739	0.025125	0	0.0137217	0.0457881	0	0	0	0	0	0	0	0	0	0	0	0	0	0	0	0	0	0.0470276	0.0158044	0	0	0	0	0	0	0	0	0	0	0.00360754	0	0.0452036	0	0.0214754	0	0	0.0107009	0	0
ALDH3A1	0	0	0	0	0	0.0298029	0	0	0	0.0164012	0	0	0	0	0.0360336	0.0084925	0	0.0226896	0	0	0	0	0	0.0229544	0.0380681	0	0	0	0.0453058	0	0	0	0	0	0	0	0	0.0496716	0	0.0177944	0.0145379	0	0	0.0118791	0	0	0.0451566	0	0
ATRNL1	0	0	0.0148633	0	0	0.00625121	0	0	0	0.0285223	0	0	0	0	0	0	0.0363442	0	0	0	0	0	0	0.0284126	0.015187	0	0	0	0	0	0	0	0.0115657	0.0352987	0	0.0468002	0	0.000600892	0	0	0.000878256	0	0.0225343	0	0	0	0.0213587	0	0
IRF2BP2	0.0290821	0	0	0	0	0	0	0	0	0	0	0.029921	0	0	0	0	0	0.0245876	0	0	0	0	0	0	0	0	0	0	0.0101284	0	0.00620293	0.029294	0	0.00151842	0	0	0	0.0439014	0	0	0	0.0492512	0	0	0	0	0	0	0
FOSL1	0	0	0	0	0	0.00354505	0	0	0	0.021956	0	0.0261017	0	0	0.0371549	0.009109	0	0.0244645	0	0	0	0	0.0427157	0	0	0.0340491	0	0	0	0	0.0412538	0	0.0271492	0	0	0	0	0	0	0	0.0154263	0	0.0105272	0	0	0	0	0	0
N4BP3	0	0	0	0	0	0	0	0	0	0	0	0	0	0	0	0	0	0	0.00760911	0	0.0396943	0	0	0	0.0192813	0	0.0175605	0	0	0	0	0	0.017801	0.0350677	0	0	0	0	0	0	0	0.0307906	0.0100369	0	0	0	0	0	0
TRIB1	0	0	0	0.0379478	0	0	0	0.0155713	0	0	0	0.0481879	0	0	0	0	0	0	0	0.0419223	0	0.0141792	0	0	0	0	0.0266886	0	0.0418893	0	0.0277812	0	0	0.00357073	0	0	0	0	0	0.0218429	0.0238346	0.0135453	0	0.0318159	0	0	0.0204865	0	0
PDK4	0	0	0	0	0	0	0	0	0	0	0	0	0.00489572	0	0	0.0310821	0	0	0.0483558	0	0	0	0	0	0.0122322	0	0	0	0	0	0	0	0	0	0	0	0	0	0.0434175	0	0.0276637	0	0	0.0391695	0	0	0	0	0
P2RY2	0	0	0	0	0.0381342	0.0201927	0	0.0142057	0	0.0186416	0	0	0	0	0	0	0	0	0	0	0	0	0	0.00303697	0	0	0	0	0.028991	0	0	0	0.0163067	0	0	0	0	0.0369077	0	0.0277894	0.00678275	0	0.0179216	0	0	0	0.023177	0	0
MOGAT3	0	0	0	0	0	0	0	0	0	0.0301662	0	0.0205288	0	0	0	0	0	0	0	0.0242009	0.0433611	0.0458164	0.0260389	0	0	0	0	0	0.0032107	0	0	0	0.0265495	0	0	0	0	0.00772707	0	0	0	0.0282639	0	0.0226404	0.00604046	0.0124875	0	0.0186708	0.0348145
RPL23AP7	0	0.0065407	0.0421586	0	0	0.0146777	0	0	0.0341711	0.0191054	0	0	0.042807	0	0	0	0	0	0	0	0	0.0389682	0	0	0	0.0246449	0	0	0.0358171	0	0.00554186	0	0	0	0	0	0	0	0	0	0.0489416	0	0	0	0	0	0	0	0
FBLN1	0.0493305	0	0	0	0	0.0369467	0	0	0.0386128	0.0408839	0	0	0	0	0	0	0	0.0325392	0	0	0	0	0	0.0142325	0	0	0	0	0	0	0	0	0.0318041	0	0	0	0	0.0390334	0	0	0.00621438	0	0.0262794	0.0205258	0	0.0305367	0	0	0
CCDC74A	0	0.02637	0.019923	0	0	0	0.0312803	0	0.0377093	0	0.0267366	0.0459403	0.0358703	0.00722483	0	0	0	0	0.00899616	0	0	0	0	0	0	0	0.0332864	0	0	0.0132235	0	0	0	0	0	0	0	0	0	0	0	0	0	0	0	0	0	0	0.0442345
CDK18	0	0	0	0	0	0	0	0	0	0	0	0.0179676	0	0	0	0.0021149	0	0	0.00232758	0	0	0.0463647	0	0	0	0	0.00142089	0	0	0.0324326	0.0468915	0	0	0	0	0	0	0.0451453	0	0	0	0.0165315	0	0	0	0.00863709	0.0488854	0	0
ZNF516	0	0	0.0218541	0	0.00815524	0.0251613	0	0	0.00777795	0.0145926	0.0270005	0	0	0	0	0	0	0	0	0	0	0	0.0216731	0.00692016	0	0	0	0	0	0	0.0449888	0	0	0	0	0	0	0	0	0	0.0216532	0.0161597	0	0	0	0	0	0.0403803	0
RNF112	0	0	0	0	0	0.0187229	0.0291492	0	0.0261872	0.00982383	0	0	0	0	0	0	0	0	0	0.0248306	0	0	0	0.018423	0	0	0.0442964	0	0	0	0	0	0	0.00751379	0	0	0	0.0274586	0	0	0.00338681	0	0	0.00944337	0	0	0	0	0
GAD1	0	0	0.0235808	0	0	0.0333881	0	0	0	0	0.0242062	0.0153347	0	0.0220419	0	0	0.0234504	0	0	0	0	0	0	0.0323999	0	0.0362303	0	0	0	0	0.0368072	0	0	0.00895148	0	0	0	0.0196099	0	0	0	0	0	0.0089064	0	0.0284202	0	0	0
SLC16A9	0	0	0	0	0	0.0295682	0	0	0	0.0257111	0	0	0	0	0	0.0394077	0	0	0	0	0	0	0	0	0	0	0.0240108	0	0	0	0.0347311	0.00262681	0	0.0499479	0	0.0151336	0.0155431	0.0438799	0	0	0	0.0392964	0	0.0212217	0.00448324	0.0198185	0.0365862	0.0406715	0
SPRY4	0	0	0	0	0	0	0	0	0	0	0.0486639	0	0	0	0	0	0	0.0465276	0.0429736	0	0	0	0	0	0	0	0	0	0	0.0499014	0.0249414	0	0	0.0395391	0.0457854	0	0	0	0	0	0	0	0	0.0427373	0	0	0	0	0.0164057
OLR1	0	0	0	0	0	0	0	0	0	0.0412303	0	0.0434489	0	0	0	0.0428999	0.0118741	0	0	0	0	0.0063999	0	0	0	0	0.0279069	0	0.0263489	0.0147684	0	0	0	0	0	0	0.0354323	0	0.0157859	0	0	0.0383455	0	0	0	0.040579	0	0	0
GJB1	0	0.0407028	0.0187336	0	0.034345	0	0	0.0263793	0.0286207	0	0.024054	0	0	0.0425698	0.0420824	0	0.0482723	0.0357543	0.00251063	0	0	0.0162938	0	0	0	0	0	0	0	0.024547	0	0	0	0.043069	0.0491748	0	0	0	0.0153338	0	0	0	0.0488155	0	0	0	0	0	0.0378517
NDUFB9	0	0	0	0	0	0.0423559	0	0	0	0.00311669	0	0	0	0	0	0	0	0	0	0.0354433	0	0	0	0.00543238	0.0346018	0	0	0	0.0306267	0	0	0	0	0	0	0.0264518	0	0	0	0	0.0108405	0	0	0	0	0	0	0	0
WDFY4	0	0	0	0	0	0	0	0	0	0	0	0.0152376	0	0	0	0	0	0	0.00726972	0	0	0	0	0	0	0	0	0	0	0.0176245	0.0268222	0	0	0	0	0	0.0457483	0	0	0	0	0.0151164	0	0	0	0	0	0	0
TLE1	0	0	0	0	0.0453433	0	0	0	0	0.0391782	0	0	0	0	0	0	0	0.0479443	0	0.014454	0	0	0	0	0.0495147	0	0	0	0.0319486	0	0	0	0	0	0	0	0	0	0	0	0.0424586	0.0499529	0.0127361	0	0	0	0	0	0.0372943
HOXA10	0	0	0	0.0469966	0	0.024876	0	0	0.0116005	0	0	0	0	0	0	0	0	0.0308725	0.0475811	0	0	0	0.0344778	0	0	0.0396644	0	0.025502	0	0.0498279	0	0	0.00825096	0	0.0109855	0	0.00841241	0.0180121	0.0147986	0.00599321	0	0	0	0	0	0.0069913	0	0	0
PHYHIPL	0	0	0	0	0	0.0344889	0	0	0	0.0228029	0	0	0	0	0	0	0	0	0	0	0	0	0	0	0	0	0	0	0	0	0	0	0	0.0167954	0	0.0472239	0	0.0156878	0.0298139	0	0.00777413	0.0324372	0.0195636	0	0	0	0	0	0.0483297
WT1	0	0.0158366	0.00732739	0	0	0	0	0	0.0354738	0.0485399	0	0	0	0	0	0	0	0	0.0159883	0	0.0488272	0	0	0	0	0.0163424	0	0	0	0	0	0	0	0	0.0274098	0	0	0	0	0.033089	0	0	0	0	0	0	0	0	0
RASSF4	0	0.0166551	0	0	0	0	0	0	0	0	0	0.0394149	0	0	0	0	0.0355768	0	0.0345586	0	0	0.0241453	0	0	0	0	0	0	0	0.0041016	0	0	0.0478625	0	0	0	0.00694028	0	0.0192997	0	0	0.0318835	0	0	0	0	0.0448657	0	0
CAV2	0	0	0	0	0	0.0417685	0	0	0.0145978	0.0485141	0	0	0	0	0	0	0	0	0	0	0	0	0	0.0299477	0.0227643	0	0	0	0	0	0.034106	0	0.0127187	0	0	0.0495566	0	0.0334239	0	0	0.00203156	0	0.0256247	0	0	0	0	0	0
A2ML1	0.0298886	0	0	0.019553	0.0244988	0	0	0.00719199	0	0.0420935	0	0	0	0	0.0185929	0	0	0	0	0	0	0	0.0301383	0.0481323	0	0	0	0	0	0	0	0.035097	0	0	0	0.0427398	0	0.0123337	0	0	0	0	0.0221794	0	0	0.0309622	0	0	0
LY6D	0.0235217	0	0	0.0219533	0.0271614	0	0	0.0238234	0	0	0	0	0	0	0	0	0	0	0	0	0.0258406	0	0	0.0366117	0	0.030892	0	0	0	0	0	0	0.035036	0	0	0	0	0	0	0	0.0171405	0	0	0.00250413	0	0	0.0141153	0	0
PIK3C2B	0.0199246	0.0130391	0	0	0.0483495	0	0.0388225	0.0365206	0	0	0	0.0228855	0	0	0	0	0	0	0.00286183	0	0.0460176	0.0249673	0	0	0	0	0.0094175	0	0	0.0490214	0	0	0	0.0197039	0	0	0	0	0.0367658	0	0	0.0103137	0	0	0	0	0	0	0
GLUL	0	0	0.0489449	0	0.0241783	0.0220969	0	0	0.00514915	0	0	0	0.00658909	0.0246994	0	0	0	0	0	0	0	0	0	0	0.0248933	0.024048	0	0	0	0	0	0	0.0148319	0	0	0	0	0	0.00650003	0.0154269	0.0187168	0	0.00388209	0.049373	0	0	0	0	0
VSIG4	0	0	0	0	0	0	0	0	0	0	0	0.0216798	0	0	0	0	0	0	0	0	0	0.034618	0	0	0	0	0	0	0	0.00323473	0.0234249	0	0	0	0	0	0	0	0	0.017916	0	0	0	0	0	0	0	0	0
KRBA1	0	0	0	0	0	0	0.00465148	0	0	0	0.0347558	0	0.0327656	0.0269986	0	0	0.0343911	0	0.0351665	0.0131576	0	0.0278742	0	0	0.0185242	0	0.00151754	0	0.0496137	0.0449479	0	0.0372514	0.0287596	0	0	0	0	0	0	0	0.0483945	0	0.0414159	0	0.0309475	0	0	0	0
COL8A1	0	0	0.010965	0	0	0	0	0	0	0	0	0.0484018	0	0	0	0	0.0252187	0	0	0	0	0.0424399	0	0	0	0	0.0210249	0	0.0343798	0.00141168	0.0249114	0	0	0	0	0	0	0	0	0	0	0.0273935	0	0	0	0.00484126	0	0	0
ZNF429	0.0318243	0.0283999	0	0	0	0.023904	0	0.0374698	0.0142592	0	0.00939148	0	0.0244992	0.0442239	0	0	0	0	0	0.032114	0	0	0.0112307	0	0	0	0	0	0	0	0	0.0305694	0.0158556	0	0.034019	0.0212581	0	0	0.00726862	0	0	0	0	0	0.0203308	0.038691	0	0.00116769	0
ZDHHC22	0	0.00534666	0	0.037257	0	0	0	0	0	0.00454954	0	0	0	0	0	0	0	0	0	0	0.00273985	0.0195112	0	0	0.031559	0.0259717	0	0	0	0.00535458	0	0	0	0	0	0.025601	0	0	0	0	0	0	0	0	0	0	0.0172198	0.0193943	0
LCP2	0	0.0472944	0	0	0	0	0	0	0	0	0	0.0128815	0	0	0.0275373	0	0.0213069	0	0	0	0	0	0	0	0	0	0	0	0	0.0165322	0	0	0	0	0	0	0	0	0	0	0	0	0	0	0	0	0	0	0
PCDH10	0	0	0	0.00574744	0	0.0459465	0	0	0.0121569	0.0213927	0	0	0	0.0476061	0	0	0	0	0	0.0210937	0	0	0.0119433	0.0162305	0.0337183	0	0	0.0459156	0	0	0.0190367	0	0	0	0	0	0	0.0489416	0	0	0.0122239	0	0	0.0188613	0	0	0	0	0
ASAH1	0	0	0.0480847	0	0	0	0.0165201	0	0.0159168	0	0.00938583	0	0	0	0	0	0.0414826	0	0.0409057	0.0469161	0	0	0	0	0.0410384	0	0	0	0	0.0227279	0	0.0306878	0.0276864	0.00240934	0.0204796	0.0092846	0	0	0	0	0	0	0.0468508	0	0	0	0	0	0.00638052
NUDT10	0	0	0	0	0.00746078	0.00507706	0	0	0	0.0208563	0	0	0	0	0	0	0	0	0	0.039781	0	0.00720224	0	0	0	0.0196284	0	0.0311182	0.0187016	0	0	0	0	0.0279278	0	0	0	0.0499719	0	0.0291898	0.00209361	0.0467952	0	0	0	0.0471545	0	0	0
RAB6B	0	0	0	0	0	0.0402051	0	0	0	0	0	0	0	0	0	0	0	0	0	0	0.0248137	0.0330022	0	0	0	0.049797	0	0	0.00731717	0	0	0	0	0	0	0	0	0	0	0	0	0	0	0	0	0.0337678	0.00930436	0	0
PRR5	0	0	0	0.0406357	0	0.0317239	0	0.0266005	0	0	0	0	0.0132332	0	0	0	0	0	0	0.0223585	0	0	0.0113545	0	0.0130227	0	0.0301014	0	0	0	0	0	0	0	0.0342429	0.0489759	0	0	0	0	0.037572	0	0	0.0353811	0.0430022	0	0	0.00657095	0
ARHGEF17	0.0448241	0.0332273	0	0	0	0	0.0379658	0.0390741	0	0	0	0.0129148	0	0	0	0	0	0	0.0171237	0	0	0.0371365	0	0	0	0	0.0150862	0	0.0317067	0.0172953	0.0476717	0	0	0	0	0	0	0	0	0	0	0	0	0	0	0	0	0	0.0350604
PTGER3	0	0	0.0129228	0	0	0.0231144	0	0	0	0	0	0	0.0314669	0	0	0	0	0	0	0	0	0	0	0	0	0.00497259	0	0	0	0	0	0	0.0309018	0.02706	0	0	0	0	0.0389716	0	0	0	0	0.00861684	0	0	0.0236967	0.0212981	0
PPP1R3D	0	0	0	0.0464339	0	0.0452769	0	0	0.0419358	0	0.00963656	0	0	0	0	0	0	0	0	0.0118748	0	0	0	0	0	0	0	0	0	0	0.0283846	0	0	0.0270739	0	0.0250008	0	0	0	0	0	0	0	0.0142388	0	0.0191889	0	0	0
CCS	0	0	0	0	0	0.0462257	0	0	0	0.0471133	0	0.0329066	0.013048	0	0	0	0	0	0	0.00595045	0	0	0.0212707	0.0399111	0.00748101	0	0	0	0	0	0	0	0.0380297	0	0	0.0490067	0.0437643	0.0244747	0	0	0.00437411	0.02361	0.028569	0	0	0	0	0.00295895	0
KCNJ10	0	0	0	0	0	0	0	0.0483239	0	0.00811292	0	0.0368441	0.000543561	0	0	0	0.0433227	0.0400258	0	0.0127689	0	0	0	0	0	0	0	0	0.0279481	0	0.0110714	0	0	0.0335545	0	0	0	0.0327597	0	0	0.0287989	0	0	0.044003	0.0152562	0.0159221	0	0	0
RAB39B	0.0208094	0.0211124	0.00929348	0	0	0	0	0.0352312	0	0	0	0	0	0	0.0116012	0	0	0	0	0	0	0	0	0	0	0	0	0	0	0	0	0	0.0139582	0	0.0136235	0	0.0126056	0	0	0	0	0.0270087	0	0	0	0	0	0	0
SERPINI1	0	0	0	0	0	0	0	0	0	0.0375107	0	0	0	0	0	0.0496157	0.0133589	0	0	0	0.0269685	0.0155448	0	0	0	0	0.0152604	0	0	0.0328459	0	0.0264165	0	0	0	0	0	0	0	0	0	0	0	0	0	0.0130295	0	0	0
LOXL2	0.0360516	0.0313658	0	0	0.00571425	0	0	0	0	0.0327494	0	0.0275009	0	0	0	0	0	0	0	0	0	0.0333131	0	0	0	0	0	0	0.0314115	0.0101368	0	0	0	0	0	0	0	0	0	0	0	0	0	0	0	0	0	0	0.0307129
MGAT4A	0	0	0.0033736	0	0	0.00439697	0	0	0.0100085	0	0	0	0.034311	0	0	0	0	0	0	0	0	0	0	0	0	0	0.0215936	0	0.0447476	0	0	0	0.0149922	0	0	0	0	0	0	0	0	0	0.0491339	0	0.048753	0	0	0.0176845	0
TNKS	0	0	0.0165745	0	0	0.00827251	0.0225412	0	0.00830789	0	0.00235673	0	0.0449443	0	0	0.0358275	0	0	0.0402456	0.0478017	0	0	0.0324747	0.0489375	0.0145811	0	0	0.0253355	0	0	0	0	0	0	0.0298284	0	0	0	0.00897791	0.0339829	0.0379205	0	0.0139729	0.0429208	0	0	0	0	0
MAP2K6	0	0	0.00542893	0	0	0	0	0	0	0	0.0140392	0	0	0.0430175	0	0	0	0	0	0	0	0	0	0.0222771	0	0	0	0	0.0276383	0	0	0	0	0	0.0141717	0	0	0.0216073	0	0	0	0	0	0	0.0375601	0	0	0	0.0269606
BEND4	0	0	0	0	0	0.0450818	0	0	0.0348444	0	0.03115	0	0	0	0	0	0	0	0.0369137	0.0467706	0	0	0	0	0	0	0	0	0	0	0	0	0.0204769	0	0	0.021101	0.0172288	0	0	0	0	0.0434247	0	0	0.0463487	0	0	0	0.0380524
HOXC6	0	0	0	0	0.0129026	0.0394058	0	0.0418426	0	0.0279522	0	0	0	0	0	0	0	0	0	0	0	0	0	0	0	0	0.0480955	0	0.0441639	0	0	0	0	0	0	0	0	0	0	0	0	0	0	0	0	0	0	0	0
C6orf136	0	0	0	0	0	0.0381616	0	0	0	0.0105985	0	0	0	0	0.00850581	0	0	0	0	0	0	0	0	0.012242	0.0218952	0	0	0	0.005036	0	0	0	0	0	0	0	0	0	0	0	0.0114673	0	0.00617456	0	0	0	0.0355096	0	0
AURKAIP1	0	0	0	0.044518	0	0	0	0	0.026188	0.0339912	0.0207879	0	0	0	0	0.0488455	0	0	0	0	0	0.0254249	0.0184285	0.00807299	0	0	0	0	0	0	0	0	0	0	0	0.0301762	0	0	0	0	0.00783365	0	0	0	0	0	0	0	0
FAM198B	0	0	0.0261681	0	0	0.0343578	0	0	0.00353133	0	0.00136075	0	0	0.0174504	0.00982527	0	0.0241098	0	0.0462659	0	0	0	0	0.0345422	0	0	0	0.0430148	0	0	0.0418989	0	0.0161598	0	0	0	0	0	0.00485844	0	0	0	0	0	0.0230539	0.0263952	0	0.0197569	0
ZIC1	0	0	0	0	0	0.00818537	0	0.0373089	0	0.0453598	0	0.0385834	0	0	0	0.00261078	0	0	0	0	0	0	0	0	0	0	0	0	0	0	0	0	0	0	0	0	0	0	0	0.0299039	0	0	0	0	0	0	0.0188954	0	0
PCDH18	0	0	0	0	0	0.00900316	0	0	0.047855	0	0.0057386	0	0	0.0444904	0	0	0.0420822	0	0	0.0429359	0	0	0	0.0108554	0.00987483	0	0	0	0	0	0.0416422	0.0305059	0.0313202	0.0228003	0	0	0	0.0031398	0	0	0.0252918	0	0	0.00360425	0	0	0	0.00761243	0
IRS2	0.031733	0	0	0	0.0276689	0	0	0.0453396	0	0	0	0	0	0	0	0	0.0193004	0	0	0	0	0	0	0	0	0	0	0	0.0330075	0	0	0	0	0.0208862	0	0	0	0.0422974	0	0	0	0	0	0	0	0	0	0	0
SOCS3	0	0	0	0	0	0.00196941	0	0	0	0	0	0	0	0.0415569	0	0.0332274	0	0	0	0	0	0	0	0	0	0	0	0	0	0	0	0	0.0321246	0	0	0	0	0.0176972	0	0	0	0	0.0113227	0	0	0	0	0	0
FLI1	0.0315727	0.0323059	0	0	0	0	0	0	0	0	0	0.0432316	0	0	0	0	0	0	0.0236914	0	0	0.0370569	0	0	0	0	0	0	0.0488876	0.00595646	0.0429871	0	0	0	0	0	0	0	0	0	0	0	0	0	0	0	0	0	0
COX5B	0	0	0	0	0	0	0	0	0.0493051	0.0138302	0.0317465	0	0	0	0	0	0	0	0	0	0	0	0	0.0088841	0	0	0	0	0.0401238	0	0	0	0.0385308	0	0	0	0	0	0	0	0.0247263	0	0	0	0	0.0368812	0	0	0
CLYBL	0.0324836	0	0.0300823	0	0.0456165	0	0.0372338	0	0	0	0	0	0	0.0421258	0	0	0.0433677	0	0	0	0	0.0384335	0	0	0	0	0.031271	0	0	0	0.00861858	0.0224087	0	0	0	0	0	0	0.0350113	0.0155399	0	0	0	0	0	0	0	0	0.0389168
STMN3	0	0	0.0134825	0	0.0378566	0.0372601	0	0.0333222	0	0	0	0	0.00306239	0	0	0	0	0	0.0418694	0.0159331	0	0	0.0222222	0	0	0	0	0	0	0	0	0	0	0	0	0	0	0	0	0	0	0	0.0486876	0	0	0	0	0	0
KLHDC8A	0	0	0	0	0	0	0	0	0	0.0361684	0	0	0	0	0	0	0	0	0	0.0137259	0	0.0174215	0	0	0	0	0.0111713	0	0	0.00162946	0	0	0	0	0	0	0	0	0	0.0115196	0	0.0349258	0	0	0.010071	0	0	0	0
CASP3	0	0	0	0	0	0	0	0	0	0	0	0	0	0	0	0	0.0341212	0	0	0	0	0	0	0	0	0	0	0	0	0	0	0	0	0	0	0	0	0	0	0.0458515	0	0	0	0.0434094	0	0	0	0	0.0493971
HES6	0	0	0	0	0	0.000889971	0	0	0.0268105	0.0220008	0	0.032368	0	0	0	0	0	0	0	0	0	0	0	0	0	0	0	0	0	0.0404154	0	0	0	0	0	0	0.0426427	0	0	0	0	0	0	0	0.0447395	0	0	0	0
RXFP4	0	0.0131055	0	0	0	0	0	0	0	0	0.0202389	0	0	0	0	0	0	0	0.0446902	0.0325814	0	0	0	0	0.0220775	0	0	0	0	0	0	0	0	0.0134718	0	0	0	0.0443227	0	0	0.046822	0	0	0.0318575	0	0	0	0	0.0356654
SYT8	0	0	0	0	0	0	0	0	0	0	0	0.0495093	0.0417147	0	0	0	0.0407615	0	0.000439175	0	0	0	0	0	0	0	0	0	0	0	0	0	0	0	0	0	0	0.0375242	0	0	0	0	0	0	0	0	0	0	0.0374714
ARAP3	0.0391218	0.022489	0	0	0	0	0	0.0431319	0	0	0	0	0	0	0	0	0	0	0.0146236	0	0.0192816	0.0222886	0	0	0	0	0	0.0215959	0	0.0111812	0.0130968	0	0	0	0	0	0	0	0	0	0	0	0	0	0	0.0459048	0	0	0
PADI3	0	0	0	0.035001	0	0.0233121	0	0	0.047475	0.0133199	0	0.0313566	0	0	0	0	0	0	0	0	0.0280425	0	0	0.00280774	0	0.039416	0	0	0.0288666	0	0	0	0	0	0	0.035448	0	0.0420422	0	0	0	0	0	0.0459165	0.0431995	0	0	0	0
TP73	0	0	0	0	0	0	0	0.033273	0.0124303	0	0	0	0.0266529	0.0453016	0	0	0	0	0.00134275	0	0	0	0	0	0	0	0	0	0	0	0.0498932	0	0	0	0.0366285	0	0	0	0	0	0	0.026501	0	0	0	0	0	0.0339017	0
GABRP	0	0	0	0.0106183	0.0251523	0.010281	0	0.0406008	0	0.00779415	0	0	0	0	0	0	0	0	0	0	0.0233067	0	0	0	0	0	0	0	0	0	0	0	0	0.0458822	0	0	0	0	0	0.0217351	0	0	0	0	0.0209884	0.025594	0	0	0
GSTP1	0	0	0	0	0	0.0397352	0	0	0	0.0123763	0	0	0	0	0	0	0	0	0	0	0	0	0	0.0194063	0	0	0.0232594	0	0	0	0	0	0.0297657	0	0	0	0	0	0	0	0.00879998	0	0	0.03878	0	0	0	0	0
CDK6	0	0	0.00382653	0.0236681	0	0.00621266	0.0143863	0	0.0145619	0.00772461	0.0468475	0	0	0	0.0411317	0	0	0	0	0.0405226	0	0	0	0.0459016	0	0	0	0	0.0322156	0	0	0.0320526	0.0193495	0.0439193	0.0216379	0.0306928	0	0.00834641	0	0	0	0	0.00516054	0	0	0	0	0	0
HCG11	0	0	0.041757	0	0.0192116	0.00472421	0	0	0.0158693	0.0125322	0	0	0	0	0	0	0	0	0	0.0337595	0	0	0.0130789	0.0273146	0	0	0	0	0	0	0	0	0	0	0	0	0	0.0358751	0.027657	0	0	0.0294203	0.0238823	0.0320903	0	0	0	0.0192796	0
MFAP3L	0	0	0	0	0	0	0	0.0489134	0	0	0	0	0.0414327	0.0437445	0	0	0	0	0	0.033473	0	0	0.0232328	0	0	0	0	0	0	0	0	0	0	0.0179093	0	0.00356844	0	0	0.0257456	0	0	0	0	0.0329029	0.0382611	0.04841	0	0.00576308	0
TBX19	0	0.00780238	0	0	0	0	0	0	0	0	0	0.0498967	0	0	0	0	0	0.0426038	0.017854	0	0	0	0	0	0.0482523	0	0	0	0	0	0	0	0	0.0284283	0	0	0	0	0	0	0	0	0	0	0	0.0282018	0.0259162	0	0.0413571
VSTM2B	0.00822393	0	0.0131186	0.0208845	0	0.0421574	0	0.0255808	0	0.00490383	0	0	0	0	0	0.0094998	0	0	0	0.00370274	0	0	0	0	0	0	0	0.0121702	0	0	0	0	0	0	0	0	0	0	0.0319846	0	0	0	0	0	0.02677	0	0.0241085	0	0
ARHGEF26	0.0240355	0	0	0	0.0136936	0.0196895	0	0	0	0.0154096	0	0	0	0	0.0276027	0	0.0360224	0	0	0	0	0.0391188	0	0	0	0	0	0	0	0	0	0	0	0	0	0.0466212	0	0	0	0	0.0474154	0	0	0	0	0	0	0	0
NBPF11	0	0	0	0	0	0	0	0	0	0	0	0.00527834	0	0	0	0	0	0	0	0.0290782	0	0	0	0	0	0.022038	0.006735	0	0	0	0	0	0	0.0409984	0	0	0	0	0	0	0	0.0235128	0.0343342	0	0	0	0	0	0
RNF223	0	0	0.0301162	0	0	0	0	0	0	0.0222851	0.0105246	0	0	0	0	0.0435317	0	0	0.0180644	0	0	0	0	0.0449353	0	0	0	0	0	0	0	0	0	0	0	0	0	0	0.0404832	0	0	0	0	0	0.0469717	0.0275659	0.0136294	0	0
CAV3	0	0	0.0477213	0	0.035011	0	0.0352039	0	0.0415233	0	0	0	0	0	0	0	0.0371005	0	0	0	0	0	0	0	0	0.00307897	0	0	0	0	0	0.0191967	0.032147	0	0	0.0220347	0.0210702	0	0	0	0	0	0	0	0.0396555	0	0.0458501	0	0
MTSS1	0	0	0	0	0.0327569	0	0	0	0.0288228	0	0	0	0	0.0279737	0	0	0	0	0	0	0	0	0.0374728	0	0	0	0	0	0	0	0	0	0.0471921	0	0	0	0	0.00215888	0	0	0.0190625	0.0492213	0.0236428	0	0.0104126	0.0285586	0	0.00825439	0
THBS2	0	0	0	0	0	0	0	0	0	0	0	0	0	0	0	0	0	0	0	0	0	0.031091	0	0	0	0	0	0	0.0299553	0.00611849	0.0165502	0	0	0	0	0	0	0	0	0	0	0	0	0	0	0.0307654	0	0	0.0272228
STARD13	0	0	0	0.0191702	0	0.00183128	0	0	0	0.0497976	0	0	0.0447673	0	0.0222148	0	0	0	0	0	0	0	0	0.0422386	0.0334426	0	0	0	0	0	0	0	0.0445405	0	0	0.0176829	0	0	0.0437729	0	0.00815666	0	0.022998	0	0	0	0	0.0206492	0
MZT2A	0	0.0271492	0.00464889	0	0	0	0.0475823	0	0	0	0	0	0.0205873	0	0	0	0	0	0	0	0.0206187	0	0	0	0.00854282	0	0.0327618	0	0	0	0	0.0386208	0	0	0.0443232	0	0	0	0	0	0	0	0.012127	0	0	0	0.0444184	0.0477682	0
ELOVL2	0	0	0	0.00991784	0	0	0	0	0	0	0	0	0.0287394	0	0	0	0	0	0	0	0	0	0.0431985	0	0	0	0	0	0	0	0	0	0	0.0444171	0.011155	0	0	0	0.0154975	0.0427995	0	0	0	0.0478367	0	0.0459758	0	0	0.0101284
CLIC3	0	0	0	0	0	0	0	0	0.0239984	0	0.0210092	0	0	0	0	0	0.0432348	0	0.0157487	0.0203985	0	0	0	0	0	0	0	0	0	0.00229869	0	0.00902562	0.0481716	0.0211844	0.0385224	0.00918019	0.0124125	0	0	0	0	0.0301942	0	0	0	0	0	0	0.0360266
SMOX	0	0	0	0	0	0	0	0	0	0	0.016215	0	0	0	0	0	0	0.049234	0	0	0	0	0	0	0	0.0420852	0.022805	0	0	0.0434228	0.0230516	0	0	0	0.0411741	0	0	0	0.035479	0	0	0	0	0	0	0	0	0	0.040665
PTTG1IP	0	0	0	0.0271468	0	0.0119213	0	0	0.00898554	0	0	0	0	0.0158313	0	0	0	0	0	0.0152471	0	0	0.0259969	0	0.0180619	0	0	0	0	0	0	0	0.0340348	0	0.00473705	0	0	0.0400183	0	0	0.0182092	0	0	0	0	0.0379603	0	0	0
SRL	0	0	0	0	0	0	0	0	0.0357941	0	0.0351211	0	0	0	0	0.0349773	0.0086906	0	0	0	0	0	0	0.0250289	0.0262578	0	0	0	0	0	0	0	0.0290091	0.0435209	0	0.0323395	0	0.00239921	0	0	0.0291514	0	0.0213497	0.00159834	0	0	0	0	0
CCDC85A	0	0	0	0	0	0.0020734	0	0	0.00124892	0	0.0161075	0	0	0.0400528	0	0	0.0444803	0	0	0	0	0	0.0301119	0	0	0	0	0	0	0	0.0337083	0	0	0	0	0.0206104	0	0.00868299	0.0205287	0	0.0464081	0	0	0.0128313	0	0	0	0	0
UNC93A	0	0.00887323	0	0.0233569	0	0	0	0	0	0.0380416	0	0	0	0	0	0	0	0	0	0	0	0	0	0	0	0.0496437	0	0	0	0	0	0	0	0	0.0456655	0	0.02788	0.00629137	0	0	0	0	0	0	0.0298404	0	0	0	0
CRLF3	0	0	0	0	0	0	0	0.0317499	0	0	0	0.0206199	0	0	0	0	0	0	0	0	0	0.0266728	0	0	0	0	0.01482	0	0.0141248	0.044582	0.00789067	0	0	0.0307562	0	0	0	0	0	0	0	0	0	0	0	0	0	0	0
MICB	0	0.0375348	0	0	0	0	0	0	0	0	0	0.0428908	0	0	0	0	0	0	0.0212867	0	0	0.0360367	0	0	0	0.0352929	0	0	0	0	0.011971	0	0	0.0306984	0	0	0	0	0	0	0	0	0	0	0.0269607	0	0	0	0
DIRAS3	0.0242998	0	0	0	0	0	0	0	0	0.00790816	0	0	0	0	0	0.0267554	0	0	0	0	0	0	0	0.00919694	0	0	0	0	0	0	0	0	0	0	0.0490303	0.0234488	0	0.0398174	0	0	0.0127846	0	0.0473239	0.0429901	0	0	0	0	0
NRCAM	0	0	0	0	0	0	0.00839879	0	0	0	0	0	0	0	0	0	0	0	0	0	0	0	0	0	0	0	0	0	0.0104958	0	0	0	0	0.0351755	0	0	0	0	0	0.0127514	0.0447795	0	0	0	0	0	0	0.0162527	0
BACE2	0.0173397	0	0	0	0	0	0	0	0	0	0	0	0.00741836	0	0.0443802	0	0	0	0	0	0	0	0	0	0.0204552	0	0	0	0	0	0	0	0	0	0	0	0	0.0355339	0.0297504	0	0.0264746	0	0	0	0.0182626	0.0272237	0	0.022135	0.0106691
RPRM	0	0	0	0	0	0.0256926	0	0.0274241	0	0.0320893	0	0	0	0	0	0	0	0	0	0	0	0	0	0.0322411	0	0	0	0	0	0	0	0	0	0	0	0	0	0	0	0	0.0354996	0	0.0391055	0.0375386	0	0	0	0	0
SGK1	0	0	0	0	0	0	0	0	0	0	0.0319293	0	0.0147121	0	0.0459963	0	0	0	0	0	0	0	0.0216125	0.0396229	0.0128166	0	0	0	0	0	0	0.046426	0	0	0	0	0	0	0.0390517	0	0.0129348	0	0.00821145	0	0.0462123	0	0	0	0
HCP5	0	0	0	0	0	0.0110472	0	0	0	0.0449999	0.0492788	0	0	0.0455367	0	0	0	0	0	0	0.0245455	0	0	0	0	0	0	0	0	0	0	0	0	0	0	0	0	0	0.0459325	0.0439126	0	0	0	0.0214571	0	0	0	0	0
MEIS3P1	0	0	0	0	0	0.00330597	0	0	0.0221716	0.0146601	0.0333731	0	0.040198	0	0	0	0.0348193	0	0	0	0	0	0	0.0148518	0.0144773	0	0	0	0	0	0	0	0.0413773	0.048628	0	0	0	0.0139545	0.0385398	0	0	0	0.0108789	0.00791271	0	0	0	0	0
GIMAP6	0.0276747	0	0	0	0.0262409	0	0	0	0	0	0	0	0	0	0	0	0	0.029931	0.0294197	0	0	0.0140298	0	0	0	0	0	0	0	0.0222764	0	0	0	0	0	0	0	0	0	0	0	0	0	0	0	0	0	0	0
RAB17	0	0	0	0	0	0.0327645	0	0	0	0	0	0	0	0	0	0	0	0	0	0	0	0	0	0	0.0102926	0	0	0	0	0	0	0	0.0180913	0	0	0.0118121	0	0	0	0	0.049456	0	0.023565	0	0.00687201	0	0.0279149	0.0195906	0
TBC1D8	0	0	0	0	0	0	0	0	0	0	0	0	0	0	0.0451317	0	0.0223813	0	0	0	0	0	0	0	0	0	0.0477156	0	0	0	0.0423348	0	0	0	0	0	0	0	0	0	0	0.0280586	0	0	0	0	0	0	0
STOM	0	0	0	0	0	0.0237445	0	0	0	0	0	0	0	0	0	0	0	0	0	0	0	0	0	0.0282151	0	0	0	0	0	0	0	0	0.0228983	0	0	0	0	0.0174377	0	0	0.00564677	0	0.0206934	0.00904859	0	0	0	0	0
CXCL1	0	0	0.0395954	0	0.0226385	0.00646318	0	0	0	0.0200826	0	0	0	0	0	0	0	0	0	0	0	0.0374573	0	0	0	0	0	0	0.034671	0	0	0	0	0	0	0.0208855	0	0	0	0	0.0223314	0	0	0	0	0.0380254	0.0480956	0	0
GAS5	0	0	0	0	0	0.0270784	0	0	0	0	0	0.0457374	0	0	0	0	0	0	0	0	0	0	0	0	0.0253138	0	0	0	0.00984346	0	0.0451429	0.0456228	0	0	0	0	0	0	0	0	0	0	0.00500212	0	0.0427603	0	0	0.0461456	0
CAT	0	0	0	0.00900018	0	0	0.0342662	0	0	0.03427	0	0	0	0	0	0	0	0	0	0.0127374	0	0	0	0	0	0	0	0	0	0	0	0	0	0	0	0	0	0.00363381	0.00649331	0	0	0	0	0	0	0.0174174	0	0	0
FZD1	0	0	0.0445935	0	0	0.0309661	0	0	0.0185565	0	0.00665331	0	0	0	0	0	0.0220754	0	0	0.0242925	0	0	0	0	0	0	0	0	0	0	0	0	0.0195834	0.0482954	0	0	0	0.0127782	0	0	0	0	0.0272312	0.0030495	0	0	0	0	0
OR2AT4	0.0274612	0	0	0	0	0.0338709	0	0	0	0	0	0	0	0	0	0	0	0.0382227	0	0	0	0	0	0	0	0	0.047896	0	0	0.0417611	0	0	0	0	0	0	0	0.0482276	0.0296718	0	0	0	0	0	0	0.0373466	0.035305	0.0145386	0
HIST2H3D	0	0	0	0	0.0344445	0	0	0	0.0335717	0	0	0.0177856	0	0	0	0	0	0	0	0	0	0	0	0	0	0	0	0	0.0298591	0	0	0	0	0	0	0	0	0	0	0	0.0192149	0.0335717	0	0	0	0	0	0	0
VLDLR	0	0.0388716	0.0238398	0	0	0	0	0	0	0	0.0485335	0	0	0	0.0179414	0	0	0	0.0128468	0	0	0.0453459	0	0	0	0	0.0436702	0	0	0	0	0	0	0	0.0279802	0	0	0.0277451	0.0156635	0	0	0	0	0	0	0	0	0	0
PAG1	0.0289728	0	0	0	0	0	0	0	0	0	0	0	0	0	0	0	0	0.0260739	0	0	0	0	0	0	0	0	0	0.0488946	0	0	0.045656	0	0	0	0	0	0	0	0.0485731	0	0	0	0	0	0.0401748	0	0	0	0
ST3GAL6	0	0	0	0	0.0461426	0.049315	0	0	0.0116388	0	0.0374331	0	0	0	0	0	0	0	0.0471822	0	0	0	0.040401	0	0	0	0	0.00195606	0	0	0	0	0	0	0	0	0	0	0.0142287	0.0341504	0	0	0	0	0	0	0	0	0
TNFRSF13C	0	0.0139642	0	0	0	0	0	0	0.0166011	0	0.0448083	0.0246166	0	0	0	0	0.0266004	0.0448156	0.00668119	0.0374896	0	0	0	0	0	0.0485934	0	0	0	0.00576032	0	0	0	0.0312299	0	0	0	0	0.00928673	0	0	0.0216573	0	0	0	0	0	0	0.0371392
CYP26A1	0	0	0.0383953	0	0	0	0	0	0	0.0053258	0	0	0	0	0	0	0.0227559	0	0.0264969	0	0.0187584	0	0	0	0.0226401	0	0	0	0	0	0	0	0	0	0	0	0	0	0	0	0	0	0	0	0	0	0	0	0
WFDC2	0	0	0	0	0.0327494	0.0125632	0	0	0	0.018318	0	0	0	0	0	0	0	0	0	0	0	0	0	0.0367469	0	0	0	0	0	0	0	0	0	0	0	0	0	0	0	0	0	0	0	0	0	0.0168725	0	0	0
SLFN11	0.0455041	0	0	0	0	0	0	0	0	0	0	0	0	0	0	0	0	0	0	0	0	0	0	0	0	0	0	0	0	0.0094865	0	0	0	0	0	0	0.0154944	0	0	0	0	0	0	0	0	0	0	0	0.0188016
CETN3	0	0	0	0	0	0.0370889	0	0	0	0	0	0	0	0	0.0143337	0.0465814	0	0	0	0	0	0	0	0	0.0369149	0	0	0	0	0	0	0.0485569	0	0	0	0	0	0	0	0	0	0	0.0487982	0	0.0317019	0.0406343	0	0	0
SLC25A33	0	0	0	0.0399903	0	0	0	0	0	0.00745296	0	0	0	0.0375599	0.0285019	0	0	0	0	0	0	0	0	0.0459072	0	0	0	0	0.0267076	0	0	0	0	0	0	0.0420184	0	0	0	0	0.0244226	0	0	0	0	0	0	0	0
FBRSL1	0	0	0	0	0.00699223	0	0	0	0	0.0189068	0	0	0.0369599	0	0	0	0	0	0	0	0	0	0	0	0.0277572	0	0	0	0	0	0	0	0	0	0	0	0	0	0	0	0.0442168	0.0109136	0	0	0	0	0	0.00347638	0
NUDT18	0	0	0	0	0.0193087	0	0.0194943	0	0	0	0	0	0	0	0	0.0448927	0	0	0	0	0.0265173	0.0304719	0	0	0	0	0	0	0	0	0.00987903	0	0	0	0	0	0	0	0.0388937	0	0	0	0	0	0	0	0	0	0
ANKRD49	0	0	0	0	0	0	0	0	0	0	0	0	0	0	0	0.017183	0	0	0	0	0	0	0	0	0.0419608	0	0.0122348	0	0	0	0.0265717	0	0	0.0268228	0	0	0	0	0	0	0	0.0491632	0.0323137	0	0.0431698	0	0.0395868	0	0
TMEM183B	0	0	0	0	0	0	0	0	0	0	0	0	0	0	0.030149	0	0.0342146	0	0	0	0.0126202	0	0	0	0	0	0.00969585	0	0.0191395	0	0	0	0.0276609	0	0	0	0	0.0415848	0	0	0	0	0.0406912	0	0	0	0	0	0
MRPS28	0	0	0	0	0	0.00399449	0	0	0	0.0055566	0	0	0	0	0	0	0	0.0282853	0	0	0	0	0	0	0	0	0	0	0	0	0	0	0	0	0	0	0	0	0	0	0.0159572	0	0	0	0	0	0.043284	0	0
HSPB6	0	0	0	0	0	0	0	0	0	0.0126215	0	0	0	0	0	0	0	0	0	0	0	0	0.0422227	0	0	0.0315157	0	0	0	0	0	0	0	0.00511772	0	0	0	0	0	0	0	0	0	0.00758537	0	0	0	0	0
OSR1	0	0	0	0	0	0	0	0	0	0	0	0	0.0213504	0	0	0	0.0214173	0	0	0	0	0.0344787	0	0	0	0	0.0150642	0	0.0128229	0	0	0	0	0	0	0	0.00646561	0	0	0	0	0	0	0	0	0	0	0	0
RPSAP52	0	0	0	0.0440417	0	0	0	0	0	0	0	0	0.00858983	0	0	0	0.0192884	0	0	0	0	0	0.0199116	0	0	0	0.0373595	0	0	0	0	0	0	0	0	0	0	0.021422	0	0	0	0.04756	0	0	0	0	0	0	0
RASSF10	0	0	0	0	0	0	0.016242	0	0	0	0	0	0	0	0	0	0	0	0	0	0	0	0.0380744	0	0	0	0.0201724	0	0	0	0	0	0	0.0295165	0	0	0.0367979	0	0	0	0	0	0.0361647	0	0	0	0	0	0
ZBED3	0	0	0	0	0	0	0	0	0	0	0	0	0.0241129	0	0	0	0	0	0	0	0	0	0.0144456	0	0.0146144	0	0	0	0	0	0	0	0	0	0.040958	0	0.0193158	0	0.02534	0.0337225	0.0315262	0	0	0	0.00637052	0.0299845	0	0.0446734	0
ZMIZ1	0.0366933	0	0	0	0	0	0	0	0	0	0	0	0	0	0	0	0	0	0	0	0	0	0	0	0	0	0.0131741	0	0	0.0171692	0	0	0	0	0	0	0	0	0	0	0	0	0	0	0	0	0	0	0
PGM2L1	0.0213367	0	0	0	0	0	0	0	0	0	0	0.0277593	0	0	0	0	0	0	0.0401927	0	0	0	0	0	0	0	0.0405647	0.047799	0	0	0	0	0	0	0	0	0	0	0	0	0	0.0121809	0	0	0.0315618	0	0	0	0
RHOH	0	0	0	0	0	0	0	0	0	0	0	0	0.0450556	0	0	0	0	0	0	0	0	0	0.0393588	0	0	0	0	0	0	0	0	0	0	0.0326051	0	0	0	0	0	0	0	0	0	0.0367115	0.0400029	0	0	0	0
SLC5A4	0.0125463	0	0	0	0	0	0	0.026853	0	0	0	0	0	0	0	0	0	0.0399738	0.0107506	0	0	0	0	0	0	0.0127057	0	0	0	0	0	0	0	0	0	0	0	0	0	0	0	0	0	0	0.0267616	0.0282726	0	0	0
OR51M1	0	0	0	0	0	0	0	0	0	0	0	0	0	0	0	0	0	0	0.0327284	0	0	0	0	0	0	0	0	0	0	0	0	0	0	0	0.00520752	0	0	0	0	0	0	0	0	0	0	0	0	0	0.00939128
C8orf31	0	0	0	0	0	0.00892646	0	0.0369712	0	0.0489435	0	0	0	0	0	0	0	0	0	0	0	0	0	0	0	0	0	0.0219098	0	0	0.0256925	0	0	0	0	0.0436021	0	0	0	0	0	0	0	0.0270605	0	0	0	0	0
PARP11	0.0214731	0	0.0466743	0	0	0.00746213	0	0	0	0	0.0236468	0	0.0305683	0	0.0388556	0	0	0	0	0.0489462	0	0	0.0488742	0	0	0	0	0	0	0	0	0	0.0216103	0	0	0	0	0.0461877	0.010454	0	0	0	0	0	0.013264	0	0	0.0225277	0
NFKBIZ	0	0	0	0	0	0	0	0	0	0	0	0	0	0	0	0	0	0	0	0.0480414	0	0	0	0	0	0	0.0246664	0	0	0.038278	0.0242768	0	0	0.0415989	0	0	0	0	0	0	0	0.00908706	0	0	0	0.0142399	0	0	0
MRRF	0	0	0	0.0204567	0	0	0	0	0	0	0	0.0134567	0	0	0	0	0	0	0.0461104	0	0.0388287	0.0236805	0	0	0	0	0	0	0.0290059	0	0	0	0	0	0	0	0	0	0	0	0	0.0278433	0	0	0	0	0	0.0397812	0
KCNS2	0	0	0	0	0.0396429	0.040739	0	0	0.00585541	0	0	0	0	0	0	0	0	0	0	0.021997	0	0	0	0.0383698	0	0	0	0	0	0	0	0	0	0	0	0	0	0	0	0	0.0320159	0	0.00792504	0.0487517	0	0	0	0	0
ABCA2	0	0	0	0	0	0	0	0.0357994	0	0	0	0	0	0	0	0	0	0	0	0	0	0	0	0	0	0	0.0187341	0	0	0	0	0	0	0	0	0	0	0	0	0	0	0.0290734	0.0141022	0	0	0	0	0	0
NKD2	0	0.043797	0.0343663	0	0	0	0	0	0	0	0	0	0	0.0107867	0	0	0	0	0	0	0.0333527	0	0	0	0	0	0	0	0	0	0	0	0	0.0430189	0	0	0	0	0.0201505	0	0	0.0303282	0.0414056	0	0	0	0	0	0.0307781
DCP1B	0	0	0	0	0	0	0	0	0.047757	0	0	0	0	0.0292067	0	0	0	0	0.0494224	0	0	0	0	0.027774	0	0	0	0	0	0	0.0367808	0	0	0	0	0	0	0	0.0161693	0	0	0	0	0	0	0.031108	0	0	0
LCE1F	0	0.0351753	0	0	0	0	0	0	0	0	0	0	0	0	0.0297174	0	4.63e-13	0	0	0	0	0.0379041	0	0	0	0	0.0490281	0	0	0	0.0276178	0	0	0	0	0	0	0	0	0	0	0.0397207	0	0	0	0	0	0	0
SNX32	0	0	0	0	0	0	0	0	0	0	0	0.0192611	0	0	0	0	0	0	0	0	0	0	0	0	0	0	0.044265	0	0	0	0.0453662	0	0	0	0	0	0	0.0460789	0	0	0.0375637	0.00542923	0	0	0.0141102	0	0.0383221	0	0
BCL11A	0	0	0.0357298	0	0.0321057	0.00527038	0	0.0240555	0	0.017125	0	0	0	0	0	0	0	0	0	0	0	0.0341365	0	0	0	0	0	0	0.0404175	0	0	0	0	0	0	0	0	0	0	0	0	0	0	0	0	0	0	0	0
SPRR4	0.0404778	0	0	0	0	0	0.0185945	0	0	0	0	0	0	0	0	0.0462188	0.0155541	0.0331659	0.0125451	0	0	0	0	0	0	0	0	0	0	0.0430333	0	0	0	0.040941	0	0	0	0	0	0	0	0	0.0337812	0	0	0	0	0.0436153	0
COL25A1	0	0	0	0	0	0	0	0	0.026847	0	0	0	0	0.00597217	0	0	0.0489536	0	0	0	0	0	0	0	0	0	0	0	0	0.0419101	0	0	0	0	0	0.00323746	0	0.0432506	0	0	0.0158849	0	0	0.0184696	0	0	0	0	0
ETS2	0	0	0	0	0	0.0229764	0	0	0	0.0208352	0	0	0.0423445	0	0	0	0	0	0	0	0	0	0	0	0.0115712	0	0	0	0	0	0	0	0.00950196	0	0	0	0	0	0	0	0.00169789	0	0.049844	0	0	0	0	0	0
CBR1	0.039151	0	0	0	0	0	0.0480061	0.0350164	0	0	0	0	0.0359548	0	0.0215634	0	0	0	0	0	0	0	0	0	0	0	0	0	0	0	0.0395198	0	0	0	0	0	0	0	0	0	0	0	0	0.047431	0	0	0	0	0
ZNF652	0	0	0	0.0358911	0	0	0	0	0	0	0	0	0	0.00632074	0	0	0	0	0	0.024515	0	0	0	0	0	0	0	0	0	0	0	0.0496039	0	0.0193272	0	0	0	0.0423756	0	0	0	0	0	0	0.0381676	0	0	0	0.0163512
TM7SF3	0	0	0	0	0	0	0	0	0	0	0	0	0	0	0	0	0	0	0	0.0234771	0	0	0.0254139	0.0267739	0.0297673	0	0	0	0	0	0	0.0410247	0	0.0177846	0.0247267	0	0	0	0	0	0	0	0	0.0398609	0.0201375	0.0448471	0	0.0429206	0
SNCB	0.0100351	0	0	0	0	0	0	0	0	0.022383	0.03874	0	0	0	0	0	0.0128233	0.0368368	0	0	0	0	0	0.0478566	0	0.0216159	0	0	0.0389737	0	0	0	0	0	0	0	0	0	0	0	0	0	0	0	0	0	0	0	0
RHCG	0	0	0	0.0360347	0	0.0310911	0	0	0	0	0	0.0449118	0	0	0	0	0	0	0	0	0	0	0	0	0	0	0	0	0	0	0	0	0	0	0	0	0	0	0	0.00827911	0.0451901	0	0	0	0	0	0	0	0
SNRPG	0	0	0	0	0	0	0	0	0	0.0392765	0	0	0	0	0	0	0	0	0	0	0	0	0	0	0	0	0.0428092	0	0.00163964	0	0	0	0	0	0	0	0	0	0	0	0	0	0	0.0177282	0	0	0.0402487	0	0
RBM33	0	0	0	0	0	0	0	0	0	0	0	0.0372285	0	0	0	0	0	0	0	0	0.0410335	0	0	0	0	0	0.00494456	0	0	0	0.0461883	0	0	0	0	0	0	0	0	0	0	0.0410484	0	0	0	0	0	0	0
EDNRA	0	0	0	0	0	0	0	0	0.0164061	0	0	0	0	0.0473195	0	0	0	0	0	0	0	0	0	0.0211398	0	0	0	0	0	0	0.0201365	0	0.0383437	0.0377577	0	0	0	0.00625747	0	0	0.0112755	0	0.00994694	0.0130442	0	0	0	0	0
RFPL3	0	0	0	0.00687732	0	0	0	0	0	0	0	0.0250039	0	0	0	0.0409415	0.0372907	0	0	0	0	0	0	0	0	0	0.00794588	0	0	0	0	0	0	0	0	0	0	0	0	0	0	0	0	0	0	0	0	0	0.0251671
TNFRSF9	0	0	0	0	0	0	0	0	0	0	0	0	0	0	0	0	0	0	0	0	0	0	0	0	0	0	0	0	0	0.0135141	0.0350478	0	0	0	0	0	0.0326143	0	0.0454126	0	0	0	0	0	0	0	0	0	0
SLC39A14	0	0	0	0	0	0.00802088	0.0260083	0	0	0	0	0	0.0468231	0	0	0.0363804	0	0	0	0	0	0	0	0	0.0151247	0	0	0	0	0	0	0	0	0	0	0	0	0	0.0076746	0	0.0413809	0	0.010306	0	0	0.0435929	0.0437385	0.0397711	0
PRR3	0	0	0	0	0	0	0	0	0	0	0	0	0	0	0	0	0	0.0493519	0	0	0	0	0	0	0	0	0	0	0	0	0	0	0	0	0	0.0329945	0	0.0347087	0	0	0	0	0.00687179	0	0	0	0	0	0
CDH15	0	0	0	0	0	0	0	0	0	0	0	0.0269184	0	0	0	0	0	0	0	0	0	0	0	0	0	0	0	0	0	0	0	0	0	0.0399902	0	0.00643933	0	0	0	0	0	0	0	0	0.0132618	0	0	0	0
ARHGEF6	0	0.048677	0	0	0	0	0	0	0	0	0	0.0440438	0	0	0	0	0	0	0.0338518	0	0	0.0197496	0	0	0	0	0	0	0	0.0143422	0	0	0	0	0	0	0	0	0	0	0	0.0189668	0	0	0	0	0	0	0.0281697
PLG	0	0	0	0	0	0	0	0	0	0.0370607	0	0	0	0	0	0.0377798	0	0	0	0	0	0	0	0.031466	0	0	0	0	0	0.0369191	0	0	0	0	0	0	0	0	0	0	0.0418367	0	0	0	0.0409284	0.0338803	0	0	0
SP140L	0	0	0	0	0	0	0	0	0	0	0	0.0231668	0	0	0	0	0.0329405	0	0.0408536	0	0	0	0	0	0	0	0	0	0	0.0305668	0.0232464	0	0.032944	0	0	0	0	0	0	0	0	0	0	0	0	0	0	0	0
PIP5K1B	0	0	0	0	0	0	0	0	0.0297238	0	0	0	0	0.0287877	0	0	0	0	0	0	0	0	0	0	0	0	0	0	0	0	0	0	0	0	0	0	0	0	0	0	0	0	0.0012781	0	0	0	0	0	0
TMEM33	0	0	0.0150564	0	0	0.0351938	0	0	0.0231492	0	0	0	0.0181298	0	0	0	0	0	0	0	0	0	0	0	0	0	0	0	0	0	0	0	0	0	0	0	0	0.0404924	0	0	0	0	0	0	0	0.0366662	0	0.0251733	0
CHCHD4	0	0	0	0	0	0	0	0	0	0	0	0	0	0	0	0.0211805	0	0	0	0	0	0	0	0	0	0	0	0	0.000888819	0	0.0296942	0	0	0	0	0	0	0	0	0	0	0	0	0	0	0	0	0	0
MIR656	0	0	0.0138682	0	0	0	0	0	0	0	0	0	0	0.00738151	0	0	0	0	0	0	0	0	0	0	0	0	0	0	0	0	0	0	0	0	0.0339188	0	0	0	0	0	0	0	0	0	0	0	0	0	0
TRIM16L	0	0	0	0	0	0	0	0	0	0	0	0	0	0	0	0	0	0	0	0	0	0.0480701	0	0	0	0.0372286	0	0	0.0485727	0	0	0	0	0	0	0	0	0	0	0	0	0	0	0	0	0	0	0	0
MAN2A2	0	0.0278544	0	0	0	0	0	0	0	0	0	0.00640454	0	0	0	0	0	0	0	0	0	0.01133	0	0	0	0	0.0189555	0	0.0269632	0	0.0205337	0	0	0	0	0	0	0	0	0	0.0348575	0.01756	0	0	0	0	0	0	0
PPP1R3B	0	0	0	0	0	0	0	0	0.0261887	0.0211742	0	0	0	0.0496088	0	0	0	0	0	0	0	0	0	0	0.0441129	0	0	0	0	0	0	0	0	0	0	0	0	0	0	0	0	0	0.00653097	0	0	0	0	0	0
ZBTB20	0	0	0	0	0	0.0390466	0	0	0.0265709	0	0.00769116	0	0	0	0	0	0	0	0	0	0	0	0	0.0461844	0	0	0	0	0	0	0	0	0	0	0	0	0	0	0.0239204	0	0.010971	0	0.0218672	0.0152809	0	0	0	0	0
LPXN	0	0	0.0382431	0	0	0	0	0	0	0	0	0	0	0	0	0	0	0	0	0	0	0	0	0	0	0	0	0	0	0.0273136	0.0243749	0	0	0	0	0	0	0	0	0	0	0	0	0	0	0	0	0	0
TMEM108	0	0	0	0	0	0	0	0	0	0	0	0	0	0	0	0	0	0	0	0	0.0468908	0	0.0308593	0.0209714	0.0207862	0	0	0	0	0	0	0	0	0.0495701	0	0	0	0.0148091	0	0	0	0	0.0291661	0.0346734	0	0	0	0	0
CLIC2	0	0.0429078	0	0	0	0	0	0	0	0	0	0	0	0	0	0	0	0.0397533	0	0	0	0	0	0	0	0	0	0	0	0.0221768	0	0	0	0	0	0	0	0	0	0	0	0	0	0	0	0	0	0	0
SPRR3	0	0	0	0	0.0310449	0	0	0	0	0.0371223	0	0	0	0	0	0	0	0	0	0	0	0	0	0	0	0.0251228	0	0	0	0	0	0	0	0	0.045596	0	0	0	0	0.0261532	0.0305973	0	0	0	0	0	0.00715083	0.0256239	0
GAS8	0	0.0244251	0	0	0	0.0270916	0.0399427	0	0	0	0	0	0	0	0	0	0.0144817	0	0	0	0	0	0	0	0	0	0	0	0	0	0	0	0	0	0.046566	0	0	0	0	0	0	0	0	0.0336249	0	0	0	0	0
GSTM4	0	0	0	0.0273516	0.0332665	0	0	0	0	0	0	0	0	0	0	0	0	0	0	0	0	0	0	0.00337474	0	0	0	0	0.0314614	0	0	0	0	0	0	0	0	0.0305243	0	0	0.0451171	0	0	0	0	0	0	0	0
SOX5	0	0	0	0	0	0.0178032	0	0	0.0107495	0	0.0338692	0	0	0.0110468	0	0	0	0	0	0	0	0	0	0.0345135	0	0	0	0	0	0	0	0	0.0428309	0	0	0	0	0	0.0498332	0	0	0	0.02018	0.0256597	0	0.0461759	0	0	0
TIPARP	0	0	0.0351492	0	0	0	0	0	0	0	0	0	0	0	0	0	0	0	0	0	0	0	0	0	0.0221593	0	0	0	0	0	0	0	0.00867511	0	0	0.0221594	0	0	0	0	0.031346	0	0.0236543	0	0	0	0	0	0
KRT14	0	0	0	0	0	0	0	0	0	0.00512178	0	0	0	0	0	0	0	0	0	0	0	0	0	0.0483507	0	0	0	0	0.0363822	0	0.0313336	0	0.018279	0	0	0	0	0	0	0	0	0	0	0	0	0.0387387	0	0	0
MIR100HG	0	0	0	0	0	0	0	0	0.0472253	0.0249843	0	0	0	0	0	0	0	0	0	0	0	0	0	0.0311839	0	0	0	0	0	0	0.0233324	0	0	0	0	0	0	0.0294065	0	0	0.0228694	0	0.0395996	0.0208721	0	0	0	0.0272793	0
DGCR6	0	0	0	0	0	0	0	0	0.0362631	0	0	0	0.0308732	0	0	0	0	0	0	0	0.0364197	0	0	0	0.00360843	0	0	0	0	0	0	0.0492987	0	0.0460118	0.0399691	0	0	0	0	0.0497087	0	0	0	0	0	0	0	0	0.030856
HYAL1	0	0.035441	0	0	0	0	0	0	0	0	0	0.0499687	0	0	0	0	0	0	0	0	0	0	0	0	0	0.0476373	0.0399383	0	0	0	0	0	0	0	0	0	0	0	0	0	0	0	0	0	0	0	0	0	0
STX3	0	0	0	0	0	0	0	0	0	0	0	0	0	0	0	0	0	0.0407522	0	0	0	0	0	0	0	0	0	0	0.00398089	0	0.0267051	0	0	0	0	0	0	0	0	0	0	0.0119343	0.0155459	0	0	0	0	0	0
RLBP1	0	0	0	0	0	0	0	0	0	0	0	0.0310522	0	0	0	0	0	0	0	0	0	0	0	0.0296042	0.0311652	0	0	0	0	0	0	0	0	0	0	0	0	0	0	0.019363	0	0	0	0.0112857	0	0.0210566	0	0	0.0376587
SYT7	0	0	0	0	0	0	0	0	0.0421585	0	0.0199388	0	0	0	0	0	0	0	0	0	0	0	0	0	0	0	0	0	0	0.0374884	0	0	0	0	0	0	0.0488284	0	0	0	0	0	0	0.0358505	0	0.0439817	0	0	0.0157638
FRY	0	0	0	0	0.0269277	0	0.0337315	0	0	0	0	0	0	0.0388071	0	0	0	0	0	0	0	0.0270031	0	0	0	0	0	0	0.0223404	0	0	0	0	0	0	0	0	0	0	0	0	0	0	0	0	0	0	0	0
OGFRL1	0	0	0	0	0.0451944	0	0	0	0.00189671	0	0	0	0	0	0	0	0	0	0	0	0	0	0	0	0.0205892	0	0	0	0	0	0	0	0.014223	0	0	0	0	0	0	0	0.0254646	0	0.0263877	0	0	0	0	0	0
RNF19A	0	0	0	0	0	0	0	0	0	0.0435688	0	0	0	0	0	0	0.0461954	0	0	0	0	0	0	0	0	0	0	0	0.04794	0.0464173	0.0480746	0	0	0.0434461	0	0	0	0	0	0	0	0	0	0	0	0	0	0	0.0448578
ASTN1	0	0	0	0	0	0	0	0	0.0272122	0	0.0218762	0	0	0	0	0	0	0	0.00815507	0.0196495	0	0	0	0	0.0429558	0	0	0	0	0	0	0	0.0279553	0	0	0	0	0	0	0	0	0	0.0154855	0	0	0	0	0	0
CYP3A5	0	0	0	0	0	0	0	0	0	0	0	0	0	0	0	0	0	0	0	0	0	0	0	0.0162084	0	0	0	0	0	0	0	0	0	0	0	0.0297649	0	0	0	0	0	0	0	0	0	0	0.0157257	0	0
MRPL20	0	0	0	0	0	0	0.0376687	0	0	0	0	0	0	0	0	0	0	0	0	0	0	0	0	0	0.0408319	0	0	0	0.0163057	0	0	0	0	0	0	0	0	0	0	0	0	0	0	0	0	0	0	0	0
CAB39	0	0	0	0.0398735	0	0.0391273	0	0	0.0114815	0	0	0.0223012	0	0.0153377	0	0	0	0	0	0.0132553	0	0	0	0	0	0	0	0	0	0	0	0	0	0	0	0	0	0	0.0166836	0	0	0	0	0	0.0289607	0.0146497	0	0	0
TRIM61	0	0	0	0	0	0.0247037	0	0	0	0.0124063	0	0	0	0	0	0	0	0	0	0	0.0185854	0	0	0.0240943	0	0	0	0	0.0277888	0	0	0	0	0	0	0.0358303	0	0	0	0	0.0441202	0	0.0367972	0	0	0	0	0	0
PER2	0	0	0	0.0324087	0	0	0	0	0.0485166	0	0	0	0	0	0	0	0	0	0	0	0.0330628	0	0	0	0	0	0	0	0	0	0	0	0	0	0	0.0176335	0	0	0	0	0	0	0	0	0	0	0	0	0
FCRL1	0	0	0	0	0	0	0	0	0	0	0	0.010688	0	0	0	0	0.0201293	0	0	0	0	0	0	0	0	0	0	0	0	0	0.0481894	0	0	0	0	0	0	0	0	0	0	0	0.0477038	0.0399458	0	0	0	0	0
SH3TC1	0	0	0	0.025911	0	0	0	0	0	0	0	0	0	0	0	0	0.0297993	0	0	0	0	0	0	0	0	0	0	0	0	0	0	0	0	0	0	0	0.0436649	0.0292505	0	0	0	0	0	0.0163683	0	0	0	0.00741784	0
SMAD6	0.00779783	0	0	0	0	0	0	0	0	0	0	0.0480003	0	0	0	0	0	0	0.020498	0.0377408	0	0	0	0	0	0	0.0432398	0	0	0	0	0	0	0	0	0	0	0	0	0	0	0	0	0	0	0	0	0	0
LRRFIP1	0	0	0	0	0	0	0	0	0.00963826	0	0.00188717	0	0	0	0	0	0	0	0	0.0357831	0	0	0	0	0	0	0	0	0	0	0	0	0	0	0.0138296	0	0	0	0.00619621	0	0	0.0489622	0	0	0	0.0416804	0	0.0308434	0
CCDC93	0	0	0	0	0	0	0	0	0	0	0	0.0348208	0	0	0	0	0	0	0.0277056	0	0	0.0319649	0	0	0	0.0457826	0.0021599	0	0	0	0	0	0	0	0	0	0	0	0	0	0	0.0170272	0	0	0	0	0	0	0
BTG1	0	0	0	0	0	0	0	0	0	0	0	0	0	0	0.0251077	0	0.0365013	0	0	0	0	0	0	0	0	0	0	0	0	0	0	0	0	0	0	0	0.0479812	0	0	0	0	0	0	0	0	0.048691	0	0	0
TSPAN18	0	0	0	0	0	0	0	0	0.00892757	0	0	0	0	0	0	0	0	0	0	0	0	0	0	0	0.0414502	0.0191895	0.0436566	0	0	0	0	0.0229112	0.0445888	0.0395215	0	0	0	0.0142325	0	0	0.0177309	0	0	0.00248853	0	0	0	0	0
RFTN1	0	0	0	0	0.0198276	0	0	0	0	0	0	0.0381475	0	0	0	0	0	0	0	0	0	0.039693	0	0	0	0	0	0	0	0.0287517	0	0	0	0	0	0	0	0	0	0	0	0.032217	0	0	0.0359939	0	0	0	0
PSD3	0	0	0.0492552	0	0	0	0	0	0	0.0251069	0.0120599	0	0	0	0	0	0	0	0	0.0475724	0	0	0.00500162	0.0464649	0	0	0	0	0	0	0	0	0	0	0	0	0	0	0	0	0	0	0	0	0	0	0	0	0
LPCAT1	0	0	0	0	0	0	0	0.0492867	0	0	0	0	0	0	0	0	0	0	0	0	0	0	0	0	0	0.032213	0	0	0.0307603	0	0	0	0	0	0	0	0	0	0	0	0	0	0.046341	0.0268455	0	0	0	0	0
DDX11L2	0	0	0	0	0	0.0145037	0.0402391	0	0.0298113	0	0	0	0	0.0260687	0.0374627	0	0	0	0	0	0	0	0	0	0	0.0297808	0	0	0	0	0	0	0	0	0	0	0	0	0	0	0	0	0	0.0196219	0	0	0	0	0
MIR155HG	0	0.0200708	0	0	0	0	0	0	0	0	0	0	0	0	0	0	0	0	0	0.04526	0	0	0	0	0	0	0	0	0	0	0	0	0	0	0	0	0.00662106	0	0.0367687	0	0	0.0433316	0	0	0	0	0	0	0.027816
GTSF1L	0	0	0	0	0	0	0	0	0	0	0	0	0	0	0	0	0	0	0.0130105	0.0105129	0	0	0	0	0	0	0	0	0	0	0	0	0	0.0145305	0	0	0	0	0	0	0	0.0481822	0	0	0	0	0	0	0
TMEM161B	0	0	0	0	0	0	0	0	0	0	0	0.0386276	0	0	0	0	0	0	0	0	0	0	0	0	0	0	0	0	0	0	0	0	0	0	0	0	0	0	0	0	0.0412725	0	0.0317446	0	0	0	0	0	0
SLC25A1	0	0	0	0	0	0.0205426	0	0	0	0.0132084	0	0	0	0	0	0	0	0	0	0	0	0	0.0396594	0	0	0	0	0	0	0	0	0	0	0	0	0	0	0.0454679	0	0	0	0	0	0	0	0	0	0	0
ECEL1	0	0	0	0	0	0	0	0	0	0.011621	0	0	0	0	0	0	0	0	0	0	0	0	0	0	0	0	0	0	0	0.0314393	0	0	0	0	0	0.0102596	0	0	0	0	0	0.0445738	0	0	0	0	0	0	0
ST13P4	0	0.0493214	0	0	0	0.0301719	0	0	0	0	0	0	0	0	0	0	0	0	0	0	0	0	0	0.0397226	0	0	0	0	0	0	0	0	0	0	0	0.0315052	0	0	0.0143016	0	0	0	0	0	0.0221039	0	0.0150221	0	0
CDC42EP3	0	0	0	0	0	0	0	0	0.0282865	0	0	0	0	0	0	0	0.0389446	0	0	0	0.0464226	0	0	0.0275469	0	0	0	0	0	0	0	0	0.0422049	0	0	0	0	0.00704826	0	0	0	0	0	0	0	0	0	0	0
PDZK1IP1	0	0	0	0	0.0461184	0.00461261	0	0	0	0	0	0	0	0	0.0416734	0	0	0	0	0	0	0.0200943	0	0	0	0	0	0	0.0391372	0	0	0	0	0	0	0	0	0	0	0	0	0	0.0276803	0	0	0	0	0	0
SPRR2D	0	0	0	0	0.0361344	0	0	0	0	0	0	0.0446096	0	0	0	0	0	0	0	0	0	0	0	0	0	0	0	0	0	0	0	0	0	0	0	0	0	0	0	0	0	0	0.0242994	0	0	0	0	0	0
IFI35	0	0	0	0	0	0	0	0	0	0	0	0	0	0.0190155	0	0.0362651	0	0	0.0119329	0	0	0	0	0.0291833	0	0	0	0	0	0	0	0	0	0.0363487	0	0	0	0.0334366	0	0	0	0	0	0	0	0	0	0	0
TUBB2A	0	0	0	0	0	0	0	0	0	0	0	0	0	0.0481224	0	0	0	0	0	0	0	0	0	0	0	0	0	0	0.00449324	0	0	0	0	0	0	0	0	0	0	0	0	0	0.0230853	0	0	0	0	0	0
FAM9B	0	0	0	0	0	0.0096625	0	0	0	0.00737289	0	0	0	0	0	0	0	0	0	0.0367283	0	0	0	0.00622294	0	0	0	0	0	0	0	0	0.0466434	0	0	0	0	0	0	0	0.0173415	0	0	0	0	0	0	0	0
SGCA	0	0	0	0	0	0	0	0.0395355	0	0	0	0	0	0	0	0	0	0	0	0	0	0	0	0	0	0	0	0	0	0	0.0335364	0	0	0	0	0	0	0	0	0	0	0	0	0.0292798	0	0	0	0	0
LGR4	0	0	0	0	0	0	0	0	0	0	0	0	0.0297549	0	0	0	0	0	0	0	0	0	0.0284089	0	0	0	0	0	0	0	0	0	0	0.0381903	0	0.0283779	0	0	0	0.0263956	0	0	0	0	0.0265738	0	0	0	0
RFX3	0	0	0	0	0	0	0	0	0	0	0.0180153	0	0	0.0291735	0.0101283	0	0	0	0	0.0218306	0	0	0	0	0	0	0	0	0	0	0	0	0	0	0	0.039731	0	0	0	0	0	0	0	0.0297164	0	0	0	0	0
COL13A1	0	0	0	0	0	0.0165981	0.041972	0	0	0	0	0	0	0	0	0	0	0	0	0	0.0352744	0	0	0	0	0.047939	0	0	0	0	0	0	0	0.0388867	0	0	0	0	0	0	0.00996766	0	0	0	0	0	0	0	0
USP15	0.0382508	0	0	0	0	0	0	0	0	0	0	0	0	0	0	0	0	0	0	0	0	0	0	0	0	0	0	0	0	0	0	0	0	0	0	0	0	0	0	0	0	0	0	0	0	0	0	0	0
TSHZ2	0	0	0	0	0	0.0444303	0	0	0.0469701	0	0.0186436	0	0	0	0.0139739	0	0	0	0	0	0	0	0	0.0194452	0	0	0	0	0	0	0	0	0	0	0	0	0	0.0287455	0	0	0.0311494	0	0	0.0182612	0	0	0	0.00215085	0
MTRNR2L2	0.0247648	0	0	0	0	0	0	0	0	0.0164844	0	0	0	0	0	0	0	0	0	0	0	0.049811	0	0	0	0	0	0	0.0426387	0	0	0	0	0	0	0	0	0	0	0	0	0	0	0	0	0.0154051	0	0.0103929	0
SNORA70G	0	0	0	0	0	0	0	0.0102063	0	0	0	0	0	0	0	0	0.0136835	0	0	0	0	0.01846	0	0	0	0	0.0394311	0	0	0	0	0	0	0	0	0	0	0	0	0	0	0	0	0	0.0396563	0	0	0	0
ZFP62	0	0	0	0	0	0	0	0	0	0	0	0.0232942	0	0	0	0	0	0.0407842	0	0	0	0	0	0	0	0	0	0	0.0496069	0	0.0267559	0	0	0	0	0	0	0	0	0	0	0	0	0	0	0	0	0	0
TMEM184A	0	0	0	0	0.0466924	0	0	0	0	0.0301816	0	0	0.0390356	0	0	0	0	0	0	0	0	0	0	0	0	0	0	0	0	0	0.00643018	0	0	0	0	0	0	0	0	0	0.0449382	0	0	0	0	0.0413161	0	0.0329626	0
ZNF117	0	0	0	0	0	0	0	0	0	0	0	0.047734	0	0	0	0	0	0	0.0287413	0	0	0	0	0	0	0.0323293	0.0369153	0	0	0.0148567	0.0287789	0	0	0	0	0	0	0	0	0	0	0	0	0	0	0.0267167	0.0159149	0	0
C3orf67	0	0	0	0	0	0	0	0	0	0	0	0	0	0	0	0	0	0	0	0	0	0	0	0	0	0	0	0	0	0	0	0	0.0292805	0	0	0	0	0	0	0	0	0.0496331	0	0	0	0	0.0108115	0	0
ZNF572	0	0	0	0	0	0	0	0.0421035	0	0	0	0	0.0192423	0	0	0	0	0	0	0	0	0	0	0	0	0	0	0	0	0	0	0	0	0	0	0	0	0	0	0	0	0	0	0	0	0	0	0.0485233	0
MRPL39	0	0	0	0	0	0	0.0257691	0	0	0	0	0	0.0381356	0.0160793	0.0337605	0	0	0	0.0436816	0	0	0	0.0033219	0	0	0	0	0	0	0	0	0	0	0	0	0	0.0225002	0	0.0114146	0	0	0	0	0	0	0	0	0	0.0442295
PCBP1	0	0	0.00301121	0	0	0	0	0.0458436	0	0	0	0	0	0	0	0	0	0	0	0	0	0	0	0	0	0	0	0	0	0	0	0	0	0	0	0	0	0	0	0	0	0	0	0	0	0.00738785	0	0	0
SERPINB8	0	0	0	0	0	0.0181874	0	0	0.013844	0	0	0	0	0	0	0	0	0	0	0	0	0	0.0447282	0	0	0	0	0	0	0	0	0	0.0143975	0	0	0	0	0	0.0302128	0	0.0161199	0	0.0310289	0	0	0	0.034686	0	0
SLC6A11	0	0	0.0471924	0	0.0313892	0	0	0	0	0	0	0	0	0	0	0	0	0	0	0	0	0	0	0	0	0	0	0	0	0	0	0	0	0	0.0317249	0	0	0	0	0	0	0	0	0	0	0	0	0	0
SPON2	0	0	0	0	0	0	0	0	0	0	0	0	0	0	0.0353154	0	0	0	0.039715	0	0	0.0494795	0	0	0	0	0	0	0	0	0	0	0	0	0	0	0	0.02128	0	0	0	0	0	0	0	0	0	0	0
PTK6	0	0	0	0	0	0	0.0339342	0	0	0	0	0	0	0	0	0	0	0	0	0	0	0	0	0	0	0	0.0456879	0	0	0	0	0	0	0	0	0	0	0	0	0	0.0458273	0	0	0	0.018621	0	0.0279907	0	0
MAPK1	0	0	0	0	0	0.0284211	0	0	0.0151201	0	0	0	0.0337478	0	0	0	0	0	0	0	0	0	0.0481256	0	0	0	0	0	0	0	0	0	0	0	0	0.0422071	0	0	0	0	0	0	0	0	0	0.0386592	0	0.0186813	0
SLC25A37	0	0	0	0	0	0	0	0	0	0	0	0	0	0	0	0	0	0	0	0	0	0	0	0	0	0	0	0	0	0	0	0	0	0	0	0	0	0	0	0	0	0.0156011	0	0	0	0	0	0	0
ASB2	0	0	0	0	0	0	0	0.0212177	0	0	0	0	0	0	0	0	0	0	0	0	0	0	0	0	0	0	0	0	0	0	0.0391112	0	0.0301331	0	0	0	0	0	0	0	0.021546	0	0	0.0201148	0	0	0	0	0
HOXB3	0	0	0	0	0	0	0	0	0	0	0	0	0.024046	0	0	0	0	0	0.0238531	0	0	0	0	0	0	0	0	0	0	0.0228565	0	0	0	0	0	0	0	0	0	0	0	0.0138291	0	0	0	0	0	0	0.0224629
RAB11FIP2	0	0	0	0	0	0.00729827	0	0	0.0100352	0.0185828	0.0345094	0	0	0	0	0	0	0	0	0	0	0	0.0178725	0.0185627	0	0	0	0	0	0	0	0	0	0	0	0.0249818	0.0323601	0	0	0	0	0	0	0	0	0	0	0	0
PRODH	0	0	0	0	0	0.0374029	0	0	0	0	0	0	0	0	0.0324098	0	0	0	0	0	0	0	0	0	0	0	0	0	0	0	0.0427016	0	0	0	0	0	0	0	0	0	0.0269764	0	0	0.0288278	0	0	0	0	0
ST6GALNAC5	0	0	0	0	0	0	0	0	0	0	0	0	0	0	0	0	0	0	0	0	0	0.0294144	0	0	0	0	0.0464021	0	0.0494551	0	0.0476532	0	0	0	0	0	0	0	0	0	0	0	0	0	0	0	0	0	0
LSG1	0	0	0	0	0	0	0	0	0	0.0432122	0	0	0	0	0	0	0	0	0	0	0	0	0	0	0	0	0	0	0	0.0152934	0.0246877	0	0	0	0	0	0	0	0	0	0	0.0139051	0	0	0	0	0	0	0
TUBB2B	0	0	0	0	0	0.0405126	0.0100877	0	0	0	0	0	0	0	0.0249807	0	0	0.0387067	0	0	0	0	0	0	0	0	0	0	0.00683744	0	0	0	0	0	0	0	0	0	0	0	0	0	0	0	0	0	0	0	0.0152758
HNMT	0	0	0	0	0	0	0	0.032284	0.00265743	0	0.00401245	0	0	0	0	0	0	0	0	0	0	0	0	0	0	0	0	0	0	0	0	0	0	0	0.0121711	0	0	0	0.0387673	0	0	0	0	0	0	0	0	0	0
PITX1	0	0.0341945	0	0	0	0	0	0	0	0	0.0236433	0	0.0352976	0	0	0	0	0	0	0	0.0462586	0	0	0	0	0	0	0	0	0	0	0	0	0	0	0	0	0	0	0	0	0	0	0	0	0	0	0	0
KLHL35	0	0	0	0	0	0	0.0230361	0	0.0265949	0	0	0	0	0	0	0.0375639	0	0	0	0	0	0	0	0	0	0	0	0	0	0	0	0	0.038905	0	0	0	0	0.0491465	0	0	0	0	0	0.0299688	0	0	0	0	0
C6orf226	0	0	0	0	0	0	0	0	0	0.0243934	0	0	0	0	0	0	0	0	0	0	0	0	0.016856	0.023709	0	0	0	0	0	0	0	0	0	0	0	0	0	0	0	0	0	0	0	0	0	0	0	0	0
AEN	0	0	0.017307	0	0	0	0	0	0	0	0	0	0	0	0	0	0	0	0	0	0	0	0	0	0	0	0	0	0	0	0	0	0	0	0	0	0	0	0	0	0	0	0.0405029	0	0	0	0.0282816	0	0.0424824
WFS1	0	0	0	0	0	0	0	0	0.043432	0	0	0	0	0	0	0	0	0	0	0.046599	0	0	0	0	0	0	0	0	0	0	0	0	0.0322137	0.0203428	0	0.0155225	0	0	0.0404295	0	0	0	0	0	0	0	0	0	0
GIMAP7	0	0.0126555	0	0	0	0	0	0	0	0	0	0	0	0	0	0	0	0	0	0	0	0	0	0	0	0	0	0	0	0	0	0	0	0	0	0	0	0	0	0	0	0	0	0	0.0379793	0	0	0	0
MED22	0	0	0	0	0	0	0	0	0	0	0	0	0	0	0	0	0	0	0	0	0	0	0	0	0	0	0	0	0	0	0	0.0428558	0	0	0	0	0	0	0	0	0	0	0	0	0.0453196	0	0	0	0
SEMA3F	0	0	0	0	0.0420201	0	0	0	0	0	0	0	0	0	0.0350472	0	0	0	0	0	0	0	0	0	0	0	0	0	0	0	0	0	0	0	0	0	0	0.0156925	0	0	0	0	0	0	0	0	0	0	0.0200532
ZNF395	0	0	0	0	0.0332828	0	0	0	0	0	0.00835415	0	0	0	0	0	0	0.0480507	0	0	0	0	0	0.0120376	0	0	0	0	0	0	0	0	0	0	0	0	0	0	0	0	0	0	0	0.0446022	0	0	0	0	0
B3GAT1	0	0	0	0	0	0	0	0	0.0121797	0	0.032198	0	0	0	0	0	0	0	0	0	0	0	0	0	0	0	0	0	0	0.00311825	0	0	0	0	0.0188914	0	0	0	0	0	0	0	0	0	0	0	0	0	0
MAN1C1	0	0	0	0	0	0	0	0	0	0	0	0	0	0	0	0	0	0	0	0	0	0	0.0105786	0	0	0.0427447	0	0	0.0446074	0	0	0	0	0	0	0	0	0	0	0	0	0	0	0	0	0	0	0	0
ZNF775	0	0	0	0	0	0	0	0	0	0	0	0	0	0	0	0	0	0	0	0	0	0	0	0	0	0	0	0	0	0	0	0	0	0	0	0	0	0	0	0	0	0	0	0	0.0325632	0	0	0	0
KRT19	0.0328679	0	0	0	0	0	0	0	0	0.0429332	0	0	0	0	0	0	0	0.0461427	0	0	0	0	0	0	0	0.0369021	0	0	0	0	0	0	0	0	0	0	0	0	0	0.0223675	0	0	0	0	0	0	0	0	0
TNFRSF1A	0	0	0	0	0	0.0240986	0	0	0	0.016669	0	0	0	0	0	0	0	0	0	0	0	0	0	0.0460281	0	0	0	0	0	0	0	0	0	0	0	0	0	0	0	0	0	0	0.0498621	0	0.0109025	0	0	0	0
SPTBN2	0	0	0	0	0.0077834	0	0	0	0	0.0351967	0	0	0	0	0	0	0	0	0	0	0	0.0463542	0	0	0	0	0.0301683	0	0	0	0	0	0	0.041304	0	0	0	0	0	0	0	0.0187105	0.0341477	0	0	0	0	0	0
IL1R1	0	0	0	0	0	0.0196334	0	0	0	0	0	0	0	0	0	0	0	0	0	0	0	0	0	0	0	0	0	0	0	0	0	0	0	0	0	0	0	0	0	0	0	0	0	0.0255204	0	0	0	0	0
HOXA1	0	0	0	0	0	0	0	0	0	0	0	0	0	0	0	0	0	0	0	0	0	0	0	0.0364722	0	0	0	0	0.0337008	0	0	0	0	0	0	0	0	0	0	0	0	0	0	0.0305119	0	0	0	0	0
URGCP	0	0	0	0	0	0	0	0	0	0	0	0	0.0278545	0	0	0.0494555	0	0	0	0	0	0	0	0	0	0	0	0	0	0	0	0	0	0	0	0	0	0	0	0	0	0.0333818	0	0	0	0	0	0	0
IDI2	0	0.0483706	0	0	0	0	0	0	0	0	0.0322194	0	0	0	0	0	0	0	0	0.0452692	0	0	0	0	0	0	0	0	0	0	0	0	0	0	0	0	0	0	0	0	0	0	0	0	0	0	0	0	0
VWF	0	0	0	0	0	0	0	0	0	0	0	0	0	0	0	0	0	0	0.0411485	0	0	0.0266244	0	0	0	0	0	0	0	0.0279222	0	0	0	0	0	0	0	0	0	0	0	0	0	0	0	0	0	0	0
RPS3	0	0	0	0	0	0	0	0	0	0	0	0	0	0	0	0	0	0	0	0	0	0	0	0	0.0341275	0	0.048299	0	0	0	0	0	0	0	0	0	0	0	0	0	0	0	0.00821719	0	0	0	0	0	0
PAIP2B	0	0	0	0	0	0	0	0	0	0	0.0430185	0	0.0114829	0.00588512	0	0	0	0	0	0.010613	0	0	0	0	0	0	0	0	0	0	0	0.0299572	0.0293457	0	0.0297557	0	0.0389274	0	0.0211723	0	0	0	0	0	0	0	0	0	0
DOK7	0	0	0	0	0	0	0	0	0	0	0	0	0	0	0	0	0	0	0	0	0	0	0	0.0109232	0	0	0	0	0	0	0.0194027	0	0	0	0	0	0	0	0	0.0412704	0	0	0.0275428	0	0	0	0	0	0
PPP1R15B	0	0	0	0	0	0	0	0	0.00938844	0	0.030817	0	0	0	0	0	0	0	0	0	0	0	0	0	0	0	0	0	0	0	0	0	0	0	0.0487581	0	0	0	0	0	0	0	0	0	0	0	0	0	0
KIRREL3	0	0	0	0.0416989	0	0	0.0198303	0	0	0	0	0	0.0230523	0	0	0	0	0	0	0	0	0	0	0	0.0387799	0	0	0	0	0	0	0.00860696	0	0	0	0	0	0	0	0	0.00475709	0	0.0251173	0	0	0	0	0	0
TCL1B	0	0	0	0	0	0	0	0	0	0	0	0	0.0418581	0.0498185	0	0	0	0	0	0	0	0	0	0	0	0	0.023	0	0	0.0478802	0	0.0457391	0	0	0	0	0	0	0	0	0	0	0	0	0	0	0	0	0
ENPP5	0	0	0	0	0	0	0	0	0.0246966	0	0	0	0	0.0496748	0	0	0	0	0	0	0	0	0	0	0	0	0	0	0	0.0301941	0	0	0.0186979	0	0	0.034633	0.0470015	0	0	0	0	0	0	0	0	0	0	0.0425017	0.0364711
TTYH3	0	0	0	0	0	0	0	0	0	0	0	0	0	0	0	0	0	0.0472829	0	0	0	0	0	0	0	0	0	0	0	0.0253738	0	0	0	0	0	0	0	0	0	0	0	0	0	0	0	0	0	0	0
JAKMIP1	0	0.0240927	0.0240351	0	0	0	0	0	0	0	0	0	0	0	0	0	0	0	0.0166809	0	0	0	0	0	0	0	0	0	0	0	0	0	0	0	0	0	0	0	0	0	0	0	0	0	0	0	0	0	0
RCAN2	0	0	0	0	0	0.00893907	0	0	0.0329075	0	0	0	0	0.0470388	0	0	0	0	0	0	0	0	0	0	0	0	0	0	0	0	0	0	0.0213958	0	0	0	0	0	0	0	0	0	0	0.0234102	0	0	0	0.0423613	0
AK4	0	0	0	0	0	0	0	0	0	0	0	0	0	0.0452013	0	0	0	0	0	0	0	0	0	0	0	0	0	0	0	0	0	0	0	0	0	0	0	0	0.0418577	0	0	0	0	0	0	0	0	0.0270794	0.0232454
HNRNPA1P10	0	0	0	0	0	0	0	0	0	0	0	0	0	0	0.0491304	0	0	0	0	0	0.0175345	0	0	0	0	0	0	0	0	0	0	0	0	0	0	0	0	0.025093	0	0	0	0	0.0390227	0	0	0	0	0	0
LRFN3	0	0	0	0	0	0	0	0	0	0	0	0	0	0.0258723	0	0	0	0	0	0	0	0	0	0	0	0	0	0	0	0	0	0	0	0	0	0	0	0	0	0	0	0.0378589	0	0	0	0	0	0	0
SLC16A2	0	0	0	0	0	0	0	0	0	0.0213617	0	0	0	0	0	0	0	0	0	0	0	0	0	0.0336895	0	0	0	0	0	0	0	0.0287971	0	0	0	0	0	0	0	0	0.0264116	0	0	0	0	0	0	0	0
APLP1	0	0	0	0	0	0	0	0	0	0.0357455	0	0	0.0493842	0	0	0	0	0	0	0	0	0	0	0	0	0.0404503	0	0	0	0	0	0	0	0	0	0	0	0	0	0	0	0	0	0	0	0	0.0401009	0	0.0258265
SH3BP4	0	0	0	0	0	0	0	0	0	0	0	0	0	0	0	0	0	0	0	0	0	0	0	0	0	0	0	0	0	0	0	0	0	0	0	0	0	0.023595	0.00408015	0	0	0	0	0	0	0	0	0	0.00366827
IFNG	0	0	0	0	0	0	0	0	0	0	0	0	0	0	0	0	0	0	0	0	0	0.0464348	0	0	0	0	0	0	0	0	0	0	0	0	0	0	0	0	0	0	0	0	0	0	0	0	0	0	0
GPR85	0	0.0458319	0	0	0	0	0	0	0	0	0	0	0	0	0	0	0	0	0.0214988	0	0	0	0	0	0	0	0	0	0	0.00117608	0	0	0	0	0	0	0.0386943	0	0	0.0288762	0	0	0	0	0	0	0	0	0
ATP1B1	0	0	0	0	0	0.0390538	0	0	0	0	0	0	0.0398872	0	0.0225101	0	0	0	0	0	0	0	0	0	0.028553	0	0	0	0	0	0	0	0	0	0	0	0	0	0	0	0.0347356	0	0	0	0	0	0	0	0
RND2	0	0	0	0	0	0	0	0	0	0	0	0	0	0	0	0	0	0	0	0	0	0	0	0.0259035	0	0	0	0	0	0	0.0273513	0	0	0	0	0	0	0	0	0	0	0	0	0	0	0	0	0	0
RAB11FIP1	0	0	0	0	0	0.0334694	0	0	0	0	0.0280324	0	0	0	0	0	0	0	0	0	0	0	0.0423219	0.0249463	0	0	0	0	0	0	0	0	0	0	0	0	0	0	0	0	0	0	0.0422999	0	0	0	0	0	0
PRPF4	0	0	0	0	0.0325245	0	0	0	0	0	0	0	0	0	0	0	0	0.0480815	0	0	0	0.0291777	0	0	0	0	0.0194199	0	0	0	0.0324717	0	0	0	0	0	0	0	0	0	0	0	0.044186	0	0	0	0	0	0
DYRK2	0	0	0	0	0	0	0.0225893	0	0	0	0	0	0	0	0	0	0	0	0.0288513	0	0	0.0227983	0	0	0	0	0	0	0	0	0.0388736	0	0	0	0	0	0	0	0	0	0	0	0	0	0	0	0	0	0
MAGEF1	0	0.0446653	0	0	0	0	0	0	0	0	0	0	0	0	0	0	0	0	0	0	0	0	0.0173802	0	0	0	0	0	0	0	0	0	0	0	0	0	0	0	0	0	0	0	0	0	0	0	0	0	0
SUSD3	0	0	0	0	0	0	0	0	0	0	0	0	0	0	0	0	0	0.0287605	0	0	0	0	0	0	0	0	0	0	0	0.00655903	0	0	0	0	0	0	0.0210986	0	0	0	0	0	0	0	0	0	0	0	0
TAL1	0.0435738	0	0	0	0	0	0	0	0	0	0	0.0149749	0	0	0	0	0	0	0	0	0	0.039892	0	0	0	0.031936	0	0	0	0	0	0	0	0	0	0	0	0	0	0	0	0	0	0	0	0	0	0	0
SEMA3B	0	0.0428542	0.0351714	0	0	0	0	0	0	0	0	0	0	0	0	0	0	0	0	0	0	0	0	0	0	0	0	0	0	0	0	0	0.0375244	0	0	0	0.019614	0	0.0437877	0	0	0.0255858	0	0	0.0117161	0	0	0	0
IRX5	0	0.0358757	0	0	0	0	0	0	0	0	0	0	0	0	0	0	0.0421735	0	0.023889	0	0	0	0	0	0.0247288	0	0	0	0	0	0	0	0	0	0	0	0	0	0	0	0	0	0	0	0	0	0	0	0.0394953
RASSF6	0	0	0	0	0	0	0	0	0.0413447	0	0.0383118	0	0	0	0	0	0	0	0	0	0	0	0	0	0	0	0	0	0	0	0	0	0	0	0	0	0	0.0322697	0	0	0	0	0	0	0	0	0	0.0394611	0
UPK3A	0	0	0	0	0	0	0	0.0377666	0	0	0	0	0	0.030204	0	0	0	0	0	0	0	0	0	0	0	0.0338282	0.0186412	0	0	0	0	0	0	0	0	0	0	0	0	0	0	0	0	0	0	0	0	0	0
AOC2	0	0.0290512	0	0	0	0	0	0	0	0	0.0307097	0	0	0	0	0	0	0	0	0	0	0	0	0	0	0.032418	0	0	0	0	0	0	0	0	0	0	0	0	0	0	0	0	0	0	0	0	0	0	0.0485149
DKK3	0	0	0	0	0	0	0	0	0	0.0381671	0	0	0	0	0	0.0488975	0	0	0	0	0	0	0	0.0411798	0	0	0	0	0	0	0	0	0	0	0	0	0	0	0	0	0.0152062	0	0	0.0180869	0	0	0	0	0
VAT1	0	0	0	0	0	0	0	0	0	0	0	0	0	0	0	0	0	0	0	0	0	0.0357152	0	0	0	0	0	0	0.0442898	0.00533494	0	0	0	0	0	0	0.0211329	0	0	0	0	0	0	0	0	0	0	0	0
PAMR1	0	0	0	0	0	0.0459124	0	0	0	0	0	0	0	0	0	0	0	0	0	0	0	0	0	0.0113568	0	0	0	0	0	0	0	0	0	0	0	0	0	0	0	0	0.00282249	0	0	0	0	0	0	0	0
RAE1	0	0	0	0	0	0	0.0175061	0	0	0	0	0	0	0	0	0	0.0335631	0	0	0	0	0	0	0	0	0	0	0	0	0	0	0	0	0	0	0	0	0	0	0	0	0.0223557	0.0360881	0	0	0	0	0	0
GPX8	0.0447276	0	0	0	0	0	0	0	0	0	0	0	0	0	0	0	0	0	0	0	0	0	0	0	0	0	0	0	0	0.00538681	0	0	0	0	0	0	0	0	0	0	0	0	0	0	0	0	0	0	0
PTGS1	0	0.0460676	0	0	0	0	0	0	0	0	0	0	0	0	0	0	0	0	0	0	0	0.0306507	0	0	0	0	0	0	0	0.012284	0.0364852	0	0	0	0	0	0	0	0	0	0	0.0288188	0	0	0	0	0	0	0.0425102
FANCI	0	0	0	0	0	0	0	0	0	0	0	0	0	0	0	0	0	0	0	0	0	0	0	0	0	0	0	0	0.0452715	0	0	0	0	0	0	0	0	0	0	0	0	0	0	0	0	0	0	0	0
ZNF792	0	0	0	0	0	0	0	0	0.0493411	0	0.0102445	0	0.0292571	0.026811	0	0	0.0114977	0	0	0	0	0	0	0	0	0	0	0	0	0	0	0	0	0	0	0	0.0473425	0	0	0	0	0	0	0	0	0	0	0	0
CD274	0	0	0.0266593	0	0	0	0	0	0	0	0	0	0	0	0	0	0.0471227	0	0.0281087	0	0	0	0	0	0	0	0	0	0	0	0	0	0	0	0	0	0	0	0	0	0	0	0	0	0	0	0	0	0
EPHB6	0	0	0.027592	0	0	0	0	0	0.0417451	0	0.0174878	0	0	0	0	0	0	0	0	0	0	0	0	0	0	0	0	0	0	0	0.0233397	0	0	0	0	0	0	0	0	0	0	0	0	0	0	0	0	0	0
EFCAB1	0	0	0	0	0	0	0	0	0	0	0	0	0	0	0	0	0	0.0403883	0	0	0	0	0	0	0	0	0	0	0	0	0	0	0	0	0	0.0483736	0	0	0	0	0	0	0	0.00737583	0	0	0	0	0
IGFLR1	0	0	0	0	0	0	0	0	0	0	0	0	0	0	0	0	0	0	0	0	0	0	0	0	0	0	0	0	0	0	0	0	0	0	0	0	0	0	0	0	0	0	0	0	0.0385656	0	0	0	0
PAPSS2	0	0	0	0	0	0.0127545	0	0	0	0	0	0	0	0	0	0	0	0	0	0	0	0	0.0257358	0	0	0	0	0	0	0	0	0	0.015369	0	0	0	0	0	0	0	0	0	0	0	0	0	0	0.0217096	0
DKK1	0	0	0	0	0	0	0	0	0	0	0	0	0	0	0	0	0.038555	0.0412698	0	0	0	0	0	0	0	0	0	0	0	0	0	0	0	0.0421594	0	0	0	0	0	0	0	0	0	0	0	0	0	0	0
FIGN	0	0	0	0	0	0	0	0	0.0271191	0	0.036565	0	0	0	0	0	0	0	0	0	0	0	0	0	0	0	0	0	0	0	0	0	0	0	0	0.0188513	0	0.0473289	0	0	0	0	0	0.0300138	0	0	0	0	0
WASH2P	0	0	0	0	0	0	0	0	0	0	0	0.00822303	0	0	0	0	0	0	0	0	0	0	0	0	0	0	0	0	0	0	0	0	0.0474659	0	0	0	0	0.0401384	0	0	0	0	0	0	0.00814611	0	0	0	0
GGCT	0	0	0	0	0	0.0292702	0	0	0	0.0331831	0	0	0	0	0	0	0	0	0	0	0	0	0	0	0	0	0	0	0.0346131	0	0	0	0	0	0	0	0	0	0	0	0	0	0	0	0	0	0	0	0
SPRR1A	0.0482751	0	0	0	0.0267752	0	0	0	0	0	0	0.0457243	0	0	0	0	0	0	0	0.0260848	0	0	0	0	0	0	0	0	0	0	0	0	0	0	0	0	0	0	0	0	0	0	0	0	0	0	0	0	0
CD93	0	0	0	0	0	0	0	0	0	0	0	0	0	0	0	0	0	0	0	0	0	0.022793	0	0	0	0	0	0	0	0.0393584	0	0	0	0	0	0	0	0	0	0	0	0	0	0	0	0	0	0	0
TMEM64	0	0.0372145	0	0	0	0	0	0	0.0112722	0	0.0304213	0	0	0	0	0	0	0	0	0	0	0	0	0	0.0119383	0	0	0	0	0	0	0	0	0.0297762	0.0399819	0	0	0	0	0	0	0	0	0.0161941	0.0470544	0	0	0	0
LSM6	0	0	0	0	0	0	0	0	0	0	0	0	0	0	0	0	0.0438809	0.0479658	0	0	0	0	0	0	0.0294683	0	0	0	0.0227667	0	0	0	0	0	0	0	0	0	0	0	0	0	0	0	0	0	0	0	0
LAS1L	0	0	0	0	0	0	0	0	0	0	0	0	0	0	0	0	0	0.0464397	0	0	0	0	0	0.0365316	0	0	0	0	0	0	0	0	0	0	0	0	0	0	0	0	0.00830782	0	0	0	0	0	0	0	0
HTR7P1	0	0	0	0	0	0	0	0	0	0	0	0.0316307	0	0	0	0	0	0	0	0	0.0295725	0.0475209	0	0	0	0	0.0412033	0	0	0	0	0	0	0	0	0	0	0	0	0	0	0	0	0	0	0.0291798	0	0	0
MITF	0	0	0	0	0	0	0	0	0.0244545	0	0	0	0	0.0262282	0	0	0	0	0	0	0	0	0	0	0	0	0	0	0	0	0	0	0.0448626	0	0	0	0	0.0164129	0	0	0	0	0.0139177	0.0273765	0	0	0	0	0
DCLK2	0	0	0	0	0	0	0	0	0	0	0	0.0117614	0	0	0	0	0	0	0	0	0	0	0	0	0	0	0.0281812	0	0	0	0	0	0	0	0	0	0	0	0	0	0	0	0	0	0	0	0	0	0
ARL15	0	0	0	0	0	0	0	0	0	0	0.0351069	0	0	0	0	0	0	0	0	0	0	0	0	0	0	0	0.0386516	0	0	0	0	0	0	0	0.0238306	0	0	0	0.0342273	0	0	0	0	0	0	0.0469072	0	0	0
GSDMD	0	0	0	0	0	0	0	0	0	0	0	0	0	0	0	0	0	0	0.0426694	0	0	0	0	0	0	0	0	0	0	0	0	0	0	0	0	0	0	0	0.0376957	0	0	0	0	0	0	0	0	0	0
SLC45A4	0	0	0	0	0	0	0	0	0	0	0	0	0	0	0	0	0	0	0	0	0	0.011745	0	0	0	0	0	0	0	0	0	0	0	0	0	0	0	0	0	0	0	0.0133237	0	0	0	0	0	0	0
GREB1	0	0	0	0	0	0.0451267	0	0	0	0	0	0	0	0	0	0	0	0	0	0	0	0	0	0	0	0	0	0	0	0	0	0	0	0	0	0	0.0319384	0	0	0	0	0	0	0	0	0	0	0	0
TEAD1	0	0	0	0	0	0.0421233	0	0	0	0	0	0	0	0	0	0	0	0	0	0	0	0	0	0	0.0294815	0	0	0	0	0	0	0	0	0	0	0	0	0	0	0	0.0177411	0	0.03889	0.0152646	0	0	0	0.0134005	0
NR3C1	0	0	0	0	0	0.0326844	0	0	0.0469755	0	0	0	0	0	0.0404995	0	0	0	0	0	0	0	0	0	0	0	0	0	0	0	0	0	0	0	0	0	0	0	0	0	0.0149769	0	0	0	0	0.0219963	0	0	0
PPM1J	0	0	0	0	0	0	0	0	0	0	0	0	0	0	0	0	0	0	0	0	0	0	0	0	0	0	0	0	0	0	0	0	0	0	0	0	0	0	0	0	0	0	0	0	0	0.0387593	0	0	0.0297067
NAA11	0	0	0	0	0	0	0	0	0	0	0	0	0	0	0	0	0	0	0	0	0	0	0	0	0	0	0	0	0	0	0	0	0	0.0134239	0	0	0	0	0.0386413	0	0	0	0	0.00783154	0	0	0	0.0306903	0
LRRK1	0	0	0	0	0	0	0.0259901	0	0	0	0	0	0	0	0	0	0	0	0	0	0	0.0484875	0	0	0	0	0	0	0	0	0	0	0	0.0411042	0	0	0	0	0	0.0139288	0	0	0	0	0	0	0	0	0
DDB2	0	0	0	0	0	0	0	0	0	0	0	0	0	0	0	0	0	0	0	0	0	0	0	0	0	0	0	0	0	0	0	0	0	0	0	0	0	0	0	0	0	0	0	0	0	0	0	0	0
TRIM29	0	0	0	0	0.0445043	0	0	0	0	0.0156269	0	0	0	0	0	0	0	0	0	0	0	0	0	0	0	0	0	0	0	0	0	0	0	0	0	0.0194067	0	0	0	0	0	0	0	0	0	0	0	0	0
PSG1	0	0	0	0	0	0	0	0	0	0	0	0	0	0	0	0	0	0	0	0	0	0	0	0	0.0456814	0	0	0	0	0	0	0.0257236	0	0	0	0	0	0	0	0	0	0	0	0	0.0462197	0	0	0	0
PCDH1	0	0	0	0	0	0	0	0	0	0	0	0	0	0	0	0	0	0	0	0	0	0	0	0	0	0	0	0	0	0	0	0	0	0	0.0316533	0	0	0	0	0	0	0	0	0	0.0494857	0	0	0	0.0238126
SOX21	0	0	0.0310349	0	0	0	0	0	0	0.033479	0	0	0	0	0	0	0	0	0	0	0	0	0	0	0	0	0	0	0	0	0	0	0	0	0	0.0405651	0	0.0329969	0	0	0	0	0	0	0	0	0	0	0
NINL	0	0	0	0	0	0	0.0238074	0	0	0	0	0	0	0	0	0	0	0	0.0351328	0	0	0	0	0	0	0	0.0222566	0	0	0	0	0	0	0	0	0	0	0	0	0	0	0	0	0	0	0	0	0	0
AFTPH	0	0	0	0	0	0	0	0	0.02439	0	0	0	0	0	0	0	0	0	0	0	0	0	0	0	0	0	0	0	0	0	0	0	0.0368494	0	0	0	0	0	0	0	0	0	0	0	0	0.0372048	0	0	0
WIF1	0	0	0	0	0	0	0	0	0.0275664	0	0	0	0	0	0	0	0	0	0	0	0	0	0	0	0	0	0	0	0	0	0	0	0	0	0	0	0	0	0	0	0	0	0	0.0133653	0	0	0	0	0
PNOC	0	0	0	0	0	0	0	0	0	0	0	0	0	0	0	0	0	0	0	0	0	0	0	0	0	0	0	0	0	0	0	0	0	0	0	0	0	0	0	0	0	0	0	0	0	0	0	0	0
MATN1	0	0	0	0	0.0446726	0	0	0	0	0	0	0	0.0432129	0	0	0	0	0	0.0267702	0	0	0	0	0	0	0	0	0	0	0	0	0	0	0	0.0313552	0	0	0	0.0492869	0	0	0	0	0	0	0	0	0	0
RORB	0	0	0	0	0	0	0	0	0.0421721	0	0	0	0	0	0	0	0	0	0	0	0	0	0.0315513	0	0.0301074	0	0	0	0	0	0	0	0	0	0	0	0	0	0	0.0456625	0.0454089	0	0	0	0.0385109	0	0	0	0
CD44	0	0	0	0	0	0.040122	0	0	0.0322525	0	0.0232701	0	0	0.00237938	0.027769	0	0	0	0	0	0	0	0	0	0	0	0	0	0	0	0	0	0	0	0	0	0	0	0.0409533	0	0	0	0.0308579	0	0	0	0	0	0.0474448
PLEKHA2	0	0	0	0	0.0287785	0.00573334	0	0	0	0	0	0	0	0	0	0	0	0	0	0	0	0	0	0	0	0	0	0	0	0	0	0	0	0	0	0	0	0	0	0	0.0189386	0	0	0	0	0	0	0	0
SLITRK3	0	0	0	0	0	0	0	0	0	0	0	0	0	0	0	0	0	0	0	0	0	0	0	0	0	0.0392638	0	0	0	0	0	0	0	0.0392098	0	0	0	0	0	0	0	0	0	0.0375342	0	0	0	0	0
ANXA4	0	0	0	0.0318193	0	0.0155309	0	0	0.00897692	0.0398557	0	0	0	0.0325348	0.0474192	0	0	0	0	0	0	0	0	0	0	0	0	0	0	0	0	0	0	0	0	0	0	0.0284448	0.0439041	0	0	0	0.0414433	0	0	0	0	0	0
C1orf61	0	0.0309691	0	0	0.0232538	0	0	0	0	0	0	0	0	0	0	0	0	0	0	0	0	0.0354634	0	0	0	0	0	0	0	0	0	0	0.0445801	0	0	0	0	0	0	0	0	0	0	0	0	0	0	0	0
HYAL3	0	0	0	0	0	0	0	0	0	0	0	0	0	0	0	0.0477587	0	0	0	0	0	0	0	0	0	0.0339487	0	0	0	0	0	0	0	0	0	0	0	0	0	0	0	0	0	0	0	0	0.0254564	0	0
ZBTB37	0	0	0	0	0	0	0	0	0	0	0	0	0	0	0	0	0	0	0	0	0	0	0	0	0	0	0	0	0	0	0.0161097	0	0	0	0	0	0	0	0	0	0	0.0346087	0	0	0	0	0	0	0
PTK7	0	0	0	0	0	0	0.0240542	0	0	0	0	0	0	0	0	0	0	0	0	0	0	0	0	0	0	0	0.0348241	0	0	0	0	0	0	0	0	0	0	0	0	0	0	0.0386636	0	0	0	0	0	0	0
NOTCH1	0	0	0	0	0	0	0	0	0	0	0	0	0	0	0	0	0	0	0.00590413	0	0	0	0	0	0	0	0	0	0	0	0	0	0	0.0409375	0.0475261	0	0	0	0	0	0	0	0	0	0	0	0	0	0
MCM2	0	0	0	0	0	0	0	0	0	0	0	0	0	0	0	0	0	0	0	0	0	0	0	0	0	0	0	0	0	0	0	0	0	0	0	0	0	0	0	0	0	0	0	0	0	0	0	0	0
ALDH1A1	0	0	0	0	0	0	0	0	0	0	0	0	0	0	0	0	0	0	0	0	0	0	0	0	0	0	0	0	0	0	0	0	0	0	0	0	0	0	0	0	0	0	0	0	0	0	0	0	0
CLEC4G	0	0	0	0	0	0	0	0	0	0	0	0	0	0	0	0	0	0	0	0.0482513	0	0	0	0	0	0	0	0	0	0	0	0	0	0	0	0	0	0	0	0	0	0	0	0	0	0	0	0	0
GPR63	0	0	0	0	0	0	0	0	0.0249795	0	0.0340233	0	0.0149678	0	0	0	0	0	0	0	0	0	0	0	0	0	0	0	0	0	0	0	0	0	0	0	0	0	0	0	0	0	0	0	0	0	0	0	0
MYO1G	0	0	0	0	0	0	0	0	0.0292094	0	0.0462829	0.0405691	0	0	0	0	0	0	0	0	0	0	0	0	0	0	0	0	0	0	0	0	0	0	0.0314653	0	0	0	0	0	0	0	0	0	0	0	0	0	0
FAP	0	0	0	0	0	0	0	0	0	0	0	0	0	0	0	0	0	0	0	0	0	0	0	0	0	0	0.0345762	0	0.0284432	0	0	0	0	0	0	0	0	0	0.0444463	0	0	0.0219285	0	0	0	0	0	0	0
ARHGAP10	0	0	0	0	0	0	0	0	0	0.0431636	0	0	0	0	0	0	0	0	0	0	0	0	0	0.0366983	0	0	0	0	0	0	0	0	0	0	0	0	0	0.0247429	0	0	0.0238992	0	0.0150539	0	0	0	0	0	0
CAV1	0	0	0	0	0	0	0	0	0.0261005	0	0	0	0	0	0	0	0	0	0	0	0	0	0	0	0	0	0	0	0	0	0	0	0.0191882	0	0	0	0	0.0254319	0	0	0.0145399	0	0	0	0	0	0	0	0
NEU4	0	0	0	0	0	0	0	0	0	0	0.0329191	0	0.0220367	0	0	0	0	0	0	0	0	0	0	0	0	0	0	0	0.022624	0	0	0	0	0	0	0	0	0.0265245	0	0	0.0339782	0	0	0	0	0	0	0	0
SFRP5	0	0	0	0	0	0	0	0	0	0	0.0214005	0	0	0	0	0	0	0	0	0	0	0	0	0	0	0	0	0	0	0	0.0201497	0	0	0	0	0	0	0.0285322	0	0	0	0	0	0.0194796	0	0	0	0	0
FAM84A	0	0	0	0	0	0	0	0	0	0	0	0	0	0	0	0.0278477	0	0	0	0	0	0	0	0	0	0	0	0	0	0	0	0	0	0	0	0	0	0	0	0	0	0	0	0	0	0	0	0	0
C11orf95	0	0	0	0	0	0	0	0	0	0	0	0.00441936	0	0	0	0	0	0	0.0396913	0	0	0.00973756	0	0	0	0	0.0257661	0	0	0	0	0	0	0	0	0	0	0	0	0	0	0.0125085	0	0	0	0	0	0	0
ITM2C	0	0	0	0	0	0	0	0	0	0	0	0	0	0	0	0	0	0	0	0	0	0	0	0	0	0	0	0	0	0	0	0	0	0	0	0	0	0	0	0	0	0	0	0	0	0.0315192	0	0	0
TJP1	0	0	0	0	0	0.0488298	0	0	0	0	0	0	0	0	0	0	0	0	0	0	0	0	0	0	0	0	0	0	0	0	0	0	0.0160197	0	0	0	0	0	0.0461798	0	0	0	0	0	0	0.0394433	0	0	0
TBL1X	0	0	0.0366657	0	0	0.00672548	0	0	0.0247654	0.0370121	0.0390024	0	0	0	0	0	0	0	0	0	0	0	0	0	0	0	0	0	0	0	0	0	0	0	0	0.0471916	0	0	0	0	0	0	0	0.0447793	0	0	0	0	0
CATSPER1	0	0	0	0	0	0	0	0	0.0303578	0	0	0	0	0	0	0	0	0	0	0	0	0	0	0	0	0	0	0	0	0	0	0	0	0	0	0	0	0	0	0	0	0	0	0	0	0	0	0	0
ATP7B	0.0147905	0	0.049844	0	0	0	0	0	0	0	0	0	0	0	0	0	0	0	0	0	0	0	0	0	0	0	0	0	0	0	0	0	0	0	0	0	0	0	0	0	0	0	0	0	0.0278134	0.0209788	0	0	0
RPS21	0	0	0	0	0	0.0146313	0	0	0	0	0	0	0	0	0	0	0	0	0	0	0	0	0	0	0	0	0	0	0	0	0	0	0	0	0	0.0442381	0	0	0	0	0	0	0	0	0	0	0	0.00172887	0
HMGA1	0	0.0127769	0	0	0	0	0	0	0	0	0	0	0	0	0	0	0	0	0	0	0	0	0	0	0	0	0	0	0	0	0	0	0	0	0	0	0	0	0	0	0	0	0	0	0	0	0	0	0
STC2	0	0	0	0	0	0	0	0	0	0	0	0	0	0	0	0	0	0	0	0	0	0	0	0	0	0	0	0	0	0	0	0	0	0	0.0383366	0	0	0	0	0.00248475	0	0	0.0421069	0	0	0	0	0	0
SYK	0	0	0	0	0	0	0	0	0	0	0	0	0	0	0	0.0275438	0	0	0.0180378	0	0	0	0	0	0	0	0	0	0	0	0	0	0	0	0	0	0	0	0	0	0	0	0	0.0486819	0	0	0	0	0
LRRC69	0	0	0	0	0	0	0	0	0	0	0	0	0	0	0	0	0.0478576	0	0.00194023	0	0	0	0	0	0	0	0	0	0	0	0	0	0.031506	0	0	0	0	0	0	0	0	0	0	0	0	0	0	0	0
EPAS1	0	0	0	0	0	0.00446172	0.0403408	0	0	0.0494243	0	0	0	0	0	0	0	0	0	0	0	0	0	0	0	0	0	0	0	0	0	0	0.045164	0	0	0	0	0	0	0	0	0	0	0	0	0	0	0	0
PCGF6	0	0	0	0	0	0	0	0	0	0	0	0	0	0	0	0	0	0	0	0	0	0	0	0	0	0	0	0	0	0.0400857	0	0	0	0	0	0	0	0	0	0	0	0	0	0	0	0	0	0	0
SNORD53	0	0	0	0	0	0	0	0	0	0	0	0	0	0	0	0	0	0.046213	0	0	0	0	0	0	0	0	0	0	0	0	0	0	0	0	0	0	0.0432008	0	0	0	0	0	0	0	0	0	0	0	0
GNAO1	0	0	0	0	0	0	0	0	0	0	0	0	0	0	0	0	0	0	0	0	0	0	0	0	0	0	0	0	0	0	0	0	0	0.0244978	0	0	0	0	0	0	0.0239989	0	0	0.0415205	0	0	0	0	0
KLC4	0	0	0	0	0	0	0.0311545	0	0	0	0	0	0	0	0	0	0	0	0	0	0	0	0	0	0.0306671	0	0	0	0	0	0	0.0297547	0	0	0	0	0	0	0	0	0	0.0462034	0	0	0	0	0	0	0
CALB1	0	0	0	0.00992704	0	0	0	0	0	0	0	0	0	0	0	0.0291937	0	0	0	0	0	0	0	0	0	0	0	0	0	0	0	0	0	0	0	0	0	0	0	0	0	0	0	0	0	0	0	0	0
HEY1	0	0	0	0	0	0	0	0	0	0	0	0.00793524	0	0	0	0	0	0	0	0	0	0.0360733	0	0	0	0	0.0327284	0	0	0	0	0	0	0	0	0	0	0	0	0.0415033	0	0.0411865	0	0	0	0	0	0	0
SLC12A7	0	0	0	0	0.0462435	0	0	0	0	0	0	0	0	0	0	0	0	0	0	0.0368852	0	0	0	0	0	0	0	0	0	0	0	0	0	0	0	0	0	0	0	0	0	0.00343935	0	0	0	0	0	0	0
MRPL23	0	0	0	0	0	0.0145166	0	0	0.0415957	0	0	0	0	0	0	0	0	0	0	0.0203176	0	0	0	0	0	0	0	0	0	0	0	0	0.0383101	0	0	0.0483365	0	0	0	0	0	0	0	0	0	0	0	0	0
GPR173	0	0.0149897	0	0	0	0	0	0	0	0	0	0	0	0	0	0	0	0	0.0164394	0.0465693	0	0	0	0	0	0	0	0	0	0.0279256	0	0	0	0	0	0	0	0	0	0	0	0	0	0	0	0	0	0	0.0490077
RGS1	0	0	0	0	0	0	0	0.0476876	0	0	0	0	0	0	0	0	0.0210561	0	0	0	0	0	0	0	0	0	0	0	0	0.0246954	0	0	0	0	0	0	0	0	0	0	0	0.0484595	0	0	0	0	0	0	0
EMP1	0	0	0	0	0	0.0428403	0	0	0	0	0	0	0	0	0	0	0	0	0	0	0	0	0	0	0	0	0	0	0	0	0	0	0	0	0	0	0	0.0134021	0	0	0.0257077	0	0.0247842	0	0	0	0	0	0
DDIT4L	0	0	0	0	0	0.019433	0	0	0	0.0325936	0	0	0	0	0	0	0	0	0	0	0	0	0	0	0	0	0	0	0	0	0	0	0	0	0	0	0	0.0259905	0	0	0	0	0.00611145	0	0	0	0	0	0
WNK4	0	0	0	0	0	0	0	0	0	0	0.0304104	0	0	0	0	0	0	0	0	0	0	0	0	0	0	0	0	0	0	0	0	0	0	0	0	0	0	0	0	0	0	0	0	0	0	0.0356751	0	0	0
XDH	0	0	0	0	0	0	0.0400426	0	0	0	0	0	0	0	0	0	0	0	0	0	0	0	0	0	0	0	0	0	0.0119148	0	0.0177338	0	0	0	0	0	0	0	0	0	0	0	0	0	0	0	0	0	0
MED12L	0	0	0	0	0	0	0	0	0	0	0	0	0	0	0	0	0	0	0	0	0	0	0	0.033045	0	0	0	0	0	0	0	0	0	0	0	0	0	0	0	0	0	0	0	0	0.019979	0	0	0	0
FOXF1	0	0	0	0	0	0.026128	0	0	0.0385279	0	0	0	0	0	0	0	0	0	0	0	0	0	0	0	0	0	0	0	0	0	0.0432599	0	0.022448	0	0	0	0	0	0	0	0.0425379	0	0	0	0	0	0	0	0
GCNT4	0	0	0	0	0	0.00873917	0	0	0.0231418	0	0	0	0	0	0	0	0	0	0	0	0	0	0	0	0.0391295	0	0	0	0	0	0	0	0	0	0	0	0	0.0283912	0	0	0	0	0	0	0	0	0	0	0
CALM2	0	0	0.0336278	0	0	0	0	0	0	0	0	0	0	0	0	0	0	0	0	0	0	0	0	0	0	0	0	0	0	0	0	0	0	0	0	0	0	0	0.0334911	0	0	0	0	0	0	0	0	0	0
PMS2P1	0	0	0	0	0	0	0	0	0	0.0308585	0	0	0	0	0	0	0	0	0	0	0	0	0	0	0	0	0	0	0.0426094	0.0141532	0	0	0	0	0	0	0	0	0	0	0	0	0	0	0	0	0	0	0
TM4SF1	0	0	0	0	0	0	0	0	0	0	0	0	0	0	0	0	0	0	0	0	0	0	0	0	0	0	0	0	0.0487558	0	0	0	0	0	0	0	0	0	0	0	0	0	0	0	0	0	0	0	0
ZNF100	0	0	0	0	0	0	0	0	0	0	0	0	0	0	0	0	0	0	0	0	0	0	0	0	0	0	0	0	0	0	0	0	0	0.0282977	0	0	0	0	0	0	0	0	0	0	0	0	0	0	0
ARHGAP40	0	0	0	0	0	0	0	0	0	0.0135794	0	0	0	0	0	0	0	0	0	0	0	0	0	0	0	0	0	0	0	0	0	0	0	0	0	0	0	0	0	0	0	0	0	0	0	0	0	0	0
RPL32	0	0	0	0	0	0	0	0	0	0	0	0	0	0	0	0	0	0	0	0	0	0	0	0	0	0	0	0	0.0450807	0	0	0	0	0	0	0	0	0	0	0	0	0	0.0408531	0	0	0	0	0	0
GPR153	0	0	0	0	0	0	0	0	0	0	0	0.0484556	0	0	0	0	0	0	0	0	0.0264314	0	0	0	0	0	0	0	0	0.0098252	0	0	0	0	0	0	0	0	0	0	0	0	0	0	0	0	0	0	0.0380755
KRT15	0	0	0	0	0	0	0	0.0338726	0	0	0	0	0	0	0	0	0	0	0	0	0	0	0	0	0	0	0	0	0	0	0	0	0	0	0	0.0483961	0	0	0	0	0	0	0	0	0	0	0	0	0
G0S2	0	0	0	0	0	0	0	0	0	0	0	0	0	0	0	0	0	0	0	0	0	0	0	0	0	0	0	0	0	0	0	0	0	0	0	0	0	0	0	0	0.00844659	0	0	0	0	0	0	0	0
LEMD1	0	0	0	0	0	0	0	0	0	0	0	0	0	0	0	0	0	0	0.0469999	0	0	0	0	0	0	0	0	0	0	0	0	0	0	0	0	0	0	0	0	0	0	0	0	0	0	0	0	0	0
IRF2	0	0	0	0.0399577	0	0	0	0	0	0	0	0	0	0.00315432	0	0	0	0	0	0	0	0	0	0	0	0	0	0	0	0	0	0	0	0	0	0	0	0	0	0	0	0	0	0	0	0	0	0.0133008	0
BAALC	0	0	0	0	0	0.0169396	0.0129887	0	0	0	0	0	0	0	0	0	0	0.0409801	0	0	0	0	0	0	0	0	0	0	0	0	0	0	0	0	0	0	0	0.0167496	0.0345531	0	0.0354208	0	0	0.0360552	0	0	0	0	0
ZNF428	0	0	0	0	0	0	0	0	0	0	0	0	0	0	0	0	0	0	0	0	0	0	0	0	0	0	0	0	0.0227618	0	0	0	0	0	0	0	0	0	0	0	0	0	0	0	0	0	0	0	0
INA	0.0237074	0	0	0	0	0	0	0	0	0	0	0	0.0450549	0	0	0	0	0	0	0	0	0	0	0	0	0	0	0	0	0	0	0	0	0	0	0	0	0	0.0389107	0	0	0	0	0	0	0	0	0	0
ABTB2	0	0	0	0	0	0	0	0	0	0	0	0	0	0	0	0	0	0	0	0	0	0	0	0	0	0	0	0	0	0	0	0	0	0	0	0	0	0	0	0	0	0	0	0	0	0	0	0	0
SYPL2	0	0	0	0	0	0	0	0	0	0	0	0	0	0	0	0	0	0	0	0	0	0	0	0	0	0	0	0	0	0	0	0	0	0	0	0	0	0	0	0	0	0	0	0	0	0	0	0	0
RD3	0	0	0	0	0	0	0	0	0	0	0	0	0	0	0	0	0	0	0	0	0	0	0	0	0	0	0	0	0	0	0	0	0	0	0	0	0	0	0	0.0499177	0	0	0	0	0	0	0	0	0
TCIRG1	0	0.00288633	0	0	0	0	0	0	0	0	0	0	0	0	0	0	0	0	0.0484705	0	0	0	0	0	0	0	0	0	0	0	0	0	0	0	0	0	0.0450954	0	0	0	0	0	0	0	0	0	0	0	0
HERC5	0	0	0	0	0	0	0	0	0	0	0	0	0	0	0	0	0	0	0	0	0	0	0	0	0	0	0	0	0	0	0	0	0	0	0	0	0	0	0	0	0	0	0	0	0	0	0.0450129	0	0
KCNE2	0	0	0	0	0	0	0	0	0.0439521	0	0	0	0	0	0	0	0	0	0	0	0.0433954	0	0	0	0	0	0	0	0	0	0	0	0	0	0	0	0	0	0	0	0	0	0	0	0	0	0	0	0
HNF1B	0	0	0	0	0	0	0	0	0	0	0	0	0	0	0	0	0	0	0	0	0	0	0	0	0	0	0	0	0	0	0	0	0	0	0.0262938	0	0	0	0.0375889	0	0	0	0	0	0	0	0	0	0
MAPK9	0	0	0	0	0	0	0	0	0	0.0405893	0	0	0	0	0	0	0	0	0	0	0	0	0	0	0	0	0	0	0	0	0	0	0	0	0	0	0	0	0	0	0	0	0	0	0	0	0	0	0
SLC16A10	0	0	0	0	0	0	0	0	0	0	0	0	0.0480937	0	0	0	0	0	0	0	0	0	0	0	0	0	0	0	0	0	0	0	0	0	0	0	0.023915	0	0	0	0	0	0	0	0	0	0	0	0
EGOT	0	0	0	0	0	0	0	0.0451144	0	0	0	0	0	0	0	0	0	0	0	0	0	0	0	0.0256142	0	0	0	0	0	0	0	0	0	0	0	0	0	0	0	0	0	0	0	0	0	0	0	0	0
FZD6	0	0	0	0	0	0	0	0	0	0	0	0	0	0	0	0	0	0	0	0	0	0.0438253	0	0	0	0	0	0	0	0	0	0	0	0	0	0	0	0	0	0	0	0	0	0	0	0	0	0	0
APOC3	0	0	0	0	0	0	0	0	0	0	0	0	0	0	0	0	0	0	0	0	0	0.0473454	0	0	0	0	0	0	0	0.0252732	0	0	0	0	0	0	0	0	0	0	0	0	0	0	0	0	0	0	0
ALOX5AP	0	0	0	0	0	0	0	0	0	0	0	0	0	0	0	0	0	0	0	0	0	0	0	0	0	0	0	0	0	0	0	0	0	0	0	0	0	0	0	0	0	0	0	0	0	0	0	0	0
C9orf66	0	0	0	0	0	0.0120487	0	0	0	0	0	0	0	0	0	0	0	0	0	0	0	0	0	0	0	0	0	0	0	0	0	0	0	0	0	0.00730536	0	0	0.0484612	0	0	0	0	0	0	0	0	0	0
LPP	0	0	0	0	0	0	0	0	0.0382904	0	0	0	0	0	0	0	0	0	0	0	0	0	0	0.0180312	0	0	0	0	0	0	0	0	0	0	0	0	0	0	0	0	0	0	0.0463395	0	0	0	0	0.0365778	0
IRF4	0	0	0	0	0	0	0	0	0	0	0	0	0	0	0	0	0	0	0	0.0346464	0	0	0	0	0	0	0	0	0	0	0	0	0	0	0	0	0	0	0	0	0	0	0	0	0	0	0	0	0
IL33	0	0	0	0	0	0.0288595	0	0	0.0422753	0	0	0	0	0	0	0	0	0	0	0	0	0	0	0	0	0	0	0	0	0	0	0	0.0296574	0	0	0	0	0	0	0	0.0314399	0	0	0	0	0	0	0	0
HEPH	0	0	0	0	0	0.0361291	0	0	0.0484415	0	0	0	0	0	0	0	0	0	0	0	0	0	0	0	0	0	0	0	0	0	0	0	0	0	0	0	0	0.00785073	0	0	0.00952138	0	0	0.00629467	0	0	0	0	0
NDUFS6	0	0	0	0	0	0	0	0	0	0	0	0	0	0	0	0	0	0	0	0	0	0	0	0	0	0	0	0	0.0359286	0	0	0	0	0	0	0.04267	0	0	0	0	0	0	0	0	0	0	0	0.0383711	0
BTLA	0	0	0	0	0	0	0	0	0	0	0	0	0	0	0	0	0	0	0	0	0	0	0	0	0	0	0	0	0	0	0	0	0	0	0	0	0	0	0	0	0	0	0	0	0	0	0	0	0
TUBBP5	0	0	0	0	0	0	0	0	0	0	0	0.0406524	0	0	0	0	0	0	0	0	0	0	0	0	0	0	0	0	0	0	0	0	0	0	0	0	0	0	0	0	0	0	0	0	0	0	0	0	0
SEMA6A	0	0	0	0	0	0	0	0	0	0	0	0	0	0	0	0	0	0	0	0	0	0	0	0	0	0	0	0	0	0	0	0	0	0	0	0	0	0	0.0373359	0	0	0	0	0	0	0	0	0	0
TANC2	0	0	0	0.0134336	0	0	0	0	0	0	0	0	0.0480838	0	0	0	0	0	0	0	0	0	0	0	0	0	0	0	0	0	0	0	0	0	0.0434781	0	0	0	0	0	0	0	0	0	0	0	0	0	0
ENO2	0	0	0	0	0	0	0	0	0	0	0	0	0	0	0	0	0	0	0	0	0	0	0	0	0	0	0	0	0	0	0	0	0	0	0	0	0	0	0	0	0	0	0	0	0	0	0	0	0
PTPRC	0	0	0	0	0	0	0	0	0	0	0	0	0	0	0	0	0	0	0	0	0	0	0	0	0	0	0	0	0	0	0	0	0	0	0	0	0	0	0	0	0	0	0	0	0	0	0	0	0
NOC2L	0	0	0	0	0	0	0	0	0	0	0	0	0	0	0	0	0	0	0	0	0	0.0357542	0	0	0	0	0.0470959	0	0	0	0	0	0	0	0	0	0	0	0	0	0	0.0450463	0	0	0	0	0	0	0
PTPN6	0	0	0	0	0	0	0	0	0	0	0	0	0.0383769	0	0	0	0	0	0	0	0	0	0.0487164	0	0	0	0	0	0	0	0	0	0	0	0	0	0	0	0	0	0	0	0	0	0.0291842	0	0	0	0
F13A1	0	0	0	0	0	0	0	0	0	0	0	0	0	0	0	0	0	0	0	0	0	0	0	0	0	0	0	0	0	0.0329742	0	0	0	0	0	0	0	0	0	0	0	0	0	0	0	0	0	0	0
HBE1	0	0	0	0	0	0	0	0	0	0	0	0	0	0	0	0	0	0	0	0	0	0	0	0	0	0	0	0	0	0	0	0	0	0	0	0	0	0	0	0	0	0	0	0	0	0	0	0	0
CHKA	0	0	0	0	0	0.0169475	0	0	0	0	0	0	0	0	0	0	0	0	0	0	0	0	0	0	0	0	0	0	0	0	0	0	0	0	0	0	0	0	0	0	0	0	0	0	0	0	0	0	0
SLC47A1	0	0	0	0	0	0	0	0	0	0	0	0	0	0	0	0	0	0	0	0	0	0	0	0.0249936	0.0476706	0	0	0	0	0	0	0	0	0	0	0	0	0	0	0	0.01217	0	0	0	0	0	0	0	0
SPATA13	0	0	0	0.0359147	0	0	0	0	0	0	0.0459532	0	0	0.0311172	0	0	0	0	0	0	0	0.0310819	0	0	0	0	0	0	0	0	0	0	0	0	0	0	0	0	0	0	0	0	0	0	0	0	0	0	0
EDNRB	0	0	0	0	0	0.0428865	0	0	0	0	0	0	0	0	0	0	0	0	0	0	0	0	0	0	0.0418943	0	0	0	0	0	0	0	0.0224869	0	0	0	0	0.0446136	0	0	0.0454984	0	0	0	0	0	0	0	0
NPAS2	0	0	0	0	0	0	0	0	0.00330073	0	0.045684	0	0	0	0	0	0	0	0	0	0	0	0	0	0	0	0	0	0	0	0	0	0	0	0	0.0243491	0	0	0	0	0	0	0	0	0	0	0	0	0
PAFAH1B3	0	0	0	0	0	0.0181052	0	0	0	0	0	0	0.0389057	0	0	0	0	0	0	0	0	0	0	0	0	0	0	0	0	0	0	0	0	0	0	0	0	0	0	0	0	0	0	0	0	0	0	0	0
HES1	0	0	0	0	0	0	0.0134446	0	0	0	0	0	0	0	0	0	0.0252298	0	0	0	0	0	0	0	0.0271333	0	0	0	0	0	0	0	0	0	0	0	0	0	0	0	0	0	0	0.0454903	0	0	0	0	0
IGFL2	0	0	0	0	0	0	0	0	0	0.0464074	0	0	0	0	0	0	0	0	0	0	0	0	0	0	0	0	0	0	0	0	0	0	0	0	0	0	0.0244895	0	0	0	0	0	0	0	0	0	0	0	0
TFAP2A	0	0	0	0	0	0	0	0	0	0	0	0	0	0	0	0	0	0.0347253	0	0	0	0	0	0	0	0	0	0	0	0	0	0	0	0.0315525	0	0	0	0	0	0	0	0	0	0	0	0	0	0	0
HEY2	0	0	0	0	0	0	0	0	0	0	0	0	0	0	0	0	0	0	0	0	0	0	0	0	0	0.0399088	0	0	0	0	0	0	0	0	0	0	0	0	0	0	0	0	0	0	0	0	0	0	0
MALL	0	0	0	0	0	0.0438999	0	0	0	0	0	0	0	0	0	0	0	0	0	0	0	0	0	0	0	0	0	0	0	0	0	0	0	0	0	0	0	0	0	0	0	0	0	0	0.0122229	0.00558386	0	0	0
ARHGEF4	0	0	0	0	0.0166384	0	0	0	0	0	0	0	0	0	0	0	0	0	0	0	0	0	0	0	0	0	0	0	0	0	0	0	0	0	0	0	0	0	0	0	0	0	0	0	0	0	0	0	0
INPP4B	0	0	0	0.0192145	0	0	0.027402	0	0	0	0	0	0	0	0	0	0	0	0	0	0	0	0	0	0	0	0	0	0	0	0	0	0	0.04522	0	0.0497837	0	0	0.0466866	0	0	0	0	0	0	0	0	0	0
MDFIC	0	0	0	0	0	0.0484073	0	0	0.0428347	0	0	0	0	0	0	0	0	0	0	0	0	0	0	0	0	0	0	0	0	0	0	0	0	0	0	0	0	0	0	0	0	0	0	0	0	0	0	0	0
MS4A1	0	0	0	0	0	0	0	0	0	0	0	0	0	0	0	0	0	0	0	0	0	0	0	0	0	0	0	0	0	0	0	0	0	0	0	0	0	0	0	0	0	0	0	0	0	0	0	0	0
DNMT3A	0	0	0	0	0	0	0	0	0	0	0	0	0	0	0	0	0	0	0.0464457	0	0	0	0	0	0	0	0	0	0	0	0	0	0	0.0424474	0	0	0	0	0	0	0	0	0	0	0	0	0	0	0
SERP2	0	0	0	0	0	0	0	0	0	0	0	0	0	0	0	0	0	0	0	0	0	0	0	0	0	0	0	0	0	0	0	0	0	0	0	0	0	0	0	0	0	0	0	0	0	0	0	0	0
CHAC1	0	0	0	0	0	0	0	0	0	0	0.00750407	0	0	0	0	0	0	0	0	0	0	0	0	0	0	0.0148418	0	0	0	0	0	0	0	0	0	0	0	0	0	0	0	0	0	0	0	0	0	0	0
ETNK2	0	0	0	0	0.0122338	0	0	0	0	0	0	0	0	0	0	0	0	0	0	0	0	0	0	0.0393038	0	0	0	0	0	0	0	0	0	0	0	0	0	0	0	0	0	0	0	0	0	0	0	0	0
SULT1C2	0	0	0	0	0	0	0	0	0.0308099	0	0	0	0	0	0	0	0	0	0	0	0	0	0	0	0	0	0	0	0	0	0	0	0	0	0	0	0	0.0491682	0	0	0	0	0	0	0	0	0	0	0
MAP7D1	0	0.00439242	0	0	0	0	0	0	0	0	0	0	0	0	0	0	0	0	0	0	0	0	0.0419031	0	0	0	0	0	0	0	0	0	0	0	0	0	0	0	0	0	0	0	0	0	0	0	0	0	0
DAPL1	0	0	0.0452268	0	0	0	0	0	0	0	0	0	0	0	0	0	0	0	0	0	0	0	0	0	0	0	0	0	0	0	0	0	0	0	0	0	0	0	0	0	0	0	0	0	0	0	0	0	0
CLECL1	0	0	0	0	0	0	0	0	0	0	0	0	0	0	0	0	0	0	0	0	0	0	0	0	0	0	0	0	0	0.0257776	0	0	0	0	0	0	0	0	0	0	0	0	0	0	0	0	0	0	0
TFPI2	0	0	0	0	0	0	0	0	0	0	0	0	0	0	0.035727	0	0	0	0	0	0	0	0	0	0	0	0	0	0	0	0	0	0	0	0	0	0	0.0292365	0	0	0	0	0	0	0	0	0	0	0
BMP1	0	0	0	0	0	0	0	0	0	0	0	0	0	0	0	0	0	0	0	0	0	0	0	0	0	0	0	0	0	0.0407135	0	0	0	0	0	0	0	0	0	0	0	0	0	0	0	0	0	0	0
LMBR1	0	0	0	0.00505281	0	0	0	0	0	0	0	0	0.0291128	0	0	0	0	0	0	0	0	0	0.0292734	0	0	0	0	0	0	0	0	0	0	0	0	0.0421515	0	0	0	0	0	0	0	0	0	0	0	0.0230197	0
FAM122B	0	0	0	0	0	0	0	0	0	0	0	0	0	0	0	0	0	0	0	0	0	0	0	0	0	0	0	0	0	0.0129105	0	0	0	0	0	0	0	0	0	0	0	0	0	0	0	0	0	0	0
CMBL	0	0	0	0	0	0	0	0	0	0	0	0	0	0	0	0	0	0	0	0	0	0	0	0	0	0	0	0	0	0	0.0220159	0	0	0	0	0	0	0	0	0	0	0	0	0	0	0	0	0	0
ZNF30	0	0	0.0281322	0	0	0	0	0	0	0	0.0238804	0	0	0	0	0	0.00975814	0	0.0172038	0	0	0	0	0	0	0	0	0	0	0	0	0	0	0	0	0	0.0071451	0	0	0	0	0	0	0	0	0	0	0	0
IGF2	0	0	0	0	0	0.0207556	0	0	0	0	0	0	0	0	0	0	0	0	0	0	0	0	0	0	0	0	0	0	0	0	0.0478719	0	0	0	0	0	0	0	0	0	0.0423617	0	0	0	0	0	0	0	0
FOXC2	0.0333574	0.0109019	0	0	0	0	0	0	0	0	0	0	0	0	0	0	0	0	0	0	0	0	0	0	0	0	0	0	0	0	0	0	0	0	0	0	0	0	0	0	0	0	0	0	0	0	0	0	0
MSN	0	0	0	0	0	0.0243397	0	0	0	0	0	0	0	0	0	0	0	0	0	0	0	0	0	0	0	0	0	0	0	0	0	0	0	0	0	0	0	0.0242361	0	0	0	0	0.0370278	0	0	0	0	0.022563	0
MBOAT4	0	0	0	0	0	0	0	0	0	0	0	0	0	0	0	0	0	0.0213718	0	0	0	0	0	0	0	0	0	0	0	0	0	0	0	0	0	0	0	0	0	0	0	0	0	0	0	0	0	0	0
PDCD10	0	0	0	0	0	0	0	0	0	0	0	0	0	0	0	0	0	0	0	0	0	0	0	0	0	0	0	0	0	0	0	0	0	0	0	0	0	0	0	0	0	0	0	0	0	0	0	0	0
CD200R1	0	0	0	0	0	0	0	0	0	0	0	0	0	0	0	0	0	0	0	0	0	0	0	0	0	0	0	0	0	0.049497	0	0	0	0	0	0	0	0	0	0	0	0	0	0	0	0	0	0	0
LONRF1	0	0	0	0	0	0	0	0	0	0	0	0	0	0	0	0	0	0	0	0	0	0	0	0	0	0	0	0	0	0	0	0	0	0	0	0	0	0	0	0	0	0	0	0	0	0	0	0	0
SERPINE1	0	0	0	0	0	0	0	0	0	0	0	0	0	0	0	0	0	0	0	0	0	0	0	0	0	0	0	0	0	0	0	0	0	0	0	0	0.0397989	0	0	0	0	0	0	0	0	0	0	0	0
LRRC27	0	0	0	0	0	0	0	0	0	0	0	0	0	0	0	0	0	0	0	0	0	0	0	0	0	0	0	0	0	0	0	0	0	0	0	0	0	0	0	0	0	0	0	0	0	0	0	0	0
COX6B1	0	0	0	0	0	0	0	0	0	0	0	0	0.0373623	0	0	0	0	0	0	0	0	0	0	0	0	0	0	0	0	0	0	0	0	0	0	0	0	0	0	0	0	0	0	0	0	0	0	0	0
ITGA4	0	0	0	0	0	0	0	0	0	0	0	0	0	0	0	0	0	0	0	0	0	0	0	0	0	0	0	0	0	0	0	0	0	0	0	0	0	0	0	0	0	0	0	0	0	0	0	0	0
RNFT1	0	0	0	0	0	0	0	0	0	0.0452804	0	0	0	0	0	0	0	0	0	0	0	0	0	0	0	0	0	0	0	0	0	0	0	0	0	0	0	0	0	0	0	0.00749937	0	0	0	0	0	0	0
GYPA	0	0	0	0	0	0	0	0	0.0433898	0	0	0	0	0	0	0	0	0	0	0	0	0	0	0.0361227	0.0222181	0	0	0	0	0	0	0	0	0	0	0	0	0	0	0	0	0	0.0162103	0	0.0300491	0	0	0	0
BAMBI	0	0	0	0	0	0	0	0	0	0	0	0	0	0	0	0	0	0	0	0	0	0	0	0	0.0269785	0	0	0	0	0	0	0	0	0	0	0.0417783	0	0	0	0	0.028692	0	0	0	0	0	0	0	0
OLFM1	0	0	0	0	0	0	0	0	0	0	0	0	0	0	0	0	0	0	0	0	0	0	0	0	0	0	0	0	0	0.0355122	0	0	0	0	0	0	0	0	0	0	0	0	0	0	0	0	0	0	0
FAM89A	0	0	0	0	0	0	0	0	0	0	0	0	0	0	0	0	0	0	0	0	0	0	0	0	0	0	0	0	0	0	0	0	0	0	0	0	0	0	0	0	0	0	0.0350181	0	0	0	0	0	0
RNF122	0	0	0	0	0	0.0220224	0	0	0	0	0	0	0	0	0	0	0	0	0	0	0	0	0	0	0	0	0	0	0	0	0	0	0	0	0	0	0	0	0	0	0.0466282	0	0	0	0	0	0	0	0
CGNL1	0	0	0	0	0	0	0	0	0	0	0	0	0.0497094	0	0	0	0	0	0	0	0	0	0	0	0	0	0	0	0	0	0	0	0	0	0	0	0	0	0	0	0	0	0	0	0.0144095	0	0	0	0
PDCD2	0	0	0	0	0	0	0	0	0	0	0	0	0	0	0	0	0	0	0	0	0	0	0	0	0	0	0	0	0	0	0	0	0	0	0	0	0	0	0	0	0	0.0304277	0	0	0	0	0	0	0
SAMD5	0	0	0	0	0	0	0	0	0	0	0	0	0	0	0	0	0	0	0	0	0	0	0	0	0	0	0	0	0.0377034	0	0	0	0	0	0	0	0	0	0	0	0	0	0	0	0	0	0	0	0
IGSF8	0	0	0	0	0	0	0	0	0	0	0	0	0	0	0	0	0	0	0	0	0	0	0.0340342	0	0	0	0	0	0	0	0	0	0	0	0	0	0	0	0	0	0	0	0	0	0	0	0	0	0
INTU	0	0	0	0	0	0	0	0	0	0	0	0	0	0	0	0	0	0	0	0	0	0	0	0	0	0	0	0	0	0	0	0	0	0	0	0	0	0	0	0	0	0.0366275	0	0	0	0	0	0	0
CD58	0	0	0	0	0	0	0	0	0	0	0	0	0	0	0	0	0	0	0	0	0	0	0	0	0	0	0	0	0	0	0	0	0	0	0	0	0	0	0	0	0	0	0	0.0204582	0	0	0	0	0
EEPD1	0	0	0	0	0	0	0	0	0	0	0	0	0	0	0	0	0	0	0.0125745	0	0	0	0	0	0	0	0	0	0	0	0	0	0	0	0	0	0	0	0	0	0	0	0	0	0	0	0	0	0
NTN1	0	0	0	0	0	0.0437204	0	0	0	0	0	0	0	0	0	0	0	0	0	0	0	0	0	0	0	0	0	0	0	0	0	0	0	0	0	0	0	0	0	0	0.0243034	0	0	0	0.045356	0	0	0	0
DHX38	0	0	0	0	0	0.0236502	0	0	0.0488135	0	0	0	0	0	0.0456851	0	0	0	0	0	0	0	0	0.0239061	0	0	0	0	0	0	0	0	0	0	0	0	0	0	0	0	0	0	0	0	0	0	0	0	0
SDC4	0	0	0	0	0	0	0	0	0	0	0	0	0	0	0	0	0	0	0.0429337	0	0	0	0	0	0	0	0	0	0	0	0	0	0	0	0	0	0.0373121	0	0	0	0	0.0398845	0	0	0	0	0	0	0
RNF150	0	0	0	0	0	0	0	0	0	0	0	0	0	0	0	0	0	0	0	0	0	0	0	0	0.0381258	0	0	0	0	0	0	0	0	0.0153735	0	0	0	0	0	0	0	0	0	0.0391943	0.0382573	0	0	0	0
CYP27B1	0	0	0	0	0	0	0	0	0	0	0	0	0	0	0	0	0	0	0	0	0	0	0	0	0	0	0	0	0	0	0	0	0	0	0	0	0	0.0357615	0	0	0	0	0	0	0	0	0	0	0
WWP1	0	0	0	0	0	0	0	0	0	0	0	0	0	0	0	0	0	0	0	0.0254786	0	0	0	0	0	0	0	0	0	0	0	0	0	0.0484437	0.022675	0	0	0	0	0	0	0	0	0	0	0	0	0	0
DIDO1	0	0	0	0	0	0	0	0	0	0	0	0	0	0	0	0	0	0	0	0	0	0	0	0	0	0	0	0	0	0	0	0	0	0	0	0	0	0	0	0	0	0	0	0	0	0	0	0	0
RIPK4	0	0	0	0	0	0	0	0	0	0	0	0	0	0	0	0	0	0	0.00262189	0	0	0	0	0	0	0	0	0	0	0	0.0319559	0	0	0	0.0364672	0	0	0	0	0	0	0	0	0	0	0	0	0	0
UGDH	0	0	0	0	0	0	0.0235121	0	0	0	0	0	0	0	0	0	0	0.0483069	0	0	0	0	0	0	0	0	0	0	0	0	0	0	0	0	0	0	0	0	0	0	0.0424608	0	0	0	0	0	0	0	0
NCOA7	0	0	0	0	0.0399447	0.0146695	0	0	0	0	0	0	0	0	0	0	0	0	0	0	0	0	0	0	0	0	0	0	0	0	0	0	0	0	0	0	0	0	0	0	0.0196125	0	0	0	0	0	0	0	0
NIPSNAP1	0	0	0	0	0	0	0	0	0	0	0	0	0	0	0	0	0	0	0	0	0	0	0	0	0	0	0	0	0	0	0	0	0	0	0	0	0	0	0	0	0	0	0	0	0	0	0	0	0
ENPP1	0	0	0	0	0	0	0	0	0	0	0	0	0	0	0	0	0	0	0	0.0457622	0	0	0	0	0	0	0	0	0	0	0	0	0	0	0	0	0	0	0	0	0	0	0	0	0	0	0	0	0
LRRK2	0	0	0	0	0	0.0357988	0	0	0.0264827	0	0	0	0	0	0	0	0	0	0	0	0	0	0.0444119	0	0	0	0	0	0	0	0	0	0	0	0	0	0	0	0	0	0	0	0	0	0	0	0	0	0
CCNL1	0	0	0	0	0	0	0	0	0	0	0	0.027728	0	0	0	0	0.0131842	0	0	0	0	0	0	0	0	0	0	0	0	0	0	0	0	0.0314408	0	0	0	0	0	0	0	0	0	0	0	0	0	0	0
PRKCD	0	0	0	0	0	0	0	0	0	0	0	0	0	0	0	0	0	0	0	0	0	0	0	0	0	0	0	0	0	0	0	0	0	0	0	0	0	0	0	0	0	0	0.00848252	0	0	0	0	0	0
FAM114A2	0	0	0.0451799	0	0	0	0	0	0	0	0	0	0	0	0	0	0	0	0	0	0	0	0	0	0	0	0	0	0	0	0	0	0	0	0	0	0	0	0	0	0	0	0	0	0	0	0	0.0440847	0
SLC38A5	0	0	0	0	0	0.0156438	0	0	0	0	0	0	0	0	0	0	0	0	0	0	0.0390142	0	0	0	0	0	0	0	0	0	0	0	0	0	0	0	0	0	0	0	0	0	0	0	0	0	0	0	0
NINJ2	0	0	0	0	0	0	0	0	0	0	0	0	0	0	0	0	0	0	0	0	0	0	0	0	0	0	0	0	0	0	0	0	0	0	0	0	0.0333352	0	0	0	0	0	0	0	0	0	0	0	0
MEF2C	0	0	0	0	0	0	0	0	0	0	0	0	0	0	0	0	0	0	0	0	0	0	0	0	0	0	0	0	0	0	0	0	0	0	0	0	0	0	0	0	0	0	0.0355729	0	0	0	0	0	0
CYP2J2	0	0	0	0	0	0	0	0	0	0	0	0	0	0	0	0	0	0	0	0	0	0	0	0	0.0254435	0	0	0	0	0	0	0	0	0	0	0	0	0	0.0401845	0	0	0	0.0194836	0	0	0	0	0	0
SNORA31	0	0	0	0	0	0	0	0	0	0	0	0	0.0108566	0	0	0	0	0	0	0	0	0	0	0	0	0	0	0	0	0	0	0	0	0	0	0	0	0	0	0	0	0.0274508	0	0	0	0.00424398	0	0	0
AIP	0	0.0354388	0.0367274	0	0	0	0	0	0	0	0	0	0	0	0	0	0	0	0	0	0	0	0	0	0	0	0	0	0	0	0	0	0	0	0	0	0	0	0	0	0	0	0	0	0	0	0	0	0
CBFA2T3	0	0	0	0	0	0	0	0	0	0	0	0	0	0	0.0271865	0	0	0	0	0	0	0	0	0	0	0	0	0	0	0.0416259	0	0	0	0	0	0	0	0	0	0	0	0	0	0	0	0	0	0	0
MYOM3	0	0	0	0	0	0	0	0	0	0	0	0.0196812	0	0	0	0	0	0	0	0	0	0	0	0	0	0	0	0	0	0	0	0	0	0	0	0	0	0	0	0	0	0	0	0	0	0	0	0	0
SLC4A3	0	0	0	0	0	0	0	0	0	0	0	0	0	0	0	0	0	0	0	0	0	0	0	0	0	0	0	0	0	0	0	0	0	0	0	0	0	0	0	0	0	0	0	0	0	0	0	0	0
ADRA2C	0	0	0	0	0	0	0	0	0.00948406	0	0	0	0	0	0	0	0	0	0	0	0	0	0	0	0	0	0	0	0	0	0	0	0	0	0	0	0	0	0	0	0	0	0	0	0	0	0	0	0
SLC25A25	0	0	0	0	0	0	0	0	0	0	0	0	0	0	0	0	0	0	0	0	0	0	0	0	0	0	0	0	0	0	0	0	0	0	0	0	0	0	0	0	0	0	0	0.0402138	0	0	0	0	0
NGFR	0	0	0	0	0	0.0452789	0	0	0	0	0	0	0	0	0	0	0	0	0	0	0	0	0	0.0120964	0	0	0	0	0	0	0	0	0	0	0	0	0	0	0	0	0	0	0	0	0	0	0	0	0
MAP4K3	0	0	0	0	0	0	0	0	0	0	0	0	0	0	0	0	0	0	0	0	0	0	0	0	0	0	0	0	0	0	0	0	0	0	0	0	0	0	0	0	0	0	0	0	0	0	0	0	0
ZNF22	0	0	0	0	0	0	0	0	0	0	0.0198083	0	0	0	0	0	0	0	0	0	0	0	0	0	0	0	0	0	0	0	0	0	0	0	0.0238767	0	0	0	0.0411271	0	0	0	0	0	0	0	0	0	0
CLDN23	0	0	0	0	0	0	0	0	0	0	0	0.0381371	0	0	0	0	0	0	0	0	0	0	0	0	0	0	0	0	0	0	0.0374246	0	0	0	0	0	0	0	0	0	0	0	0	0	0.0497376	0	0	0	0
PRF1	0	0.0229831	0	0	0	0	0	0	0	0	0	0	0	0	0	0	0	0	0	0	0	0	0	0	0	0	0	0	0	0.0407948	0	0	0	0	0	0	0	0	0	0	0	0	0	0	0	0	0	0	0
TAGAP	0	0	0	0	0	0	0	0	0	0	0	0	0	0	0	0	0	0	0	0	0	0	0	0	0	0	0	0	0	0.047478	0	0	0	0	0	0	0	0	0	0	0	0	0	0	0	0	0	0	0
SPRR2A	0	0	0	0	0	0	0	0	0	0	0	0	0	0	0	0	0	0	0	0	0	0	0	0	0	0	0	0	0	0.039799	0	0	0	0	0	0	0	0	0	0	0	0	0	0	0	0	0	0	0
AGPAT5	0	0	0.0055665	0	0	0	0	0	0	0	0	0	0	0	0	0	0	0	0	0	0	0	0	0	0	0	0	0	0	0	0	0	0	0	0.0132252	0	0	0	0.0343125	0	0	0	0	0	0	0	0	0	0
NEFL	0	0	0	0	0	0	0	0	0	0	0	0	0	0	0	0	0	0	0	0	0	0	0	0	0	0	0	0	0	0	0	0	0	0	0	0	0	0	0	0	0	0	0	0	0	0	0	0	0
BEND7	0	0	0	0	0	0	0	0	0	0	0	0	0	0	0	0	0	0	0	0	0	0	0	0	0	0	0	0	0	0	0	0	0	0	0	0	0	0	0	0	0	0	0	0	0	0	0	0	0
IRX1	0	0.0248111	0	0	0	0.0460431	0	0	0	0	0	0	0	0	0	0	0	0	0	0	0	0	0	0	0	0	0	0	0	0	0	0	0	0	0	0	0	0	0	0	0	0	0	0	0	0	0	0	0.0403058
ESPN	0	0	0	0	0	0	0	0	0.0452971	0	0	0	0	0	0	0	0	0	0.0228748	0	0	0	0	0	0	0	0	0	0	0	0	0	0	0	0	0	0	0	0	0	0	0	0	0	0	0	0	0	0
EHF	0	0	0	0	0	0	0	0	0	0	0.0378241	0	0.0191595	0	0	0	0	0	0	0	0	0	0	0	0	0	0	0	0	0	0	0	0	0	0	0	0	0	0.0195677	0	0	0	0	0	0	0	0	0	0
SFXN3	0	0	0	0	0	0	0	0	0	0	0	0	0	0	0	0	0	0	0	0	0	0	0	0	0	0	0	0	0	0	0	0	0	0	0	0	0	0	0	0	0	0	0	0.00987094	0	0	0	0	0
OTX2	0	0	0	0	0	0	0	0	0	0	0	0	0	0	0	0	0	0	0	0.0496427	0	0	0	0	0.0415359	0	0	0	0	0	0	0	0	0	0	0	0	0	0	0	0	0	0.0119957	0	0	0	0	0	0
PKNOX2	0	0	0	0	0	0	0	0	0	0	0	0	0	0	0	0	0	0	0	0	0	0	0	0	0	0	0	0	0	0	0	0	0	0	0	0	0	0	0	0	0	0	0	0	0	0	0	0	0
MCM5	0	0	0	0	0	0	0	0	0	0	0	0	0	0	0	0	0	0	0	0	0	0	0	0	0	0	0	0	0	0	0	0	0	0	0	0	0	0	0	0	0	0	0	0	0	0	0	0	0
PRDX3	0	0	0	0.0359657	0	0	0	0	0	0	0	0	0.0180204	0	0	0	0	0	0	0	0	0	0	0	0	0	0	0	0	0	0	0	0	0	0	0	0.0225836	0	0	0	0	0	0	0	0.0123447	0	0	0	0
ZNF563	0	0	0	0	0	0	0	0	0	0	0	0	0	0	0	0	0	0	0	0	0	0	0	0	0	0	0	0	0	0	0	0	0	0	0	0	0	0	0	0	0	0.0446751	0	0	0	0	0	0	0
DDX59	0	0	0	0	0	0	0	0	0	0	0	0	0	0	0	0	0	0	0	0	0	0	0	0	0	0	0	0	0	0	0	0	0	0	0	0	0	0	0	0	0	0	0	0	0	0	0	0	0
GAS6	0	0	0	0	0	0	0	0	0	0	0	0	0	0	0	0	0	0	0	0	0	0	0	0	0	0	0	0	0	0.025061	0	0	0	0	0	0	0.0287995	0	0	0	0	0	0	0	0	0	0	0	0
RFT1	0	0	0	0	0.0155512	0	0	0	0	0	0	0	0	0.0145874	0	0	0	0	0	0	0	0	0	0.0458304	0	0	0	0	0	0	0	0	0	0	0	0	0	0.0294243	0	0	0	0	0.0311313	0	0	0	0	0	0
ARAP2	0	0	0	0	0	0	0	0	0.0280197	0	0	0	0	0	0	0	0	0	0	0	0	0	0	0	0	0	0	0	0	0	0	0	0.0217374	0	0	0	0	0	0	0	0	0	0	0	0	0	0	0	0
BAG3	0	0	0	0	0	0	0	0	0	0	0	0	0	0	0	0	0	0	0	0	0	0	0	0	0	0	0	0	0	0	0	0	0	0	0	0	0	0.0305585	0	0	0.0434256	0	0	0	0	0	0	0	0
SRC	0	0	0	0	0	0	0	0	0	0	0	0	0	0	0	0	0	0	0	0	0	0	0	0	0	0.0400621	0	0	0	0	0	0	0	0	0	0	0	0	0	0	0	0	0	0	0	0	0.0471011	0	0
RET	0	0	0	0	0	0	0	0	0	0	0	0	0	0	0	0	0	0	0	0	0	0	0	0	0	0	0	0	0	0	0	0	0	0	0	0	0	0.0404885	0	0	0	0	0	0	0	0.0452703	0	0	0
LRRC8C	0	0	0	0	0	0	0	0	0	0	0	0	0	0	0	0	0	0	0	0	0	0	0	0	0	0	0	0	0	0.0208704	0	0	0	0	0	0	0	0	0	0	0	0	0	0	0	0	0	0	0
ECT2	0	0	0	0	0	0	0	0	0	0	0	0	0	0	0	0	0	0	0	0	0	0	0	0	0	0	0	0	0	0.0179398	0.0488425	0	0	0	0	0	0	0	0	0	0	0	0	0	0	0	0	0	0
MACC1	0	0	0	0	0	0	0	0	0	0	0	0	0	0	0	0	0	0	0	0	0	0	0	0	0	0	0	0	0	0	0	0	0	0	0	0	0	0	0	0	0	0	0	0	0	0.0494648	0	0	0
PSMD6	0	0	0	0	0	0	0	0	0	0	0	0	0	0	0	0	0	0	0	0	0	0	0	0	0	0	0	0	0	0	0	0	0	0	0	0	0	0	0	0	0	0.0395067	0	0	0	0	0	0	0
RNASET2	0	0	0	0	0	0	0	0	0	0	0	0	0	0	0	0	0	0	0	0	0	0	0	0	0	0.0365419	0	0	0	0	0	0	0	0	0	0	0	0	0	0	0	0	0	0	0	0	0	0	0
LCTL	0	0	0	0	0	0	0	0	0	0.018659	0	0	0	0	0	0	0	0	0	0	0	0	0	0	0	0	0	0	0	0	0	0	0	0	0	0	0	0	0	0	0	0	0	0	0	0	0	0	0
HRCT1	0	0	0	0	0	0	0	0	0	0	0	0	0	0.0389436	0	0	0	0	0	0	0	0	0.0195776	0	0	0	0	0	0	0	0	0	0	0	0	0	0	0	0	0	0	0	0	0	0	0	0	0	0
HS3ST3B1	0	0	0	0	0	0	0	0	0.0295318	0	0	0	0	0	0	0	0	0	0	0	0	0	0	0	0	0	0	0	0	0	0	0	0	0	0	0	0	0	0	0	0	0	0	0	0	0	0	0.0471487	0
TERT	0	0	0	0	0	0	0	0	0	0	0	0	0	0	0	0	0	0	0	0	0	0	0	0	0	0	0	0	0	0	0	0	0	0	0	0	0	0	0	0	0	0.0179557	0	0	0	0	0	0	0
IFI27L2	0	0	0	0	0	0	0	0	0	0	0	0	0	0	0	0	0	0	0.0321275	0	0	0	0	0	0	0	0	0	0	0	0	0	0	0	0	0	0	0	0	0	0	0	0	0	0	0	0	0	0
CXCL14	0	0	0	0	0	0	0	0	0	0	0	0	0	0	0	0	0	0	0	0	0	0	0	0	0	0	0	0	0	0	0	0	0	0	0	0	0	0	0	0	0	0	0	0	0	0	0	0	0
TRMT12	0	0	0	0	0	0	0	0	0	0	0	0	0	0	0	0	0	0	0	0	0	0	0	0	0	0	0	0	0	0	0	0	0	0	0	0	0	0	0	0	0	0	0	0	0	0	0	0	0
SLC6A9	0	0	0	0	0	0	0	0	0	0	0	0	0	0	0	0	0	0	0	0	0	0	0	0	0	0	0	0	0	0.0416569	0	0	0	0	0	0	0	0	0.0446137	0	0	0.0346822	0	0	0	0	0	0	0
STK32A	0	0	0	0	0	0	0	0	0	0	0	0	0	0	0	0	0	0	0	0	0	0	0	0	0	0	0.00659534	0	0	0	0	0	0	0	0	0	0	0	0	0	0	0.0441791	0	0	0	0	0	0	0
CADPS	0	0	0	0	0	0	0	0	0	0	0	0	0	0	0	0	0	0	0	0	0	0	0	0	0	0	0	0	0	0	0	0	0	0	0	0	0	0	0	0	0	0	0	0	0	0	0	0	0
ANXA2P2	0	0	0	0	0	0	0	0	0	0	0	0	0	0	0	0	0	0	0	0	0	0	0	0	0	0	0	0	0	0	0	0	0	0	0	0	0	0	0	0	0	0	0	0	0	0	0	0	0
PDCD1LG2	0	0	0	0	0	0	0	0	0	0	0	0	0	0	0	0	0	0	0	0	0	0	0	0	0	0	0	0	0	0.0232368	0	0	0	0	0	0	0	0	0	0	0	0	0	0	0	0	0	0	0
SERINC2	0	0	0	0	0	0	0	0	0.0435873	0	0	0.0369038	0	0	0	0	0	0	0	0	0	0	0	0	0	0	0	0	0	0	0	0	0	0	0	0	0	0	0	0	0	0	0	0	0	0	0	0	0
PODXL2	0	0	0	0	0	0	0	0	0	0	0	0	0	0	0	0	0.0295381	0	0	0	0	0	0	0	0	0	0	0	0	0	0	0	0	0	0	0	0	0	0	0	0	0	0	0	0	0	0	0	0
TMEM52	0	0	0	0.0345762	0	0.040777	0	0	0	0	0	0	0	0	0	0	0	0	0	0	0	0	0	0	0	0	0	0	0	0	0	0	0	0	0	0.0168394	0	0	0	0	0.00804986	0	0	0	0.00984769	0	0	0.0343054	0
LCE6A	0	0	0	0	0	0	0	0	0	0	0	0	0	0	0	0	0	0	0	0	0	0	0	0	0	0.041573	0	0	0	0	0	0	0	0	0	0	0.00837235	0	0	0	0	0	0	0	0	0	0	0	0
KRT16	0	0	0	0	0.0244506	0.0432326	0	0	0	0	0	0	0	0	0	0	0	0	0	0	0	0	0	0	0	0	0	0	0	0	0	0	0	0	0	0	0	0	0	0	0	0	0	0	0	0	0	0	0
PRR15	0	0	0	0	0	0	0	0	0	0	0	0	0	0	0	0	0	0	0	0	0	0	0	0	0	0	0	0	0	0	0	0	0	0	0	0	0	0	0	0	0	0	0	0.0376667	0	0	0	0	0
MFSD6	0	0	0	0	0	0	0	0	0	0	0	0	0.0449934	0	0	0	0	0	0	0	0	0	0.0254047	0	0	0	0	0	0	0	0	0	0.0470213	0	0	0	0	0	0.0259638	0	0	0	0	0	0.027478	0	0	0	0
IKZF2	0	0	0	0	0	0	0	0	0	0	0	0	0	0	0	0	0	0	0	0	0	0	0.0315645	0	0	0	0	0	0	0	0	0	0	0	0	0	0	0	0	0	0	0	0	0	0	0	0	0	0
C22orf42	0	0	0	0	0.025268	0	0	0	0	0	0	0	0	0	0	0	0	0	0	0	0	0	0	0	0	0	0	0	0	0	0	0	0	0	0.0272554	0	0	0	0	0	0	0	0	0	0	0	0	0	0
NRARP	0	0	0	0	0	0	0	0	0	0	0	0	0	0	0	0	0	0	0	0	0	0	0	0	0	0	0	0	0	0	0	0	0	0	0	0	0	0	0	0	0	0	0	0	0	0	0	0	0
OTUB2	0	0	0	0	0	0	0	0	0	0	0	0	0	0.0263394	0	0	0	0	0	0	0	0	0	0	0	0	0	0	0	0	0	0	0	0	0	0	0	0	0	0	0	0	0	0	0	0	0	0	0
TMEM44	0	0	0	0	0	0	0	0	0	0	0	0	0	0	0	0	0	0	0	0	0	0	0	0	0	0	0	0	0	0	0	0	0	0.0114325	0	0	0	0	0	0	0	0	0	0	0	0	0	0	0
GPR20	0	0	0	0	0	0	0	0	0	0	0	0	0	0	0	0	0	0	0	0	0	0	0	0	0	0	0	0	0	0	0	0.0155493	0	0	0	0	0	0.0227847	0	0	0	0	0	0.0210109	0	0	0	0	0
APPL2	0	0	0	0	0	0	0	0	0	0	0	0	0	0	0	0	0	0	0	0	0	0	0	0	0	0	0	0	0	0	0	0	0	0	0	0	0	0	0.0374631	0	0	0	0	0	0	0.0402479	0	0	0
RABAC1	0	0	0	0	0	0	0	0	0	0	0	0	0	0	0	0	0	0	0	0	0	0	0	0	0	0	0	0	0	0	0	0	0	0	0	0	0	0	0	0	0	0	0	0	0	0	0	0	0
PROX1	0	0	0	0	0	0	0	0	0.045325	0	0	0	0	0	0	0	0	0	0	0	0	0	0	0	0	0	0	0	0	0	0	0	0	0	0	0	0	0	0.0463846	0	0	0	0	0	0	0	0	0	0
TBX10	0	0	0	0	0	0	0	0	0	0	0	0	0	0	0	0	0	0	0	0	0	0	0	0	0	0	0	0	0	0	0	0	0	0	0	0	0	0	0	0	0	0	0	0	0	0.0189051	0	0	0
EPPK1	0	0	0	0	0	0	0	0	0	0	0	0	0	0	0	0	0	0	0	0	0	0	0	0	0	0	0	0	0	0	0	0	0	0	0	0	0	0	0	0	0	0	0	0	0	0	0	0	0
ZNF366	0	0.0445676	0	0	0	0	0	0	0	0	0	0	0	0	0	0	0	0	0.0457579	0	0	0.0270023	0	0	0	0	0	0	0	0	0	0	0	0	0	0	0	0	0	0	0	0	0	0	0	0	0	0	0
ILDR2	0	0	0	0	0	0	0	0	0	0	0	0	0	0	0	0	0	0	0	0	0	0	0	0	0	0	0	0	0	0	0	0.0269421	0	0	0	0	0	0	0	0	0	0	0	0	0.0462461	0	0	0	0
FOXL1	0	0	0	0	0	0	0	0	0	0	0	0	0	0	0	0	0	0	0	0	0	0	0	0	0	0	0	0	0	0.0363821	0	0	0	0	0	0	0	0	0	0	0	0	0	0	0	0	0	0	0
CAMK2N1	0	0	0	0	0	0	0	0	0	0	0	0	0	0	0	0	0	0	0	0	0	0	0	0	0	0	0	0	0	0	0	0	0	0	0.0357098	0	0	0	0	0	0	0	0	0	0	0	0	0	0
NR5A1	0	0	0	0	0	0	0	0	0	0	0	0	0	0	0	0	0	0	0	0	0	0	0	0	0	0	0	0	0	0	0	0	0	0	0	0	0	0	0	0	0	0	0	0	0	0	0	0	0
S100A9	0	0	0	0	0	0	0	0	0	0	0	0	0	0	0	0	0	0	0	0	0	0	0	0	0	0	0	0	0	0	0	0	0	0	0	0	0	0	0	0	0	0	0	0	0	0	0	0	0
F3	0	0	0	0	0	0	0	0	0	0	0	0	0	0	0	0	0	0	0	0	0	0	0	0	0	0	0	0	0	0	0	0	0	0	0	0	0	0	0	0	0.0428851	0	0	0	0.0365032	0	0	0	0
CRKL	0	0	0	0	0	0	0	0	0.00965177	0	0	0	0	0	0	0	0	0	0	0	0	0	0	0	0	0	0	0	0	0	0	0.0463141	0	0	0	0.0464207	0	0	0	0	0	0	0	0	0	0	0	0	0
SOX7	0	0	0	0	0	0.0417426	0	0	0	0	0	0	0	0	0	0	0	0	0	0	0	0	0	0	0	0	0	0	0	0	0	0	0	0	0	0	0	0	0	0	0.0442314	0	0	0	0	0	0	0	0
GPHA2	0	0	0	0	0	0	0	0	0	0	0	0	0	0	0	0	0	0	0	0	0	0	0	0	0	0	0	0	0	0	0	0	0	0	0	0	0	0.0386987	0	0	0	0	0	0	0	0	0	0	0
ITGA3	0	0	0	0	0	0	0	0	0	0	0	0	0	0	0	0	0	0	0	0	0	0	0	0	0	0	0	0	0	0	0	0	0	0	0	0	0	0	0	0	0	0	0	0	0	0	0	0	0
SCARNA12	0	0	0	0	0	0	0	0	0	0	0	0	0	0	0	0.0205096	0	0	0	0	0	0	0	0	0	0	0	0	0	0	0	0	0	0	0	0	0	0	0	0	0	0	0	0	0	0	0	0	0
GYPB	0	0	0	0	0	0	0	0	0	0	0	0	0	0	0	0	0	0	0	0	0	0	0	0	0	0	0	0	0	0	0	0	0	0	0	0	0	0	0	0	0	0	0	0	0	0	0	0	0
MMP10	0	0	0	0	0	0	0	0	0	0	0	0	0	0	0	0	0	0	0	0	0	0	0	0	0	0	0	0	0	0	0	0	0	0	0	0	0	0	0	0	0	0.0427985	0	0	0	0	0	0	0
GLDC	0	0	0	0	0	0	0	0	0	0	0	0	0	0	0	0	0	0	0	0	0	0	0	0	0	0	0	0	0	0	0	0	0	0	0	0	0	0	0	0	0	0	0	0	0	0	0	0	0
LGALS17A	0	0	0	0	0	0	0	0	0	0.0287446	0	0	0.0374972	0	0	0	0	0	0	0	0	0	0	0	0	0	0	0	0	0	0	0	0	0	0	0	0	0	0	0	0	0	0	0	0	0	0	0	0
SNORD123	0	0	0	0	0	0	0	0	0	0	0	0	0	0	0	0	0	0	0.0265206	0	0	0	0	0	0	0	0	0	0	0	0	0	0	0	0	0	0	0	0	0	0	0	0	0	0	0	0	0	0
EMBP1	0	0	0	0	0	0	0	0	0	0	0	0	0	0.035272	0	0	0	0	0	0	0	0	0	0	0	0	0	0	0	0	0	0	0	0	0	0	0	0	0	0	0	0	0	0	0	0	0	0	0
SLC25A43	0	0	0	0	0	0	0	0	0	0	0	0	0	0	0	0	0	0	0	0	0.0376222	0	0	0	0	0	0	0	0	0	0	0	0	0	0	0	0	0	0	0	0	0	0	0	0	0	0.0104898	0	0
C14orf132	0	0	0	0	0	0	0	0	0	0	0	0	0	0	0	0	0	0	0	0	0	0.0426602	0	0	0	0	0	0	0	0	0	0	0	0	0	0	0	0	0	0	0	0	0	0	0	0	0	0	0
TCF20	0	0	0	0	0	0	0	0	0	0	0	0	0	0	0	0	0	0	0	0	0	0	0	0	0	0	0	0	0	0	0	0	0	0	0	0	0	0	0	0	0	0	0	0	0	0	0	0	0
SULT1C4	0	0	0	0	0	0	0	0	0	0	0	0	0	0	0	0	0	0	0	0	0	0	0	0	0	0	0	0	0	0	0	0	0	0	0	0	0	0.0363817	0	0	0	0	0	0.0450894	0	0	0	0	0
RNF145	0	0	0	0	0	0	0	0	0	0	0	0	0	0	0	0	0	0	0	0	0	0	0	0	0	0	0	0	0	0.0228432	0	0	0	0	0	0	0	0	0	0	0	0	0	0	0	0	0	0	0
SLC37A1	0	0	0	0	0	0	0	0	0	0	0	0	0	0	0	0	0	0	0	0	0	0	0	0.0467206	0	0	0	0	0	0	0	0	0	0	0	0	0	0	0	0	0	0	0	0	0	0	0	0	0
MYOD1	0	0	0	0	0	0	0	0	0	0	0	0	0	0	0	0	0.0123672	0	0	0	0	0	0	0	0	0	0	0	0	0	0	0	0	0	0	0	0	0	0	0	0	0	0.0378235	0	0	0	0	0	0
NUDT11	0	0	0	0	0	0	0	0	0	0	0	0	0	0	0	0	0	0	0	0	0	0	0	0	0	0	0	0	0	0	0	0	0	0	0	0	0	0	0	0	0	0	0	0	0	0	0	0	0
LAMB3	0	0	0	0	0	0	0	0	0	0	0	0	0	0	0	0	0	0	0	0	0	0	0	0	0	0	0	0	0	0	0	0	0	0	0	0	0	0	0	0	0	0	0	0	0	0	0	0	0
SLC25A4	0	0	0	0	0	0	0	0	0	0	0	0	0	0	0	0	0	0	0	0	0	0	0	0	0	0	0	0	0	0	0	0	0	0	0	0	0	0	0	0	0	0	0	0	0	0	0	0	0
GRHL3	0	0	0	0	0	0	0	0	0	0	0	0	0	0	0	0.0352471	0	0	0	0	0	0	0	0	0	0	0	0	0	0.0130195	0	0	0	0	0.0423344	0	0	0	0	0	0	0	0	0	0	0	0	0	0
HSF2BP	0	0	0	0	0	0	0	0	0	0	0	0	0	0	0	0	0	0	0	0	0	0	0	0	0	0	0	0	0	0	0	0	0	0	0	0	0	0	0	0	0	0	0	0	0	0	0	0	0
GSTM1	0	0	0	0	0	0	0	0.0344352	0	0	0	0	0	0	0	0	0	0	0	0	0	0	0	0	0	0	0	0	0	0	0	0	0	0	0	0	0	0	0	0	0	0	0	0	0	0	0	0	0
CPT1A	0	0	0	0	0	0	0	0	0	0	0	0	0	0	0	0	0	0	0	0	0	0	0	0	0	0	0.0466982	0	0	0	0	0	0	0	0	0	0	0	0	0	0	0	0	0	0	0	0	0	0
LMX1B	0	0	0	0	0	0	0	0	0	0	0	0	0	0	0	0	0	0	0	0	0	0	0	0	0	0	0	0	0	0	0	0	0	0	0	0	0	0	0	0	0	0	0	0	0	0	0	0	0
HMGA2	0	0	0	0	0	0	0	0	0	0	0	0	0	0	0	0	0	0	0	0	0	0	0	0	0	0	0	0	0	0	0	0	0	0	0	0	0	0	0	0	0	0	0	0	0	0	0	0	0
TKT	0	0	0	0	0	0	0	0	0	0	0	0	0	0	0	0	0	0	0	0	0	0	0	0	0	0	0	0	0	0	0	0	0	0	0	0.0166524	0	0	0	0	0	0	0	0	0	0	0	0	0
PRSS23	0	0	0	0	0	0.0430604	0	0	0	0	0	0	0	0	0	0	0	0	0	0	0	0	0	0	0	0	0	0	0	0	0	0	0	0	0	0	0	0	0	0	0	0	0	0	0	0	0	0	0
ADCY2	0	0	0	0	0	0	0	0	0	0	0	0	0	0	0	0	0	0	0	0	0	0	0	0	0	0	0.0287603	0	0	0	0	0	0	0	0	0	0	0	0	0	0	0	0	0	0	0	0	0	0
ADAM17	0	0	0	0	0	0	0	0	0	0	0	0	0	0	0	0	0	0	0	0	0	0.0431548	0	0	0	0	0	0	0	0	0	0	0	0	0	0	0	0	0	0	0	0	0	0	0	0	0	0	0
MAT1A	0	0	0	0	0	0	0	0	0	0	0	0	0	0	0	0	0	0	0	0	0	0	0	0	0.042719	0	0	0	0	0	0	0	0	0	0	0	0	0	0	0.0134014	0	0	0	0	0	0	0	0	0
ZEB2	0	0	0	0	0	0	0	0	0	0	0	0	0	0	0	0	0	0	0	0	0	0	0	0	0	0	0	0	0	0	0	0	0	0	0	0	0	0	0	0	0	0	0	0	0	0	0	0	0
CDA	0	0	0	0	0	0	0	0	0	0	0	0	0	0	0	0	0	0	0	0	0	0	0	0	0	0	0	0	0	0	0	0	0	0	0	0	0	0	0	0	0	0	0	0	0	0	0	0	0
LCE3D	0	0	0	0	0	0	0	0	0	0	0	0	0	0	0	0	0	0	0	0	0	0	0	0	0	0	0	0	0	0	0	0	0	0	0	0	0	0	0	0	0	0	0	0	0	0	0	0	0
CRCT1	0	0	0	0	0	0	0	0	0	0	0	0	0	0	0	0	0	0	0	0	0	0	0	0	0	0	0	0	0	0	0	0	0	0	0	0	0	0	0	0	0	0	0	0	0	0	0	0	0
MSH6	0	0	0	0	0	0	0	0	0	0	0	0	0	0	0	0	0	0	0	0	0	0	0	0	0	0	0	0	0	0	0.0335795	0	0	0	0	0	0	0	0	0	0	0	0	0	0	0	0	0	0
MFSD6L	0	0	0	0	0	0	0	0	0	0	0	0	0	0	0	0	0	0	0	0	0	0	0	0	0	0	0	0	0	0	0	0	0	0	0	0	0	0	0	0	0	0	0	0	0	0	0	0	0
CYP4F3	0	0	0	0	0	0	0	0	0	0	0	0	0	0	0	0	0	0	0.0350755	0	0	0	0	0	0	0	0	0	0	0	0	0	0	0	0	0	0	0	0	0	0	0	0	0	0	0	0	0	0
SLC6A6	0	0	0	0	0	0	0	0	0	0	0	0.0488563	0	0	0	0	0	0	0	0	0	0	0	0	0	0	0	0	0	0	0	0	0	0	0	0	0	0	0	0	0	0	0	0	0	0	0	0	0
SIM2	0	0	0	0	0	0	0	0	0	0	0	0.0398077	0	0	0	0	0	0	0	0	0	0	0	0	0	0	0	0	0	0	0	0	0	0	0	0	0	0	0	0	0	0	0.0482474	0	0	0	0	0	0
ZNF273	0	0	0	0	0	0	0	0	0	0	0	0	0	0	0	0	0	0	0.0384998	0	0	0	0	0	0	0	0	0	0	0	0	0	0	0	0	0	0	0	0	0	0	0	0	0	0	0	0	0	0
SNX25	0	0	0	0	0	0	0	0	0	0	0	0	0	0	0	0	0	0	0	0	0	0	0.0334855	0	0	0	0	0	0	0	0	0	0	0	0	0	0.0283787	0	0	0	0	0	0	0	0	0	0	0	0
PTPRU	0	0	0	0	0	0	0	0	0	0	0	0	0	0	0	0	0	0	0	0	0	0	0	0	0	0	0	0	0	0	0	0	0	0	0	0.0293009	0	0	0	0	0	0	0	0	0	0	0	0	0
CCNK	0	0	0	0	0	0	0	0	0	0	0	0	0	0	0	0	0	0	0	0	0	0	0	0	0	0	0	0	0	0	0	0	0	0	0	0	0	0	0	0	0	0	0	0	0	0	0	0	0
CNTLN	0	0	0	0	0	0	0	0	0	0	0	0	0	0	0	0	0	0	0	0	0	0	0	0	0	0	0	0	0	0	0	0	0	0	0	0	0	0	0	0	0	0	0	0	0	0	0	0	0
ACSL1	0	0	0	0	0	0	0	0	0	0	0	0	0	0	0	0	0	0	0	0	0	0	0	0	0	0	0	0	0	0	0	0	0	0	0	0	0	0	0	0	0	0	0	0	0	0	0	0	0
PLAC8	0	0.0331374	0	0	0	0	0	0	0	0	0	0	0	0	0	0	0.0408988	0	0	0	0	0	0	0	0	0	0	0	0	0	0	0	0	0	0	0	0.0177474	0	0	0	0	0	0	0	0	0	0	0	0
COL16A1	0	0	0	0	0	0	0	0	0	0	0	0	0	0	0	0	0	0	0	0	0	0	0	0	0	0	0	0	0	0	0	0	0	0	0	0	0	0	0	0	0	0	0	0	0	0	0	0	0
JAM2	0	0	0	0	0	0	0	0	0	0	0	0	0	0	0	0	0	0	0	0	0	0	0	0	0	0	0	0	0	0	0	0	0	0	0	0	0	0	0	0	0.0182754	0	0	0	0	0	0	0	0
PPAT	0	0	0	0	0	0	0	0	0	0	0	0	0	0	0	0	0	0	0	0	0	0	0	0	0	0	0	0	0	0	0	0	0	0	0	0	0	0	0	0	0	0	0	0	0	0	0	0	0
MEG3	0	0	0	0	0	0	0	0	0	0	0	0	0	0	0	0	0	0	0.0162019	0	0	0.0479687	0	0	0	0	0	0	0	0	0	0	0	0	0	0	0	0	0	0	0	0	0	0	0	0	0	0	0
PRR18	0	0	0	0	0	0	0	0	0	0	0	0	0	0	0	0	0	0	0	0	0	0	0	0	0	0	0	0	0	0	0	0	0	0	0	0	0	0	0	0	0	0	0	0	0	0	0	0	0
TUB	0	0	0	0	0	0	0	0	0	0	0	0	0	0	0	0	0	0	0	0	0	0	0	0	0	0	0	0	0	0	0	0	0	0	0	0	0	0	0	0	0	0	0	0	0	0	0	0	0
POTEKP	0	0	0	0	0	0	0	0	0	0	0	0	0	0	0	0	0	0	0	0	0	0	0	0	0	0	0	0	0	0	0	0	0	0	0	0	0	0	0	0	0	0	0	0	0	0	0	0	0
FGF1	0	0	0	0	0	0	0	0	0	0	0	0	0	0	0	0	0.0140774	0	0.0187468	0	0	0	0	0	0	0	0	0	0	0.0378762	0	0	0	0	0	0	0	0	0	0	0	0	0	0	0	0	0	0	0
LHX1	0	0	0	0	0	0	0	0	0	0	0	0	0	0	0	0	0	0	0	0	0	0	0	0	0	0	0	0	0	0	0	0	0	0	0	0	0	0	0	0	0	0	0	0	0	0	0	0	0
MAGEA1	0	0	0	0	0	0	0	0	0	0	0	0	0	0	0	0	0	0	0	0	0.0361239	0	0	0	0	0	0	0	0	0	0	0	0	0	0	0	0	0	0	0	0	0	0	0	0	0	0	0	0
FAM20C	0	0	0	0	0	0	0	0	0	0	0	0	0	0	0	0	0	0	0	0	0	0	0	0	0	0	0	0	0	0	0	0	0	0	0	0	0	0	0	0	0	0	0	0	0	0	0	0	0
RHOXF2B	0	0	0	0	0	0	0	0	0	0	0	0	0	0	0	0	0	0	0	0	0	0	0	0	0	0	0	0	0	0	0	0	0	0	0	0	0	0	0	0	0	0	0	0	0	0	0	0	0
SERPIND1	0	0	0	0	0	0	0	0	0	0	0	0	0	0	0	0	0	0	0	0	0	0.0404215	0	0	0	0	0	0	0	0	0	0	0	0	0	0	0	0	0	0	0	0	0	0	0	0	0	0	0
CBWD2	0	0	0	0	0	0	0	0	0	0	0	0	0	0	0	0	0	0	0	0	0	0	0	0	0	0	0.0494429	0	0	0	0.0195849	0	0	0	0	0	0	0	0	0	0	0	0	0	0	0	0	0	0
ERMAP	0	0	0	0	0	0	0	0	0.0206883	0	0	0	0.0379757	0	0	0	0	0	0	0	0	0	0	0	0	0	0	0	0	0	0	0	0	0	0	0	0	0	0	0	0	0	0	0	0	0	0	0	0
PON2	0	0	0	0	0	0	0	0	0	0	0.0260646	0	0	0	0	0	0	0	0	0	0	0	0	0	0	0	0	0	0	0	0	0	0	0.0341258	0.0248072	0	0	0	0	0	0	0	0	0	0	0	0	0	0
AMT	0	0	0	0	0	0.0360672	0	0	0	0	0	0	0	0	0	0	0	0	0	0	0	0	0	0	0	0	0	0	0	0	0	0	0	0	0	0	0	0	0	0	0	0	0	0	0	0	0	0	0
THAP7	0	0	0	0	0	0	0	0	0	0	0	0	0	0	0	0	0	0	0	0	0	0	0	0	0	0	0	0	0	0	0	0	0	0	0	0	0	0	0	0	0	0	0	0	0	0	0	0	0
GAB2	0	0	0	0	0	0	0	0	0	0	0	0	0	0	0	0	0	0	0	0	0	0	0	0	0	0	0	0	0	0	0	0	0	0	0	0	0	0	0	0	0	0.0419893	0	0	0	0	0	0	0
GATM	0	0	0	0	0	0	0	0	0	0	0	0	0	0	0	0	0	0	0	0	0	0	0	0	0	0	0	0	0	0	0	0	0	0	0	0	0	0	0	0	0	0	0	0	0	0	0	0	0
HOXB4	0	0	0	0	0	0	0	0	0	0	0	0	0	0	0	0	0	0	0	0	0	0	0	0	0	0	0	0	0	0	0	0	0	0	0	0	0	0	0	0	0	0	0	0	0	0	0	0	0
SACS	0	0	0	0	0	0	0	0	0.0465006	0	0	0	0	0	0	0	0	0	0	0	0	0	0	0	0	0	0	0	0	0	0	0	0	0	0	0	0	0	0	0	0	0	0.0451377	0	0	0	0	0.0359304	0
PRRX1	0	0	0	0	0	0	0	0	0	0	0	0	0	0.0301079	0	0	0	0	0	0	0	0	0	0	0	0	0	0	0	0	0	0	0	0	0	0	0	0	0	0	0	0	0	0	0	0	0	0	0
EPGN	0	0	0	0	0	0	0	0	0	0	0	0	0	0	0	0	0	0	0	0	0	0	0	0	0	0	0	0	0	0	0	0	0	0	0	0	0	0	0	0	0	0	0	0	0	0	0	0	0
KIF21B	0	0	0	0	0	0	0	0	0	0	0	0	0	0	0	0	0	0	0	0	0	0	0	0	0	0	0	0	0	0	0	0	0	0	0	0	0	0	0	0	0	0	0	0	0	0	0	0	0
HCCS	0	0	0	0	0	0	0	0	0	0	0	0	0	0	0	0	0	0	0	0	0	0	0	0	0	0	0	0	0.0484589	0	0	0	0	0	0	0	0	0	0	0	0	0	0	0	0	0	0	0	0
ETS1	0	0	0	0	0	0	0	0	0	0	0	0	0	0	0	0	0	0	0	0	0	0	0	0	0	0	0	0	0	0	0	0	0	0	0	0	0	0	0	0	0	0	0	0	0	0	0	0	0
CIZ1	0	0	0	0	0	0	0	0	0	0	0	0	0	0	0	0	0	0	0	0	0	0	0	0	0	0	0	0	0	0	0.0273671	0	0	0	0	0	0	0	0	0	0	0	0	0	0	0	0	0	0
CROT	0	0	0	0	0	0	0	0.0427075	0	0	0	0	0	0	0	0	0	0	0	0	0	0	0	0	0	0	0	0	0	0	0	0	0	0	0	0	0	0	0	0	0	0	0	0.035182	0	0	0	0	0
FETUB	0	0	0	0	0	0	0	0	0	0	0	0	0	0	0	0	0	0	0	0	0	0	0	0	0	0	0	0	0	0	0	0	0	0	0	0	0	0	0	0	0	0	0	0	0	0	0	0	0
NR1D2	0	0	0	0	0	0	0	0	0	0	0	0	0	0	0	0	0	0	0	0	0	0	0	0	0	0	0	0	0	0	0	0	0	0	0	0	0	0	0	0	0	0	0	0	0	0	0	0	0
CLDN11	0	0	0	0	0	0	0	0	0	0	0	0	0	0	0	0	0	0	0	0	0	0	0	0	0	0	0	0	0	0	0	0	0	0	0	0	0	0	0	0	0	0	0	0	0	0	0	0	0
PAQR3	0	0	0	0	0	0.0354997	0	0	0	0	0	0	0	0	0	0	0	0	0	0	0	0	0	0	0	0	0	0	0	0	0	0	0	0	0	0.0416304	0	0	0	0	0	0	0	0	0	0	0	0	0
ZNF705G	0	0	0	0	0	0	0	0	0	0	0	0	0	0	0	0	0	0	0	0	0	0	0	0	0	0	0	0	0	0	0	0	0	0	0	0	0	0	0	0	0	0	0	0	0	0	0	0	0
SUGT1P1	0	0	0	0	0	0	0	0	0.0438791	0	0	0	0	0	0	0	0	0	0	0	0	0	0	0	0	0	0	0	0	0	0	0	0	0	0	0	0	0	0	0	0	0	0	0	0	0	0	0	0
POU3F1	0	0	0	0	0	0	0	0	0	0	0	0	0	0	0	0	0	0	0	0	0	0	0	0	0	0	0	0	0	0	0	0	0	0	0	0	0	0	0	0	0	0	0	0	0	0	0	0	0
LUZP1	0	0	0	0	0	0.0189058	0	0	0	0	0	0	0	0	0	0	0	0	0	0	0	0	0.0323444	0	0	0	0	0	0	0	0	0	0	0	0	0	0	0	0	0	0	0	0	0	0	0	0	0	0
CHRNA1	0	0	0	0	0	0	0	0	0	0	0	0	0	0	0	0	0	0	0	0	0	0	0	0	0	0	0	0	0	0	0	0	0	0	0	0	0	0	0	0	0	0	0	0	0	0	0	0	0
REL	0	0	0	0	0	0.010732	0	0	0	0	0.00772575	0	0	0	0	0	0	0	0	0	0	0	0	0	0	0	0	0	0	0	0	0	0	0	0	0	0	0	0	0	0	0	0	0	0	0	0	0	0
EPB41	0	0	0	0	0	0	0	0	0.0157004	0	0	0	0	0	0	0	0	0	0	0	0	0	0	0	0	0	0	0	0	0	0	0	0	0	0	0	0	0	0	0	0	0	0	0	0	0	0	0	0
CHST10	0	0	0	0	0	0	0	0	0.00808458	0	0	0	0	0	0	0	0	0	0	0	0	0	0	0	0	0	0	0	0	0	0	0	0	0	0	0	0	0	0	0	0	0	0	0	0	0.0226403	0	0	0
TMEM206	0	0	0	0	0	0	0	0	0	0	0	0	0	0	0	0	0	0	0	0	0	0	0	0	0	0	0	0	0.0277579	0	0	0	0	0	0	0	0	0	0	0	0	0	0	0	0	0	0	0	0
SNORD17	0	0	0	0	0	0	0.0330306	0	0	0	0	0	0	0	0	0	0	0	0	0	0	0	0	0	0	0	0	0	0	0	0	0	0	0	0	0	0	0	0	0	0	0	0	0	0	0	0	0	0
TNFSF4	0	0	0	0	0	0	0	0	0	0	0	0	0	0	0	0	0	0	0	0	0	0	0	0	0	0	0	0	0	0	0	0	0	0	0	0	0	0	0	0	0	0	0	0	0	0	0	0	0
BDNF	0	0	0	0	0	0	0	0	0	0	0	0	0	0	0	0	0	0	0	0	0	0	0	0	0	0	0	0	0	0.0381201	0	0	0	0	0	0	0	0	0	0	0	0	0	0	0	0	0	0	0
BATF2	0	0	0	0	0	0	0	0	0	0	0	0	0	0	0	0	0	0	0	0	0	0	0	0	0	0	0	0	0	0	0	0	0	0	0	0	0.0315383	0	0	0	0	0	0	0	0	0	0	0	0
PHLDB3	0	0	0	0	0	0	0	0	0	0	0	0	0.0344463	0	0	0	0	0	0	0	0	0	0	0	0	0	0	0	0	0	0	0	0	0	0	0	0	0	0	0	0	0	0	0	0	0	0	0.0319521	0
TMEM200B	0	0	0	0	0	0	0	0	0	0	0	0	0	0	0	0	0	0	0	0	0	0	0	0	0	0	0	0	0	0	0	0	0	0	0	0	0	0	0	0	0	0	0	0	0	0	0	0	0
AHR	0	0	0	0	0	0.012617	0	0	0	0	0	0	0	0	0	0	0	0	0	0	0	0	0	0	0	0	0	0	0	0	0	0	0	0	0	0	0	0	0	0	0	0	0.030828	0	0	0	0	0	0
DLX6	0	0	0	0	0	0	0	0	0.035872	0	0	0	0	0	0	0	0	0	0	0	0	0	0	0	0	0	0	0.0480524	0	0	0	0	0	0	0	0	0	0	0	0	0	0	0	0	0	0	0	0	0
ZNF138	0	0	0	0	0	0	0	0	0	0	0	0	0	0	0	0	0	0	0	0	0	0	0	0	0	0	0	0	0	0	0	0	0	0	0	0	0	0	0	0	0	0	0	0	0	0	0	0	0
IGSF9B	0	0	0	0	0	0	0	0	0	0	0	0	0	0	0	0	0	0	0	0	0	0	0	0	0	0	0	0	0	0	0	0	0	0	0	0	0	0	0	0	0	0	0	0	0	0	0	0	0
SULF1	0	0	0	0	0	0	0	0	0	0	0	0	0	0	0	0	0	0	0	0	0	0	0	0	0	0	0	0	0	0	0	0	0	0	0	0	0	0	0	0	0	0	0	0	0	0	0	0	0
FAM117A	0	0	0	0.034453	0	0	0	0	0	0	0	0	0	0.0186648	0	0	0	0	0	0	0	0	0	0	0	0	0	0	0	0	0	0	0	0	0	0	0	0	0	0	0	0	0	0	0	0	0	0	0
GSN	0	0	0	0	0	0	0	0	0	0	0	0	0	0	0	0	0	0	0	0	0	0	0	0.0420198	0	0	0	0	0	0	0	0	0	0	0	0	0	0	0	0	0	0	0	0	0	0	0	0	0
ICA1	0	0	0	0	0	0	0	0	0	0	0	0	0	0	0	0	0	0	0	0	0	0	0	0	0	0	0	0	0	0	0	0	0.0446556	0	0	0	0	0	0	0	0	0	0	0	0	0	0	0	0
GTPBP1	0	0	0	0	0	0	0	0	0	0	0	0	0	0	0.00974327	0	0	0	0	0	0	0	0	0	0	0	0	0	0	0	0	0	0	0	0	0	0	0	0	0	0	0	0	0	0	0	0	0	0
FOXP4	0	0	0	0	0	0	0	0	0	0	0	0	0	0	0	0	0	0	0	0	0	0	0	0	0	0	0	0	0	0	0	0	0	0	0	0	0	0	0	0	0	0	0	0	0	0	0	0	0
PUS10	0	0	0	0	0	0	0	0	0.0311982	0	0	0	0	0	0	0	0	0	0	0	0	0	0	0	0	0	0	0	0	0	0	0	0	0	0	0	0	0	0	0	0	0	0	0	0	0	0	0	0
PKIG	0	0.0463327	0	0	0	0	0	0	0	0	0	0	0	0	0.038207	0	0	0	0	0	0	0	0	0	0	0	0	0	0	0	0	0	0	0	0	0	0	0	0	0	0	0	0	0	0	0	0	0	0
PRR9	0	0	0	0	0	0	0	0	0	0	0	0	0	0	0	0	0	0	0	0	0	0	0	0	0	0	0	0	0	0	0	0	0	0	0	0	0	0	0	0	0	0	0	0	0	0	0	0	0
RND3	0	0	0	0	0	0	0	0	0	0	0	0	0	0	0	0	0	0	0	0	0	0	0	0	0	0	0	0	0	0	0	0	0	0	0	0	0	0	0	0	0	0	0	0	0	0	0	0	0
ZNF121	0	0	0	0	0	0	0	0	0	0	0	0	0	0	0	0	0	0	0	0	0	0	0	0	0	0	0	0	0	0	0	0	0	0	0	0	0	0	0	0	0	0	0	0	0	0	0	0	0
CHRNA9	0	0	0	0	0	0	0	0	0	0	0	0	0	0	0	0	0	0	0	0	0	0	0	0	0	0	0	0	0	0	0	0	0	0	0	0	0	0	0	0	0	0	0	0	0	0	0	0	0
SLC35F5	0	0	0	0	0	0	0	0	0	0	0	0	0	0	0	0	0	0	0	0	0	0	0	0	0	0	0	0	0	0	0	0	0	0	0	0	0	0	0	0	0	0	0	0	0	0	0	0	0
LAMA5	0	0	0	0	0	0	0	0	0	0	0	0	0	0	0	0	0	0	0.0255875	0	0	0	0	0	0	0	0	0	0	0	0	0	0	0	0	0	0	0	0	0	0	0.0291173	0	0	0	0	0	0	0
MKS1	0	0	0	0	0	0	0	0	0	0	0	0	0	0	0	0	0	0	0	0	0	0	0	0	0	0	0	0	0	0	0	0	0	0	0	0	0	0	0	0	0	0	0	0	0	0	0	0	0
EBF3	0	0	0	0	0	0	0	0	0	0	0	0	0	0	0	0	0	0	0	0	0	0.0113141	0	0	0	0	0	0	0	0	0	0	0	0	0	0	0	0	0	0	0	0	0	0	0	0	0	0	0
SERPINC1	0	0	0	0	0	0	0	0	0	0	0	0	0	0	0	0	0	0	0	0	0	0	0	0	0	0	0	0	0	0	0	0	0	0	0	0	0	0	0	0	0	0	0	0	0	0	0	0	0
NPDC1	0	0	0	0	0	0	0	0	0	0	0	0	0	0	0	0	0	0	0	0	0	0	0	0	0	0	0	0	0	0	0	0	0	0	0	0	0	0	0	0	0	0	0	0	0	0	0	0	0
GLRX	0	0	0	0	0.0295652	0	0	0	0.0399222	0	0	0	0	0	0	0	0	0	0	0	0	0	0	0	0	0	0	0	0	0	0	0	0	0	0	0	0	0	0	0	0	0	0	0	0	0	0	0	0
ENC1	0	0	0	0	0	0	0	0	0	0	0	0	0	0	0	0	0	0	0	0	0	0	0	0	0	0	0	0	0	0	0	0	0	0	0	0	0	0	0	0	0	0	0	0	0	0	0	0	0
PRODH2	0	0	0	0	0	0	0	0	0	0	0	0	0	0	0	0	0	0	0	0	0	0	0	0	0	0	0	0	0	0	0.0494845	0	0	0	0	0	0	0	0	0	0	0	0	0	0	0	0	0	0
C2orf72	0	0	0.0264451	0	0	0	0	0	0	0	0	0	0	0	0	0	0	0	0	0	0	0	0	0	0	0	0	0	0	0	0	0	0	0	0	0	0	0	0	0	0	0	0	0	0	0	0	0	0
PFKFB3	0	0	0	0	0	0	0	0	0	0	0	0	0	0	0	0	0	0	0	0	0	0	0	0	0	0	0	0	0	0	0	0	0	0	0	0	0	0	0	0	0	0	0	0	0	0	0	0	0
BCAT1	0	0	0	0	0	0	0	0	0	0	0	0	0	0	0	0	0	0	0	0	0	0	0	0	0	0	0	0	0	0.0460322	0	0	0	0	0	0	0	0	0	0	0	0	0	0	0	0	0	0	0
STIL	0	0	0	0	0	0	0	0	0	0	0	0	0	0	0	0	0	0	0	0	0	0	0	0	0	0	0	0	0	0	0	0	0	0	0	0	0	0	0	0	0	0	0	0	0	0	0	0	0
PEG3	0	0	0	0	0	0.0247295	0	0	0	0	0	0	0	0	0	0	0	0	0	0	0	0	0	0	0	0	0	0	0	0	0	0	0	0	0	0	0	0	0	0	0	0	0	0	0	0	0	0	0
GRIK5	0	0	0	0	0	0	0	0	0	0	0	0	0	0	0	0	0	0	0	0	0	0	0	0	0	0	0	0	0	0	0	0	0	0	0	0	0	0	0	0	0	0	0	0	0	0	0	0	0
CABP1	0	0.00866154	0	0	0	0	0	0	0	0	0	0	0	0	0	0	0	0	0	0	0	0	0	0	0	0	0	0	0	0.0484142	0	0	0	0	0	0	0	0	0	0	0	0	0	0	0	0	0	0	0
KIAA0895	0	0	0	0	0	0	0	0	0	0	0	0	0	0	0	0	0	0	0	0	0	0	0	0	0	0	0	0	0	0	0	0	0	0	0	0	0	0	0	0	0	0.031061	0	0	0	0	0	0	0
ZNF496	0	0	0	0	0	0	0	0	0	0	0	0	0	0	0	0	0	0	0	0	0	0	0	0	0	0	0	0	0	0	0	0	0	0	0	0	0	0	0	0	0	0	0	0	0	0	0	0	0
DARS	0	0	0	0	0	0	0	0	0	0	0	0	0	0	0	0	0	0	0	0	0	0	0	0	0	0	0	0	0	0	0	0	0	0	0	0	0	0	0	0	0	0	0	0	0	0	0	0	0
LCA5	0	0	0	0	0	0.014422	0	0	0.0196487	0	0	0	0	0	0	0	0	0	0	0	0	0	0	0	0	0	0	0	0	0	0	0	0	0	0	0	0	0	0.032235	0	0	0	0.0283872	0	0	0	0	0	0
ERRFI1	0	0	0	0	0	0	0	0	0	0	0	0	0	0	0	0	0	0	0	0	0	0	0	0	0	0	0	0	0	0	0	0	0	0	0	0	0	0	0	0	0	0	0	0	0	0	0	0	0
ITIH2	0	0	0	0	0	0	0	0	0	0	0	0	0	0	0	0	0	0	0	0	0	0	0	0	0	0	0	0	0	0	0	0	0	0	0	0	0	0	0	0	0	0	0	0	0	0	0	0	0
CEP57L1	0	0	0	0	0	0	0	0	0	0	0	0	0	0	0	0	0	0	0	0	0	0	0	0	0	0	0	0	0	0	0.0345743	0	0	0	0	0	0	0	0	0	0	0	0	0	0	0	0	0	0
SFT2D1	0	0	0	0	0	0	0	0	0	0	0	0	0	0	0	0	0	0	0.0295578	0	0	0	0	0	0	0	0	0	0	0	0	0	0	0	0	0	0.0432011	0	0	0	0	0	0	0	0	0	0	0	0
NIPA1	0	0	0	0	0	0	0	0	0	0	0	0	0	0	0	0	0	0	0	0	0	0	0	0	0	0	0	0	0	0	0.0353139	0	0	0	0	0	0	0	0	0	0	0	0	0	0	0	0	0	0
SLC1A4	0	0	0	0	0	0	0	0	0	0	0	0	0	0	0.0275988	0	0	0	0	0	0	0	0	0	0	0	0	0	0	0	0	0	0	0	0	0	0	0.0432008	0	0	0	0	0	0	0	0	0	0	0
WNT5A	0	0	0	0	0	0	0	0	0	0	0	0	0	0	0	0	0	0	0	0	0	0	0	0	0	0	0	0	0	0	0	0	0	0	0	0	0	0	0	0	0	0	0	0	0	0	0	0	0
SYCP2L	0	0	0	0	0	0	0	0	0	0	0	0	0	0	0	0	0	0	0	0	0	0	0	0	0	0	0	0	0	0	0	0	0	0	0	0	0	0	0	0	0	0	0	0	0	0	0	0	0
YOD1	0	0	0	0	0	0	0	0	0	0	0	0	0	0	0	0	0	0	0	0	0	0	0	0	0	0	0	0	0	0	0	0	0	0	0	0	0	0	0	0	0	0	0	0	0	0	0	0	0
CUL7	0	0	0	0	0	0	0	0	0	0	0	0	0	0	0	0	0	0	0	0	0	0	0	0	0	0	0	0	0	0	0	0	0	0	0	0	0	0	0	0	0	0	0	0	0	0	0	0	0
TNFRSF19	0	0	0	0	0	0	0	0	0	0	0	0	0	0	0	0	0	0	0	0	0	0	0	0	0	0	0	0	0	0	0	0	0	0	0	0	0	0	0	0	0	0	0	0	0	0	0	0	0
FUT11	0	0	0	0	0	0	0	0	0	0	0	0	0	0	0	0	0	0	0	0	0	0	0	0	0	0	0	0	0	0	0	0	0	0	0	0	0	0	0	0	0	0	0	0	0	0	0	0.0487361	0
LGALS14	0	0	0	0	0	0	0	0	0	0	0	0	0	0	0	0	0	0	0	0	0	0	0	0	0	0	0	0	0	0	0	0	0	0	0	0.0269271	0	0	0	0	0	0	0	0	0	0	0	0	0
NET1	0	0	0	0	0	0	0	0	0	0	0	0	0	0	0	0	0	0	0	0	0	0	0	0	0	0	0	0	0	0	0	0	0	0	0	0	0	0	0	0	0	0	0	0	0	0	0	0	0
ZDHHC11	0	0	0	0	0	0	0	0	0	0	0	0	0	0	0	0	0	0	0	0	0	0	0	0	0	0	0	0	0	0	0.0167495	0	0	0	0	0	0	0	0	0	0	0	0	0	0	0	0	0	0
ZMYND8	0	0	0	0	0	0	0	0	0	0	0	0	0	0	0	0	0	0	0	0	0	0	0	0	0	0	0	0	0	0	0	0	0	0	0.0498993	0	0.0331153	0	0	0	0	0	0	0	0	0	0	0	0
BASP1	0	0	0	0	0	0	0	0	0	0	0	0	0	0	0	0	0	0	0	0	0	0	0	0	0	0	0	0	0	0	0	0	0	0	0	0	0	0	0	0	0	0	0	0	0	0	0	0	0
HOXA11	0	0	0	0	0	0	0	0	0	0	0	0	0	0	0	0	0	0	0	0	0	0	0	0	0	0	0	0	0	0	0	0	0	0	0	0	0	0	0	0	0	0	0	0	0	0	0	0	0
TMEM17	0	0	0	0	0	0	0	0	0	0	0	0	0	0	0	0	0	0	0	0	0	0	0	0	0	0	0	0	0	0	0	0	0	0	0	0	0	0	0	0	0	0	0	0	0	0	0	0	0
NMU	0	0	0	0	0	0	0	0	0	0	0	0	0	0	0	0	0	0	0	0	0	0	0	0	0	0	0	0	0	0	0	0	0	0	0	0	0	0	0	0	0	0	0	0	0	0	0	0	0
SH2D4A	0	0	0	0	0	0	0	0	0	0	0	0	0	0	0	0	0	0	0	0	0	0	0	0	0	0	0	0	0	0	0.019898	0	0	0	0	0	0	0	0	0	0	0	0	0	0	0	0	0	0
ARL10	0	0	0	0	0	0	0	0	0	0	0	0	0	0	0	0	0	0	0	0	0	0	0	0	0	0	0	0	0	0	0	0	0	0	0	0	0	0	0	0	0	0	0	0	0	0	0	0	0
BMP4	0	0	0	0	0	0	0	0	0	0	0	0	0	0	0	0	0	0	0	0.0416997	0	0	0	0	0	0	0	0	0	0	0	0	0	0	0	0	0	0	0	0	0	0	0	0	0	0	0	0	0
NSUN2	0	0	0	0	0	0	0	0	0	0	0	0	0	0	0	0	0	0	0	0	0	0	0	0	0	0	0	0	0.0384066	0	0	0	0	0	0	0	0	0	0	0	0	0	0	0	0	0	0	0	0
ADCY1	0	0	0	0	0	0	0	0	0	0	0	0	0	0	0	0	0	0	0	0	0	0	0	0	0	0	0	0	0	0	0	0	0	0	0.0123129	0	0	0	0	0	0	0	0	0	0	0	0	0	0
CASP1	0	0	0	0	0	0	0	0	0	0	0	0	0	0	0	0	0	0	0.0333256	0	0	0	0	0	0	0	0	0	0	0	0	0	0	0	0	0	0	0	0	0	0	0	0	0	0	0	0	0	0
COL6A1	0	0	0	0	0	0	0	0	0	0	0	0	0	0	0	0	0	0	0	0	0	0	0	0	0	0	0	0	0	0.0398377	0	0	0	0	0	0	0	0	0	0	0	0	0	0	0	0	0	0	0
FAM84B	0	0	0	0	0	0	0	0	0	0	0	0	0	0	0	0	0	0	0	0	0	0	0	0	0	0	0	0	0	0	0	0	0	0	0	0	0	0	0	0	0	0	0	0	0	0	0	0	0
SEMA3D	0	0	0	0	0	0	0	0	0	0	0	0	0	0	0	0	0	0	0	0.0499201	0	0	0	0	0	0	0	0	0	0	0	0	0	0	0	0	0	0	0	0	0	0	0.0165527	0	0	0	0	0	0
DUSP1	0	0	0	0	0	0	0	0	0	0	0	0	0	0	0	0	0	0	0	0	0	0	0	0	0	0	0	0	0	0	0	0	0	0	0	0	0	0	0	0	0	0	0	0	0	0	0	0	0
BHLHE40	0	0	0	0	0	0	0	0	0	0	0	0	0	0	0	0	0	0	0	0	0	0	0	0	0	0	0	0	0	0	0	0	0	0	0	0	0	0	0	0	0	0	0	0	0	0	0	0	0
PCMTD1	0	0	0	0	0	0	0	0	0	0	0	0	0	0.0287933	0	0	0	0	0	0	0	0	0	0	0	0	0	0	0	0	0	0	0	0	0	0	0	0	0	0	0	0	0	0	0	0	0	0	0
RAD54B	0	0	0	0	0	0	0	0	0	0	0	0	0	0	0	0	0	0	0	0	0	0	0	0	0	0	0	0	0	0	0	0	0	0	0	0	0	0	0	0	0	0	0	0	0	0	0	0	0
TSC22D2	0	0	0	0	0	0	0	0	0	0	0	0	0	0	0	0	0	0	0	0	0	0	0	0	0	0	0	0	0	0	0	0	0	0	0	0	0	0	0	0	0	0	0	0	0	0	0	0	0
KIAA0040	0	0	0	0	0	0	0	0	0	0	0	0	0	0	0	0	0	0	0	0	0	0	0	0	0	0	0	0	0	0	0	0	0	0	0	0	0	0	0	0	0	0	0	0	0	0	0	0	0
PPP2R5A	0	0	0	0	0	0	0	0	0	0	0	0	0	0	0	0	0	0	0	0	0	0	0	0	0	0	0	0	0	0	0	0	0	0	0	0	0	0	0	0	0	0	0	0	0	0	0	0	0
DBNDD1	0	0	0	0	0	0	0	0	0	0	0	0	0	0	0	0	0	0	0	0	0	0	0	0	0	0	0	0	0	0	0	0	0	0	0	0	0	0	0	0	0	0	0	0	0	0	0	0	0
KPRP	0	0	0	0	0	0	0	0	0	0	0	0	0	0	0	0	0	0	0	0	0	0	0	0	0	0	0	0	0	0	0	0	0	0	0	0	0	0	0	0	0	0	0	0	0	0	0	0	0
LYST	0	0	0	0	0	0	0	0	0	0	0	0	0	0	0	0	0	0	0	0	0	0	0	0	0	0	0	0	0	0	0	0	0	0	0	0	0	0	0	0	0	0.0284536	0	0	0	0	0	0	0
IL6	0	0	0	0	0	0	0	0	0	0	0	0	0	0	0	0	0	0	0	0	0	0	0	0	0	0	0	0	0	0	0	0	0	0	0	0	0	0	0	0	0	0	0	0	0	0	0	0	0
SDK1	0	0	0	0	0	0	0	0	0	0	0	0	0	0	0	0	0	0	0	0	0	0	0	0	0	0	0	0	0	0	0	0	0	0	0	0	0	0	0	0	0	0	0	0	0	0	0	0	0
TINAGL1	0	0	0	0	0	0	0	0	0	0	0	0	0	0	0	0	0	0	0	0	0	0	0	0	0	0	0	0	0	0	0	0	0	0	0	0	0	0	0	0	0	0	0	0	0	0	0	0	0
PDK1	0	0	0	0	0	0	0	0	0	0.0458156	0	0	0	0	0	0	0	0	0	0	0	0	0	0	0	0	0	0	0	0	0	0	0	0	0	0	0	0	0	0	0	0	0	0	0	0	0	0	0
PRCP	0	0	0	0	0	0	0	0	0.0142408	0	0	0	0	0	0	0	0	0	0	0	0	0	0	0	0	0	0	0	0	0	0	0	0	0	0	0	0	0	0	0	0	0	0	0	0	0	0	0	0
CA8	0	0	0	0	0	0	0	0	0	0	0	0	0	0.0446117	0	0	0	0	0	0	0	0	0	0	0	0	0	0	0	0	0	0	0	0	0	0	0	0	0	0	0	0	0	0	0	0	0	0	0
POFUT2	0	0	0	0	0	0	0	0	0	0	0	0	0	0	0	0	0	0	0	0	0	0	0	0	0	0	0	0	0	0	0	0	0	0	0	0	0	0	0	0	0	0	0	0	0	0	0	0	0
ANO9	0	0	0	0	0	0	0	0	0	0	0	0	0	0	0	0	0	0	0	0	0	0	0	0	0	0	0	0	0	0	0	0	0	0.0333732	0	0	0	0	0	0	0	0	0	0	0	0	0	0	0
UQCRC2	0	0	0	0	0	0	0	0	0	0	0	0	0	0	0	0	0	0	0	0	0	0	0	0	0	0	0	0	0	0	0	0	0	0	0	0	0	0	0	0	0	0	0	0	0	0	0	0	0
C2orf69	0	0	0	0	0	0	0	0	0	0	0	0	0	0	0	0	0	0	0	0	0	0	0	0	0	0	0	0	0	0	0	0	0	0	0.0391677	0	0	0	0	0	0	0	0	0	0	0	0	0	0
RPL34	0	0	0	0	0	0	0	0	0	0	0	0	0	0	0	0	0	0	0	0	0	0	0	0	0	0	0	0	0	0	0	0	0	0	0	0	0	0	0	0	0	0	0	0	0	0	0	0	0
MFAP2	0	0	0	0	0	0	0	0	0	0	0	0	0	0	0	0	0	0	0	0	0	0	0	0	0	0	0	0	0	0	0	0	0	0	0	0	0	0	0	0	0	0	0	0	0	0	0	0	0
DOCK8	0	0	0	0	0	0.0439783	0	0	0	0	0	0	0	0	0	0	0	0	0	0	0	0	0	0	0	0	0	0	0	0	0	0	0	0	0	0	0	0	0	0	0	0	0	0	0	0	0	0	0
SCAF4	0	0	0	0	0	0	0	0	0	0	0	0	0	0	0	0	0	0	0	0	0	0	0	0	0	0	0	0	0	0	0	0	0	0	0	0	0	0	0	0	0	0	0	0	0	0	0	0	0
PHOSPHO1	0	0	0	0	0	0	0	0	0	0	0	0	0	0	0	0	0	0	0	0	0	0	0	0	0	0	0	0	0	0	0	0	0	0	0	0	0	0	0	0	0	0	0	0	0	0	0	0	0
NBPF6	0	0	0	0	0	0	0	0	0	0	0	0	0	0	0	0	0	0	0	0	0	0	0	0	0	0	0	0	0	0	0	0	0	0	0	0	0	0	0	0	0	0	0	0	0	0	0	0	0
DEDD2	0	0	0	0	0	0	0	0	0	0	0	0	0	0	0	0	0	0	0	0	0	0	0	0	0	0	0	0	0	0	0	0	0	0	0	0	0	0.0281184	0	0	0	0	0	0	0	0	0	0	0
NFIL3	0	0	0	0	0	0	0	0	0	0	0	0	0	0	0	0	0	0	0	0	0	0	0	0	0	0	0	0	0	0	0	0	0	0	0	0	0	0	0	0	0	0	0	0	0	0	0	0	0
SAMD10	0	0	0	0	0	0	0	0	0	0	0	0	0	0	0	0	0	0	0	0	0	0	0	0	0	0	0	0	0	0	0	0	0	0	0	0	0	0	0	0.0290028	0	0	0	0	0	0	0	0	0
ACADS	0	0	0	0	0	0	0	0	0	0	0	0	0	0	0	0	0	0	0	0	0	0	0	0	0	0	0	0	0	0	0	0	0	0	0	0	0	0	0	0	0	0	0	0	0	0	0	0	0
STRA6	0	0	0	0	0	0	0	0	0	0	0	0	0	0	0	0	0	0	0	0	0	0	0	0	0	0	0	0	0	0	0	0	0	0	0	0	0	0	0	0	0	0	0	0	0	0	0	0	0
FOXA1	0	0	0	0	0	0	0	0	0	0	0	0	0	0	0	0	0	0	0	0	0	0	0	0	0	0	0	0	0	0	0	0	0	0	0	0	0	0	0	0	0	0	0	0	0	0	0	0	0
ASAH2	0	0	0	0	0	0	0	0	0	0	0	0	0	0	0	0	0	0	0	0	0	0	0	0	0	0	0	0	0	0	0	0	0	0	0	0	0	0	0	0	0	0	0	0	0	0	0	0	0
HOXD1	0	0	0	0	0	0	0.0317772	0	0	0	0	0	0	0	0	0	0	0	0	0	0	0	0	0	0	0	0	0	0	0	0	0	0	0.0477914	0	0	0	0	0	0	0	0	0	0	0	0	0	0	0
TNIK	0	0	0	0	0	0	0	0	0	0	0	0	0	0	0	0	0	0	0	0	0	0	0.0231013	0	0	0	0	0	0	0	0	0	0	0	0	0	0	0	0	0	0	0	0	0	0	0	0	0	0
EDIL3	0	0	0	0	0	0	0	0	0	0	0	0	0	0	0	0	0	0	0	0	0	0	0	0	0	0	0	0	0	0	0	0	0	0	0	0	0	0.0263335	0	0	0	0	0	0	0	0	0	0	0
STEAP1	0	0	0	0	0	0	0	0	0	0	0	0	0	0	0	0	0	0	0	0	0	0	0	0	0	0	0	0	0	0	0	0	0	0	0	0	0	0	0	0	0	0	0	0	0	0	0	0	0
RBM20	0	0	0	0	0	0	0	0	0	0	0	0	0	0	0	0	0	0	0	0	0	0	0	0	0	0	0	0	0	0	0	0	0	0	0	0	0	0	0	0	0	0	0	0	0	0	0	0	0
CNTNAP3	0	0	0	0	0	0	0	0	0	0	0	0	0	0	0	0	0	0	0	0	0	0	0	0	0	0	0	0	0	0	0	0	0	0	0	0	0	0	0	0	0	0	0	0	0	0	0	0	0
RUNX1	0	0	0	0	0	0	0	0	0	0	0	0	0	0	0	0	0	0	0	0	0	0	0	0	0	0	0	0	0	0	0	0	0	0	0	0	0	0	0	0	0	0	0	0	0	0	0	0	0
VEGFA	0	0	0	0	0	0	0	0	0	0	0	0	0	0	0	0	0	0	0	0	0	0	0	0	0	0	0	0	0	0	0	0	0	0	0	0	0	0	0	0	0	0	0	0	0	0	0	0	0
ZC3H12B	0	0	0	0	0	0	0	0	0	0	0	0	0	0	0	0	0	0	0	0	0	0	0	0	0	0	0	0	0	0	0	0	0	0	0	0	0	0	0	0	0	0	0	0	0	0	0	0	0
FAM120A	0	0	0	0	0	0	0	0	0	0	0	0	0	0	0	0	0	0	0	0	0	0	0	0	0	0	0	0	0	0	0	0	0	0	0	0	0	0	0	0	0	0	0	0	0	0	0	0	0
MSH2	0	0	0	0	0	0	0	0	0	0	0	0	0	0	0	0	0	0	0	0	0	0	0	0	0	0	0	0	0	0	0	0	0	0	0	0	0	0	0	0	0	0	0	0	0	0	0	0	0
SP8	0	0	0	0	0	0.0435726	0	0	0	0	0	0	0	0	0	0	0	0	0	0	0	0	0	0	0	0	0	0	0	0	0	0	0	0	0	0	0	0	0	0	0	0	0	0	0	0	0	0	0
ARV1	0	0	0	0	0	0	0	0	0	0	0	0	0	0	0	0	0	0	0	0	0	0	0	0	0	0	0	0	0	0	0	0	0	0	0	0	0	0	0	0	0	0	0	0	0	0	0	0	0
HOXC9	0	0.0316785	0	0	0	0	0	0	0	0	0	0	0	0	0	0	0	0	0	0	0	0	0	0	0	0	0	0	0	0	0	0	0	0	0	0	0	0	0	0	0	0.0348696	0	0	0	0	0	0	0
OR1L8	0	0	0	0	0	0	0	0	0	0	0	0	0	0	0	0	0	0	0	0	0	0	0	0	0	0	0	0	0	0	0	0	0	0	0	0	0	0.0284123	0	0	0	0	0	0	0	0	0	0	0
TUBD1	0	0	0	0	0	0	0	0	0	0	0	0	0	0	0	0	0	0	0	0	0	0	0	0	0	0	0	0	0	0	0	0	0	0	0	0	0	0	0	0	0	0	0	0	0	0	0	0	0
BCOR	0	0	0	0	0	0	0	0	0	0	0	0	0	0	0	0	0	0	0	0	0	0	0	0	0	0	0	0	0	0	0	0	0	0	0	0	0	0	0	0	0	0	0	0	0	0	0	0	0
KCNQ2	0	0	0	0	0	0	0	0	0	0	0	0	0	0	0	0	0.0299542	0	0	0	0	0	0	0	0	0	0	0	0	0	0	0	0	0	0	0	0	0	0	0	0	0	0	0	0	0	0	0	0
RSPH1	0	0	0	0	0	0	0	0	0	0	0	0	0	0	0	0	0	0	0	0	0	0	0	0	0	0	0	0	0	0	0	0	0	0	0	0	0	0	0	0	0	0	0	0	0	0	0	0	0
GKAP1	0	0	0	0	0	0	0	0	0	0	0	0	0	0	0	0	0	0	0	0	0	0	0	0	0	0	0	0	0	0	0	0	0	0	0	0	0	0	0	0	0	0.0294111	0	0	0	0	0	0	0
PCBP3	0	0	0	0	0	0	0	0	0	0.0474808	0	0	0	0	0	0	0	0	0	0	0	0	0	0	0	0	0	0	0	0	0	0	0	0	0	0	0	0	0	0	0	0	0	0	0	0	0	0	0
PWWP2B	0	0	0	0	0	0	0	0	0	0	0	0	0	0	0	0	0	0	0	0	0	0	0	0	0	0	0	0	0	0	0	0	0	0	0	0	0	0.0374727	0	0	0	0	0	0	0	0	0	0	0
DTX4	0	0	0	0	0	0	0	0	0	0	0	0	0	0	0	0	0	0	0	0	0	0	0	0.0234921	0	0	0	0	0	0	0	0	0	0	0	0	0	0	0	0	0	0	0	0	0	0	0	0	0
ATP9A	0	0	0	0	0	0	0	0	0	0	0	0	0	0	0	0	0	0	0	0	0	0	0	0	0	0	0	0	0	0	0	0	0	0	0	0	0	0	0	0	0	0	0	0	0	0	0	0	0
C1GALT1	0	0	0	0	0	0	0	0	0	0	0	0	0	0	0	0	0	0	0	0	0	0	0	0	0	0	0	0	0	0	0	0	0	0	0	0	0	0	0	0	0	0	0	0	0	0	0	0	0
DNASE1L1	0	0	0	0	0	0	0	0	0	0	0	0	0	0	0	0	0	0	0	0	0	0	0	0	0	0	0	0	0	0	0	0	0	0	0	0	0	0	0	0	0	0	0	0	0	0	0	0	0
MMP17	0	0	0	0	0	0	0	0	0	0	0	0	0	0	0	0	0	0	0	0	0	0	0	0	0	0	0	0	0	0.0200234	0	0	0	0	0	0	0	0	0	0	0	0	0	0	0	0	0	0	0
KLRC3	0	0	0	0	0	0	0	0	0	0	0	0	0	0	0	0	0	0	0	0	0	0	0	0	0	0	0	0	0	0	0	0	0	0	0	0	0	0	0	0	0	0	0	0	0	0	0	0	0
RIC3	0	0	0	0	0	0	0	0	0	0	0	0	0	0	0	0	0	0	0	0	0	0	0	0	0	0	0	0	0	0	0	0	0	0	0	0	0	0	0	0	0	0	0	0	0	0	0	0	0
GSTM3	0	0	0	0	0	0	0	0	0	0	0	0	0	0	0	0	0	0	0	0	0	0	0	0	0	0	0	0	0	0	0	0	0	0	0	0	0	0	0	0	0	0	0	0	0	0	0	0	0
PAQR9	0	0	0	0	0	0	0	0	0	0	0	0	0	0	0	0	0	0	0	0	0	0	0	0	0	0	0	0	0	0	0.0229743	0	0	0	0	0	0	0	0	0	0	0	0	0	0	0	0	0	0
FCRL2	0	0	0	0	0	0	0	0	0	0	0	0	0	0	0	0	0	0	0	0	0	0	0	0	0	0	0	0	0	0	0	0	0	0	0	0	0	0	0	0	0	0	0	0	0	0	0	0	0
MAL2	0	0	0	0	0	0	0	0	0	0	0	0	0	0	0	0	0	0	0	0	0	0	0	0	0	0	0	0	0	0	0	0	0	0	0	0	0	0	0	0	0	0	0	0	0	0	0	0	0
DHRS7	0	0	0	0	0	0	0	0	0	0	0	0	0	0	0	0	0	0	0	0	0	0	0	0	0	0	0	0	0	0	0	0	0	0	0	0	0	0	0	0	0	0	0	0	0	0	0	0	0
TLR4	0	0	0	0	0	0.00654626	0	0	0	0	0	0	0	0	0	0	0	0	0	0	0	0	0	0	0	0	0	0	0	0	0	0	0	0	0	0	0	0.0388298	0	0	0	0	0	0	0	0	0	0	0
ACTA1	0	0	0	0	0	0	0	0	0	0	0	0	0	0	0	0	0	0	0	0	0	0	0	0	0	0	0	0	0	0	0	0	0	0	0	0	0	0	0	0	0	0	0	0	0	0	0	0	0
ALPL	0	0	0	0	0	0	0	0	0	0	0	0	0	0	0	0	0	0	0	0	0	0	0	0	0	0	0	0	0	0	0	0	0	0	0	0	0	0	0	0	0	0.036379	0	0	0	0	0	0	0
HDDC3	0	0	0	0	0	0	0	0	0	0	0	0	0	0	0	0	0	0	0	0	0	0	0	0	0	0	0	0	0	0.0243425	0	0	0	0	0	0	0	0	0	0	0	0	0	0	0	0	0	0	0
MYO10	0	0	0	0	0	0	0	0	0	0	0	0	0	0	0	0	0	0	0	0	0	0	0	0	0	0	0	0	0	0	0	0	0	0	0	0	0	0	0	0	0	0	0	0	0	0	0	0	0
HIST2H2BF	0	0	0	0	0.0489922	0	0	0	0	0	0	0.0460523	0	0	0	0	0	0	0	0	0	0	0	0	0	0	0	0	0	0	0	0	0	0	0	0	0	0	0	0	0	0	0	0	0	0	0	0	0
PLEKHG4B	0	0	0	0	0	0	0	0	0	0	0	0	0	0	0	0	0	0	0	0	0	0	0	0	0	0	0	0	0	0	0	0	0	0.0464347	0	0	0	0	0	0	0	0	0	0	0	0	0	0	0
SOX13	0	0	0	0	0	0	0	0	0	0	0	0	0	0	0	0	0	0	0	0	0	0	0	0	0	0	0	0	0	0	0	0	0	0	0	0	0	0	0	0	0	0	0	0	0	0	0	0	0
DYDC2	0	0	0	0	0	0	0	0	0	0	0	0	0	0	0	0	0	0	0	0	0	0	0	0	0	0	0	0	0	0	0	0	0	0	0	0	0	0	0	0	0	0	0	0	0	0	0	0	0
MOSPD1	0	0	0	0	0	0	0	0	0	0	0	0	0	0	0	0	0	0	0	0	0	0	0	0	0	0	0	0	0	0	0	0	0	0	0	0	0	0	0	0	0	0	0	0	0	0	0	0	0
ABCB4	0	0	0	0	0	0	0	0	0	0	0	0	0	0	0	0	0	0	0	0	0	0	0	0	0	0	0	0	0	0	0	0	0	0	0	0	0	0	0	0	0	0	0	0	0	0	0	0	0
NCR1	0	0	0	0	0	0	0	0	0	0	0	0	0	0	0	0	0	0	0	0	0	0	0	0	0	0	0	0	0	0	0	0	0	0	0	0	0	0	0	0	0	0	0	0	0	0	0	0	0
PELI1	0	0	0	0	0	0	0	0	0	0	0	0	0	0	0	0	0	0	0	0	0	0	0	0	0	0	0	0	0	0	0	0	0	0	0	0	0	0	0	0	0	0	0	0	0	0	0	0	0
DUSP22	0	0	0	0	0	0	0	0	0	0	0	0	0	0	0	0	0	0	0	0	0	0	0	0	0	0	0	0	0	0	0	0	0	0	0	0	0	0	0	0	0	0	0	0	0	0	0	0	0
DAPP1	0	0	0	0	0	0	0	0	0	0	0	0	0	0	0	0	0	0	0	0	0	0	0	0	0	0	0	0	0	0	0	0	0	0	0	0	0	0	0	0	0	0	0	0	0	0	0	0	0
SPINK5	0	0	0	0	0	0	0	0	0	0	0	0	0	0	0	0	0	0	0	0	0	0	0	0	0	0	0	0	0	0	0	0	0	0	0	0	0	0	0	0	0	0	0	0	0	0	0	0	0
RIMS4	0	0	0	0	0	0	0	0	0	0	0	0	0	0	0	0	0	0	0	0	0	0	0	0	0	0	0	0	0	0	0	0	0	0	0	0	0	0	0	0	0	0	0	0	0	0	0	0	0
KDM1A	0	0	0	0	0	0	0	0	0	0	0	0	0	0	0	0	0	0	0	0	0	0	0	0	0	0	0	0	0	0	0	0	0	0	0	0	0	0	0	0	0	0	0	0	0	0	0	0	0
UPK1A	0	0	0	0	0	0	0	0	0	0	0	0	0	0	0	0	0	0	0	0	0	0	0	0	0	0	0	0	0	0	0	0	0	0	0	0	0	0	0	0	0	0	0	0	0	0	0	0	0
NAALADL1	0	0	0	0	0	0	0	0	0	0	0	0	0	0	0	0	0	0	0	0	0	0	0	0	0	0	0	0	0	0	0	0	0	0	0	0	0	0	0	0	0.0382109	0	0	0	0	0	0	0	0
DUSP26	0	0	0	0	0	0	0	0	0	0.0310342	0	0	0	0	0	0	0	0	0	0	0	0	0	0	0	0	0	0	0	0	0	0	0	0	0	0	0	0	0	0	0	0	0	0	0	0	0	0	0
RRBP1	0	0	0	0	0	0	0	0	0	0	0	0	0	0	0	0	0	0	0	0	0	0	0	0	0	0	0	0	0	0	0	0	0	0	0	0	0	0	0	0	0	0	0	0	0	0	0	0	0
VAPB	0	0	0	0	0	0	0	0	0	0	0	0	0	0	0	0	0	0	0	0	0	0	0	0	0	0	0	0	0	0	0	0	0	0	0	0	0	0	0	0	0	0	0	0	0	0	0	0	0
ENTPD6	0	0	0	0	0	0	0	0	0	0	0	0	0	0	0	0	0	0	0	0	0	0	0	0	0	0	0	0	0	0	0	0	0	0	0	0	0	0	0	0	0	0	0	0	0	0	0	0	0.0248222
BMP7	0	0	0	0	0	0	0	0	0	0	0	0	0	0	0	0	0	0	0	0	0	0	0	0	0	0	0	0	0	0	0	0	0	0	0	0	0	0	0	0	0	0	0	0	0	0	0	0	0
C5orf34	0	0	0	0	0	0	0	0	0	0	0	0	0	0	0	0	0	0	0	0	0	0	0	0	0	0	0	0	0	0	0	0	0	0	0	0	0	0	0	0	0	0	0	0	0	0	0	0	0
AKR1C4	0	0	0	0	0	0	0	0	0	0	0	0	0	0	0	0	0	0	0	0	0	0	0	0	0	0	0	0	0	0	0	0	0	0	0	0	0	0	0	0	0	0	0	0	0	0	0	0	0
PPDPF	0	0	0	0	0	0	0	0	0	0	0	0	0	0	0	0	0	0	0	0	0	0	0	0	0	0	0	0	0	0	0	0	0	0	0	0	0	0	0	0	0	0	0	0	0	0	0	0	0
TNS3	0	0	0	0	0	0	0	0	0	0	0	0	0	0	0	0	0	0	0	0	0	0	0	0	0	0	0	0	0	0	0	0	0	0	0	0	0	0	0	0	0	0	0	0	0	0	0	0	0
PXDN	0	0	0	0	0	0	0	0	0	0	0	0	0	0	0	0	0	0	0	0	0	0	0	0	0	0	0	0	0	0	0	0	0	0	0	0	0	0	0	0	0	0	0	0	0	0	0	0	0
KIRREL2	0	0	0	0	0	0	0	0	0	0	0	0	0	0	0	0	0	0	0	0	0	0	0	0	0	0	0	0	0	0	0	0	0	0	0	0	0	0	0	0	0	0	0.0438511	0	0	0	0	0	0
SLC39A10	0	0	0	0	0	0	0.0205781	0	0	0	0	0	0	0	0	0	0	0	0	0	0	0	0	0	0	0	0	0	0	0	0	0	0	0	0	0	0	0	0	0	0	0	0	0	0	0	0	0	0
RNF32	0	0	0	0	0	0	0	0	0	0	0	0	0	0	0	0	0	0	0	0	0	0	0	0	0	0	0	0	0	0	0	0	0	0	0	0	0	0	0	0	0	0	0	0	0	0	0	0	0
NUDT3	0	0	0	0	0	0	0	0	0	0	0	0	0	0	0	0	0	0	0	0	0	0	0	0	0	0	0	0	0	0	0	0	0	0	0	0	0	0	0	0	0	0	0	0	0	0	0	0	0
TLL1	0	0	0	0	0	0	0	0	0	0	0	0	0	0	0	0	0	0	0	0	0	0	0	0	0	0	0	0	0	0	0	0	0	0	0	0	0	0	0	0	0.0156976	0	0.0438636	0	0	0	0	0	0
PAAF1	0	0	0	0	0	0	0.0313038	0	0	0	0	0	0	0	0	0	0	0	0	0	0	0	0	0	0.0254093	0	0	0	0	0	0	0	0	0	0	0	0	0	0	0	0.0449122	0	0	0	0	0	0	0	0
CD302	0	0	0	0.0458087	0	0	0	0	0	0	0	0	0	0	0	0	0	0	0	0	0	0	0	0	0	0	0	0	0	0	0	0	0	0	0	0	0	0	0	0	0	0	0	0	0	0	0	0	0
KLRC4	0	0	0	0.0268339	0	0	0	0	0	0	0	0	0	0	0	0	0	0	0	0	0	0	0	0	0	0	0	0	0	0	0	0	0	0	0	0	0	0	0	0	0	0	0	0	0	0	0	0	0
ZNF778	0	0	0	0	0	0	0	0	0	0	0	0	0	0	0	0	0	0	0	0	0	0	0	0	0	0	0	0	0	0	0	0	0	0	0	0	0	0	0	0	0	0	0	0	0	0	0	0	0
HR	0	0	0	0	0	0	0	0	0	0	0	0	0	0	0	0	0	0	0	0	0	0	0	0	0	0	0	0	0	0	0	0	0	0	0	0	0	0	0	0	0	0	0	0	0	0	0	0	0
TMEM171	0	0	0	0	0	0	0	0	0	0	0	0	0	0	0	0	0	0	0	0	0	0	0	0	0	0	0	0	0	0	0	0	0	0	0	0	0	0	0	0	0	0	0	0	0	0	0	0	0
DHRS13	0	0	0	0	0	0	0	0	0	0	0	0	0	0	0	0	0	0	0	0	0	0	0	0	0	0	0	0	0	0	0	0	0	0	0	0	0	0	0	0	0	0	0	0	0	0	0	0	0
FKBP4	0	0	0	0	0	0	0	0	0	0	0	0	0	0	0	0	0	0	0	0	0	0	0	0	0	0	0	0	0	0	0	0	0	0	0	0	0	0	0	0	0	0	0	0	0	0	0	0	0
C9orf129	0	0	0	0	0	0	0	0	0	0	0	0	0	0	0	0	0	0	0	0	0	0	0	0	0	0	0	0	0	0	0	0	0	0	0	0	0	0	0	0	0	0	0	0	0	0	0	0	0
ETNK1	0	0	0	0	0	0	0	0	0	0	0	0	0	0	0	0	0	0	0	0	0	0	0	0	0	0	0	0	0	0	0	0	0	0	0	0	0	0	0.0477843	0	0	0	0	0	0	0	0	0	0
CLNK	0	0	0	0	0	0	0	0	0	0	0	0	0	0	0	0	0	0	0	0	0	0	0	0	0	0	0	0	0	0	0	0	0	0	0	0	0	0	0	0	0	0	0	0	0	0	0	0	0
CADM1	0	0	0	0	0	0	0	0	0	0	0	0	0	0	0	0	0	0	0	0	0	0	0	0	0	0	0	0	0	0	0	0	0	0	0	0	0	0	0	0	0	0	0	0	0	0	0	0	0
MOB2	0	0	0	0	0	0	0	0	0	0	0	0	0	0	0	0	0	0	0	0	0	0	0	0	0	0	0	0	0	0	0	0	0	0	0	0	0	0	0	0	0	0	0	0	0	0	0	0	0
EML1	0	0	0	0	0	0	0	0	0	0	0	0	0	0	0	0	0	0	0	0	0	0	0	0	0	0	0	0	0	0	0	0	0	0	0	0	0	0	0	0	0	0	0	0	0	0	0	0	0
CDHR1	0	0	0	0	0	0	0	0	0	0	0	0	0	0	0	0	0	0	0.0164864	0	0	0	0	0	0	0	0	0	0	0	0	0	0	0	0	0	0	0	0	0	0	0	0	0	0	0	0	0	0
NNMT	0	0	0	0	0	0	0	0	0	0	0	0	0	0	0	0	0	0	0	0	0	0	0	0	0	0	0	0	0	0	0	0	0	0	0	0	0	0	0	0	0	0	0	0	0	0	0	0	0
PRR19	0	0	0	0	0	0	0	0	0	0	0	0	0	0	0	0	0	0	0	0	0	0	0	0	0	0	0	0	0	0	0	0	0	0	0	0	0	0	0	0	0	0	0	0	0	0	0	0	0
CTSW	0	0.0426339	0	0	0	0	0	0	0	0	0	0	0	0	0	0	0	0	0	0	0	0	0	0	0	0	0	0	0	0	0	0	0	0	0	0	0	0	0	0	0	0	0	0	0	0	0	0	0
KIT	0	0	0	0	0	0	0	0	0	0	0	0	0	0	0	0	0	0	0	0	0	0	0	0	0	0	0	0	0	0	0	0	0	0	0	0	0	0	0	0	0	0	0	0	0	0	0	0	0
HAS2	0	0	0	0	0	0.0323501	0	0	0	0	0	0	0	0	0	0	0	0	0	0	0	0	0	0	0	0	0	0	0	0	0	0	0	0	0	0	0	0	0	0	0	0	0	0	0	0	0	0	0
ANO1	0	0	0	0	0	0	0	0	0	0	0	0	0	0	0	0	0	0	0	0	0	0	0	0	0	0	0	0	0	0	0	0	0	0	0	0	0	0	0	0	0	0	0	0	0	0	0	0	0
DRD2	0	0	0	0	0	0	0	0	0	0	0	0	0	0	0	0	0	0	0	0	0	0	0	0	0	0	0	0	0	0	0	0	0	0	0	0	0	0	0	0	0	0	0	0	0	0	0	0	0
MEG8	0	0	0	0	0	0	0	0	0	0	0	0	0	0	0	0	0	0	0	0	0	0	0	0	0	0	0	0	0	0	0	0	0	0	0	0	0	0	0	0	0	0	0	0	0	0	0	0	0
SLC5A3	0	0	0	0	0	0.0290443	0	0	0	0	0	0	0	0	0	0	0	0	0	0	0	0	0	0	0	0	0	0	0	0	0	0	0	0	0	0	0	0	0	0	0	0	0	0	0	0	0	0.0342702	0
CPVL	0	0	0	0	0	0	0	0	0	0	0	0	0	0	0	0	0	0	0	0	0	0	0	0	0	0	0	0	0	0	0	0	0	0	0	0	0	0	0	0	0	0	0	0	0	0	0	0	0
TCFL5	0	0	0	0	0	0	0	0	0	0	0	0	0	0	0	0	0	0	0	0	0	0	0	0	0	0	0	0	0	0.0318104	0	0	0	0	0	0	0	0	0	0	0	0	0	0	0	0	0	0	0
NEK3	0	0	0	0	0	0	0	0	0	0	0	0	0	0	0	0	0	0	0	0	0	0	0	0	0	0	0	0	0	0	0	0	0	0	0	0	0	0	0	0	0	0	0	0	0	0	0	0	0
UBE3A	0	0	0	0	0	0	0	0	0	0	0	0	0	0	0	0	0	0	0	0	0	0	0	0	0	0	0	0	0	0	0	0	0	0	0	0	0	0	0	0	0	0	0	0	0	0	0	0	0
ITGB1BP2	0	0	0	0	0	0	0	0	0	0	0	0	0	0	0	0	0	0	0	0	0	0	0	0	0	0	0	0	0	0	0	0	0	0	0	0	0	0	0	0	0	0	0	0.0333524	0	0	0	0	0
TPI1P2	0	0	0	0	0	0	0	0	0	0	0	0	0	0	0	0	0	0	0	0	0	0	0	0	0	0	0	0	0	0	0	0	0	0	0	0	0	0.0455653	0	0	0	0	0	0	0	0	0	0	0
DPY19L4	0	0	0	0	0	0	0	0	0	0	0	0	0	0	0	0	0	0	0	0	0	0	0	0	0	0	0	0	0	0	0	0	0	0	0	0	0	0	0	0	0	0	0	0	0	0	0	0	0
VCAM1	0	0	0	0	0	0	0	0	0	0	0	0	0	0	0	0	0	0	0	0	0	0	0	0	0	0	0	0	0	0	0	0	0	0	0	0	0	0	0	0	0	0	0	0	0	0	0	0	0
FCHSD2	0	0	0	0	0	0	0	0	0	0	0	0	0	0	0	0	0	0	0	0	0	0	0	0	0	0	0	0	0	0	0	0	0	0	0	0	0	0	0	0	0	0	0	0	0	0	0	0	0
FOXD3	0	0	0	0	0	0	0	0	0	0	0	0	0	0	0	0	0	0	0	0	0	0	0	0	0	0	0	0	0	0.0283545	0	0	0	0	0	0	0	0	0	0	0	0	0	0	0	0	0	0	0
EHBP1	0	0	0	0	0	0	0	0	0	0	0	0	0	0	0	0	0	0	0	0	0	0	0	0	0	0	0	0	0	0	0	0	0	0	0.0348903	0	0	0	0	0	0	0	0	0	0	0	0	0	0
WIPF1	0	0	0	0	0	0	0	0	0	0	0	0	0	0	0	0	0	0	0	0	0	0	0	0	0	0	0	0	0	0	0	0	0	0	0	0	0	0	0	0	0	0	0	0	0	0	0	0	0
HK2	0	0	0	0	0	0	0	0	0	0	0	0	0	0	0	0	0	0	0	0	0	0	0	0	0	0	0	0	0	0	0	0	0	0	0	0	0	0	0	0	0	0	0	0	0	0	0	0	0
PI4KA	0	0	0	0	0	0	0	0	0	0	0	0	0	0	0	0	0	0	0	0	0	0	0	0	0	0	0	0	0	0	0	0	0	0	0	0	0	0	0	0	0	0	0	0	0	0	0	0	0
RASGRP2	0	0.0488345	0	0	0	0	0	0	0	0	0	0	0	0	0	0	0	0	0	0	0	0	0	0	0	0	0	0	0	0	0	0	0	0	0	0	0	0	0	0	0	0	0	0	0	0	0	0	0
GRAMD1B	0	0	0	0	0	0	0	0	0	0	0	0	0	0	0	0	0	0	0	0	0	0	0	0	0	0	0	0	0	0	0	0	0	0	0	0	0	0	0	0	0	0	0	0	0	0	0	0	0
HDAC2	0	0	0	0	0	0	0	0	0	0	0	0	0	0	0	0	0	0	0	0	0	0	0	0	0	0	0	0	0	0	0	0	0	0	0	0	0	0	0	0	0	0	0	0	0	0	0	0	0
RAD51AP1	0	0	0	0	0	0	0	0	0	0	0	0	0	0	0	0	0	0	0	0	0	0	0	0	0	0	0	0	0	0.0180595	0	0	0	0	0	0	0	0	0	0	0	0	0	0	0	0	0	0	0
ADAM12	0	0	0	0	0	0	0	0	0	0	0	0	0	0	0	0	0	0	0	0	0	0	0	0	0	0	0	0	0	0	0	0	0	0	0	0	0	0	0	0	0	0	0	0	0	0	0	0	0
CYP3A7	0	0	0	0	0	0	0	0	0	0	0	0	0	0	0	0	0	0	0	0	0	0	0	0	0	0	0	0	0	0	0	0	0	0	0	0	0	0	0	0	0	0	0	0	0	0	0.0406881	0	0
PSCA	0	0	0	0	0	0	0	0	0	0	0	0	0	0	0	0	0	0	0	0	0	0	0	0	0	0	0	0	0	0	0	0	0	0	0	0	0	0	0	0	0	0	0	0	0	0	0	0	0
ADAMTS16	0	0	0	0	0	0	0	0	0	0	0	0	0	0	0	0	0	0	0	0	0	0	0	0	0	0	0	0	0	0	0	0	0	0	0	0	0	0	0	0	0	0	0	0	0	0	0	0	0
IL13RA1	0	0	0	0	0	0	0	0	0	0	0	0	0	0	0	0	0	0	0	0	0	0	0	0	0	0	0	0	0	0	0	0	0	0	0	0	0	0	0	0	0	0	0	0	0	0	0	0	0
PDCD1	0	0	0	0	0	0	0	0	0	0	0	0	0	0	0	0	0	0	0	0	0	0	0	0	0	0	0	0	0	0	0	0	0	0	0	0	0	0	0	0	0	0	0	0	0	0	0	0	0
LTBP1	0	0	0	0	0	0	0	0	0	0	0	0	0	0	0	0	0	0	0	0	0	0	0	0	0	0	0	0	0	0	0	0	0	0	0	0	0	0	0	0	0	0	0	0	0	0	0	0	0
ARL4C	0	0	0	0	0	0	0	0	0	0	0	0	0	0	0	0	0	0	0	0	0	0	0	0	0	0	0	0	0	0	0	0	0	0	0	0	0	0	0	0	0	0	0	0	0	0	0	0	0
TGFBR2	0	0	0	0	0	0	0	0	0	0	0	0	0	0	0	0	0	0	0	0	0	0	0	0	0	0	0	0	0	0	0	0	0	0	0	0	0	0	0	0	0	0	0	0	0	0	0	0	0
UNC45B	0	0	0	0	0	0	0	0	0	0	0	0	0	0	0	0	0	0	0	0	0	0	0	0	0	0	0	0	0	0	0	0	0	0	0	0	0	0	0	0	0	0	0	0	0	0	0	0	0
SLC5A9	0	0	0	0	0	0	0	0	0	0	0	0	0	0	0	0	0	0	0	0	0	0	0	0	0	0	0	0	0	0	0	0	0	0	0	0	0	0	0	0	0	0.0385937	0	0	0	0	0	0	0
ZNF91	0	0	0	0	0	0	0	0	0	0	0	0	0	0	0	0	0	0	0	0	0	0	0	0	0	0	0	0	0	0	0	0	0	0	0	0	0	0	0	0	0	0	0	0	0	0	0	0	0
TRPV6	0	0	0	0	0	0	0	0	0	0	0	0	0	0	0	0	0	0	0	0	0	0	0	0	0	0	0	0	0	0	0	0	0	0	0	0	0	0	0	0	0	0	0	0	0	0	0	0	0
CCNJ	0	0	0	0	0	0	0	0	0	0	0	0	0	0	0	0	0	0	0	0	0	0	0	0	0	0	0	0	0	0	0	0	0	0	0	0	0	0	0	0	0	0	0	0	0	0	0	0	0
TWIST2	0	0	0	0	0	0	0	0	0	0	0	0	0	0	0	0	0	0	0	0	0	0	0	0	0	0	0	0	0	0	0	0	0	0	0	0	0	0	0	0	0	0	0	0	0	0	0	0	0
ANKRD33B	0	0	0	0	0	0	0	0	0	0	0	0	0	0	0	0	0	0	0	0	0	0	0	0	0	0	0	0	0	0	0	0	0	0	0	0	0	0.0337529	0	0	0	0	0	0	0	0	0	0	0
GAL3ST3	0	0	0	0	0	0	0	0	0	0	0	0	0	0	0	0	0	0	0	0	0	0	0	0	0	0	0	0	0	0	0	0	0	0	0	0	0	0	0	0	0	0	0	0	0	0	0	0	0
ZFHX4	0	0	0	0	0	0	0	0	0	0	0	0	0	0	0	0	0	0	0	0	0	0	0	0	0	0	0	0	0	0	0	0	0	0	0	0	0	0	0	0	0	0	0	0	0	0	0	0	0
SHISA3	0	0	0	0	0	0	0	0	0	0	0	0	0	0	0	0	0	0	0	0	0	0	0	0	0	0	0	0	0	0	0	0	0	0	0	0	0	0	0	0	0	0	0	0	0	0	0	0	0
ASPH	0	0	0	0	0	0	0	0	0	0	0	0	0	0	0	0	0	0	0	0	0	0	0	0	0	0	0	0	0	0	0	0	0	0	0	0	0	0	0.0438104	0	0	0	0	0	0	0	0	0	0
MXD1	0	0	0	0	0	0	0	0	0	0	0	0	0	0	0	0	0	0	0	0	0	0	0	0	0	0	0	0	0	0	0	0	0	0	0	0	0	0	0	0	0	0	0	0	0	0	0	0	0
NR2F1	0	0	0	0	0	0	0	0	0	0	0	0	0	0	0	0	0	0	0	0	0	0	0	0	0	0	0	0	0	0	0	0	0	0	0	0	0	0	0	0	0	0	0	0	0	0	0	0	0
TTC9	0	0	0	0	0	0	0	0	0	0	0	0	0	0	0	0	0	0	0	0	0	0	0	0	0	0	0	0	0	0	0	0	0	0	0	0	0	0	0	0	0	0	0	0	0	0	0	0	0
P2RY1	0	0	0	0	0	0	0	0	0	0	0	0	0	0	0	0	0	0	0	0	0	0	0	0	0	0	0	0	0	0	0	0	0	0	0	0	0	0	0	0	0	0	0	0	0	0	0	0	0
RAB6C	0	0	0	0	0	0	0	0	0	0	0	0	0	0	0	0	0	0	0	0	0	0	0	0	0	0	0	0	0	0	0	0	0	0	0.0255024	0	0	0	0	0	0	0	0	0	0	0	0	0	0
ARHGAP44	0	0	0	0	0	0	0	0	0	0	0	0	0	0	0	0	0	0	0	0	0	0	0	0	0	0	0	0	0	0	0	0	0	0	0	0	0	0	0	0	0	0	0	0	0	0	0	0	0
CXCR4	0	0	0	0	0	0	0	0	0	0	0	0	0	0	0	0	0	0	0	0	0	0	0	0	0	0	0	0	0	0	0	0	0	0	0	0	0	0	0	0	0	0	0	0	0	0	0	0	0
MICAL2	0	0	0	0	0	0	0	0	0	0	0	0	0	0	0	0	0	0	0	0	0	0	0	0	0	0	0	0	0	0	0	0	0	0	0	0	0	0	0	0	0	0	0	0	0	0	0	0	0
PTCH1	0	0	0	0	0	0	0	0	0	0	0	0	0	0	0	0	0	0	0	0	0	0	0	0	0	0	0	0	0	0	0	0	0	0	0	0	0	0	0	0	0	0	0	0	0	0	0	0	0
AMOTL1	0	0	0	0	0	0	0	0	0	0	0	0	0	0	0	0	0	0	0	0	0	0	0	0	0	0	0	0	0	0	0	0	0	0	0	0	0	0	0	0	0	0	0	0	0	0	0	0	0
PRKAG3	0	0	0	0	0	0	0	0	0	0.0459798	0	0	0	0	0	0	0	0	0	0	0	0	0	0	0	0	0	0	0	0	0	0	0	0	0	0	0	0	0	0	0	0	0	0	0	0	0	0	0
PAX5	0	0	0	0	0	0	0	0	0	0	0	0	0	0	0	0	0	0	0	0	0	0	0	0	0	0	0	0	0	0	0	0	0	0	0.0273182	0	0	0	0	0	0	0	0	0	0	0	0	0	0
OR51B6	0	0	0	0	0	0	0	0	0	0	0	0	0	0	0	0	0	0	0	0	0	0	0	0	0	0	0	0	0	0	0	0	0	0	0	0	0	0	0	0	0	0	0	0	0	0	0	0	0
SNTB1	0	0	0	0	0	0	0	0	0	0	0	0	0	0	0	0	0	0	0	0	0	0	0	0	0	0	0	0	0	0	0	0	0	0	0	0	0	0	0	0	0	0	0	0	0	0	0	0	0
ELL2	0	0	0	0.0426335	0	0	0	0	0	0	0	0	0	0	0	0	0	0	0	0	0	0	0	0	0	0	0	0	0	0	0	0	0	0	0	0	0	0	0	0	0	0	0	0	0	0	0	0	0
CPZ	0	0	0	0	0	0	0	0	0	0	0	0	0	0	0	0	0	0	0	0	0	0	0	0	0	0	0	0	0	0	0	0	0	0	0	0	0	0	0	0	0	0	0	0	0	0	0	0	0
ZNF782	0	0	0	0	0	0	0	0	0	0	0	0	0	0	0	0	0	0	0	0	0	0	0	0	0	0	0	0	0	0	0	0	0	0	0	0	0	0	0	0	0	0	0	0	0	0	0	0	0
NOV	0	0	0	0	0	0	0	0	0	0	0	0	0	0	0	0	0	0	0	0	0	0	0	0	0	0	0	0	0	0	0	0	0	0	0	0	0	0	0	0	0	0	0	0	0	0	0	0	0
ST3GAL1	0	0	0	0	0	0	0	0	0	0	0	0	0	0	0	0	0	0	0	0	0	0	0	0	0	0	0	0	0	0	0	0	0	0	0	0	0	0	0	0	0	0	0	0	0	0	0	0	0
AIG1	0	0	0	0	0	0	0	0	0	0	0	0	0	0	0	0	0	0	0	0	0	0	0	0	0	0	0	0	0	0	0	0	0	0	0	0	0	0	0	0	0	0	0	0	0	0	0	0	0
RNF144A	0	0	0	0	0	0	0	0	0	0	0	0	0	0	0	0	0	0	0	0	0	0	0	0	0	0	0	0	0.040432	0	0	0	0	0	0	0	0	0	0	0	0	0	0	0	0	0	0	0	0
ACY3	0	0	0	0	0	0	0	0	0	0	0	0	0	0	0	0	0	0	0	0	0	0	0	0	0	0	0	0	0	0	0	0	0	0	0	0	0	0	0	0	0	0	0	0	0	0	0	0	0
DUSP5	0	0	0	0	0	0	0	0	0	0	0	0	0	0	0	0	0	0	0	0	0	0	0	0	0	0	0	0	0	0	0	0	0	0	0	0	0	0	0	0	0	0	0	0	0	0	0	0	0
CTSD	0	0	0	0	0	0	0	0	0	0	0	0	0	0	0	0	0	0	0	0	0	0	0	0	0	0	0	0	0	0	0	0	0	0	0	0	0	0	0	0	0	0	0	0	0	0	0	0	0
DGCR6L	0	0	0	0	0	0	0	0	0	0	0	0	0	0	0	0	0	0	0	0	0	0	0	0	0	0	0	0	0	0	0	0	0	0	0	0	0	0	0	0	0	0	0	0	0	0	0	0	0
MMP1	0	0	0	0	0	0	0	0	0	0	0	0	0	0	0	0	0	0	0	0	0	0	0	0	0	0	0	0	0	0	0	0	0	0	0	0	0	0	0	0	0	0	0	0	0	0	0	0	0
CD109	0	0	0	0	0	0	0	0	0	0	0	0	0	0	0	0	0	0	0	0	0	0	0	0	0	0	0	0	0	0	0	0	0	0	0	0	0	0	0	0	0	0	0	0	0	0	0	0	0
STC1	0	0	0	0	0	0	0	0	0	0	0	0	0	0	0	0	0	0	0	0	0	0	0	0	0	0	0	0	0	0	0	0	0	0	0	0	0	0	0	0	0	0	0	0	0	0	0	0	0
DGCR11	0	0	0	0	0	0	0	0	0	0	0	0	0	0	0	0	0	0	0	0	0	0	0	0	0	0	0	0	0	0	0	0	0	0	0	0	0	0	0	0	0	0	0	0	0	0	0	0	0
GNG11	0	0	0	0	0	0	0	0	0	0	0	0	0	0	0	0	0	0	0	0	0	0	0	0	0	0	0	0	0	0	0	0	0	0	0	0	0	0	0	0	0	0	0	0	0	0	0	0	0
ZNRF3	0	0	0	0	0	0	0	0	0	0	0	0	0	0	0	0	0	0	0	0	0	0	0	0	0	0	0	0	0	0	0	0	0	0	0	0	0	0	0	0	0	0	0	0	0	0	0	0	0
MGC12916	0	0	0	0	0	0	0	0	0	0	0	0	0	0	0	0	0	0	0	0	0	0	0	0	0	0	0	0	0	0	0	0	0	0	0	0	0	0	0	0	0	0	0	0	0	0	0	0	0
KRT34	0	0	0	0	0	0	0	0	0	0	0	0	0	0	0	0	0	0	0	0	0	0	0	0	0	0	0	0	0	0	0	0	0	0	0	0	0	0	0	0	0	0	0	0	0	0	0	0	0
RCN1	0	0	0	0	0	0	0	0	0	0	0	0	0	0	0	0	0	0	0	0	0	0	0	0	0	0	0	0	0	0	0	0	0	0	0	0	0	0	0	0	0	0	0	0	0	0	0	0	0
SNORA47	0	0	0	0	0	0	0	0	0	0	0	0	0	0	0	0	0	0	0	0	0	0	0	0	0	0	0	0	0	0	0	0	0	0	0	0	0	0	0	0	0	0	0	0	0	0	0	0	0
FANCL	0	0	0	0	0	0	0	0	0.0416228	0	0	0	0	0	0	0	0	0	0	0	0	0	0	0	0	0	0	0	0	0	0	0	0	0	0	0	0	0	0	0	0	0	0	0	0	0	0	0	0
CCDC80	0	0	0	0	0	0.0140118	0	0	0	0	0	0	0	0	0	0	0	0	0	0	0	0	0	0	0	0	0	0	0	0	0	0	0	0	0	0	0	0	0	0	0	0	0	0	0	0	0	0	0
NUAK2	0	0	0	0	0	0	0.0464158	0	0	0	0	0	0	0	0	0	0	0	0	0	0	0	0	0	0	0	0	0	0.0347318	0	0	0	0	0	0	0	0	0	0	0	0	0	0	0	0	0	0	0	0
C1orf198	0	0	0	0	0	0	0	0	0	0	0	0	0	0	0	0	0	0	0	0	0	0	0	0	0	0	0	0	0	0	0	0	0	0	0	0	0	0	0	0	0	0	0	0	0	0	0	0	0
ARHGEF10L	0	0	0	0	0	0	0	0	0	0	0	0	0	0	0	0	0	0	0	0	0	0	0	0	0	0	0	0	0	0	0	0	0	0	0	0	0	0	0	0	0	0	0	0	0	0	0	0	0
RTL1	0	0	0	0	0	0	0	0	0	0	0	0	0	0	0	0	0	0	0	0	0	0	0	0	0	0	0	0	0	0	0	0	0	0	0	0	0	0	0	0	0	0	0	0	0	0	0	0	0
APOBEC3F	0	0	0	0	0	0	0	0	0	0	0	0	0	0	0	0	0	0	0	0	0	0	0	0	0	0	0	0	0	0	0	0	0	0	0	0	0	0	0	0	0	0	0	0	0	0	0	0	0
CALM1	0	0	0	0	0	0	0	0	0	0	0	0	0	0	0	0	0	0	0	0	0	0	0	0	0	0	0	0	0	0	0	0	0	0	0	0	0	0	0	0	0	0	0	0	0	0	0	0	0
PTX3	0	0	0	0	0	0	0	0	0	0	0	0	0	0	0	0	0	0	0	0	0	0	0	0	0	0	0	0	0	0	0	0	0	0	0	0	0	0	0	0	0	0	0	0	0	0	0	0	0
HOXA13	0	0	0	0	0	0	0	0	0	0	0	0	0	0	0	0	0	0	0	0	0	0	0	0	0	0	0	0	0	0	0	0	0	0	0	0	0	0	0	0	0	0	0	0	0	0	0	0	0
TMEM132D	0	0	0	0	0	0	0	0	0	0	0	0	0	0	0	0	0	0	0	0	0	0	0	0	0	0	0	0	0	0	0.0419474	0	0	0	0	0	0	0	0	0	0	0	0	0.0220174	0	0	0	0	0
TNFRSF14	0	0	0	0	0	0	0	0	0	0	0	0	0	0	0	0	0	0	0	0	0	0	0	0	0	0	0	0	0	0	0	0	0	0	0	0	0	0	0	0	0	0	0	0	0	0	0	0	0
CYYR1	0	0	0	0	0	0	0	0	0	0	0	0	0	0	0	0	0	0	0	0	0	0	0	0	0	0	0	0	0	0	0	0	0	0	0	0	0	0	0	0	0	0	0	0	0	0	0	0	0
ZNF562	0	0	0	0	0	0	0	0	0	0	0	0	0	0	0	0	0	0	0	0	0	0	0	0	0	0	0	0	0	0	0	0	0	0	0	0	0	0	0	0	0	0	0	0	0	0	0	0	0
ELOVL4	0	0	0	0	0	0	0	0	0	0	0	0	0	0	0	0	0	0	0	0	0	0	0	0	0	0	0	0	0	0	0	0	0	0	0	0	0	0	0	0	0	0	0	0	0	0	0	0	0
NEDD9	0	0	0	0	0	0	0	0	0	0	0	0	0	0	0	0	0	0	0	0	0	0	0	0	0	0	0	0	0	0	0	0	0	0	0	0	0	0	0	0	0	0	0	0	0	0	0	0	0
NAMPT	0	0	0	0	0	0	0	0	0	0	0	0	0	0	0	0	0	0	0	0	0	0	0	0	0	0	0	0	0	0	0	0	0	0	0	0	0	0	0	0	0	0	0	0	0	0	0	0	0
PMEPA1	0	0	0	0	0	0	0	0	0	0	0	0	0	0	0	0	0	0	0	0	0	0	0	0	0	0	0	0	0	0	0	0	0	0	0	0	0	0	0	0	0	0	0	0	0	0	0	0	0
GPHN	0	0	0	0	0	0	0	0	0	0	0	0	0.0144378	0	0	0	0	0	0	0	0	0	0	0	0	0	0	0	0	0	0	0	0	0	0	0	0	0	0	0	0	0	0	0	0	0	0	0	0
KRT31	0	0	0	0	0	0	0	0	0	0	0	0	0	0	0	0	0	0	0	0	0	0	0	0	0	0	0	0	0	0	0	0	0	0	0	0	0.0101382	0	0	0	0	0	0	0	0	0	0	0	0
DPPA4	0	0	0	0	0	0	0	0	0	0	0	0	0	0	0	0	0	0	0	0	0	0	0	0	0	0	0	0	0	0	0	0	0	0	0	0	0	0	0	0	0	0	0	0	0	0	0	0	0
FAM171A1	0	0	0	0	0	0	0	0	0	0	0	0	0	0	0	0	0	0	0	0	0	0	0	0	0	0	0	0	0	0	0	0	0	0	0	0	0	0	0	0	0	0	0	0	0	0	0	0	0
DNAJB14	0	0	0	0	0	0	0	0	0	0	0	0	0	0	0	0	0	0	0	0	0	0	0	0	0	0	0	0	0	0	0	0	0	0	0	0	0	0	0	0	0	0	0	0	0	0	0	0	0
LRRC37BP1	0	0	0	0	0	0	0	0	0	0	0	0	0	0	0	0	0	0	0	0	0	0	0	0	0	0	0	0	0	0	0	0	0	0	0	0	0	0	0	0	0	0	0	0	0	0	0	0	0
TMEM56	0	0	0	0	0	0	0	0	0	0	0	0	0	0	0	0	0	0	0	0	0	0	0	0	0	0	0	0	0	0	0	0	0	0	0	0	0	0	0	0	0	0	0	0	0	0	0	0	0
RGS16	0	0	0	0	0	0	0	0	0	0	0	0	0	0	0	0	0	0	0	0	0	0	0	0	0	0	0	0	0	0	0	0	0	0	0	0	0	0	0	0	0	0	0	0	0	0	0	0	0
CXorf36	0	0	0	0	0	0	0	0	0	0	0	0	0	0	0	0	0	0	0	0	0	0	0	0	0	0	0	0	0	0	0	0	0	0	0	0	0	0	0	0	0	0	0	0	0	0	0	0	0
AVPI1	0	0	0	0	0	0	0	0	0	0	0	0	0	0	0	0	0	0	0	0	0	0	0	0	0	0	0	0	0	0	0	0	0	0	0	0	0	0	0	0	0	0	0	0	0	0	0	0	0
KLRC2	0	0	0	0	0	0	0	0	0	0	0	0	0	0	0	0	0	0	0	0	0	0	0	0	0	0	0	0	0	0	0	0	0	0	0	0	0	0	0	0	0	0	0	0	0	0	0	0	0
PDLIM4	0	0	0	0	0	0	0	0	0	0	0	0	0	0	0	0	0	0	0	0	0	0	0	0	0	0	0	0	0	0	0	0	0	0	0	0	0	0	0	0	0	0	0	0	0	0	0	0	0
SH3YL1	0	0	0	0	0	0	0	0	0	0	0	0	0	0	0	0	0	0	0	0	0	0	0	0	0	0	0	0	0	0	0	0	0	0	0	0	0	0	0	0	0	0	0	0	0	0	0	0	0
POMC	0	0	0	0	0	0	0	0	0	0	0	0	0	0	0	0	0	0	0	0	0	0	0	0	0	0	0	0	0	0	0	0	0	0	0	0	0.0330164	0	0	0	0	0	0	0	0	0	0	0	0
S1PR1	0	0	0	0	0	0	0	0	0	0	0	0	0	0	0	0	0	0	0	0	0	0	0	0	0	0	0	0	0	0	0	0	0	0	0	0	0	0	0	0	0	0	0	0	0	0	0	0	0
BMPR1B	0	0	0	0	0	0	0	0	0	0	0	0	0	0	0	0	0	0	0	0	0	0	0	0	0	0	0	0	0	0	0	0	0	0	0	0	0	0	0	0	0	0	0	0	0	0	0	0	0
HPGD	0	0	0	0	0	0	0	0	0	0	0	0	0	0	0	0	0	0	0	0	0	0	0	0	0	0	0	0	0	0	0	0	0	0	0	0	0	0	0	0	0	0	0	0	0	0	0	0	0
PTP4A3	0	0	0	0	0	0	0	0	0	0	0	0	0	0	0	0	0	0	0	0	0	0	0	0	0	0	0	0	0	0	0	0	0	0	0	0	0	0	0	0	0	0	0	0	0	0	0	0	0
SPRR2F	0	0	0	0	0	0	0	0	0	0	0	0	0	0	0	0	0	0	0	0	0	0	0	0	0	0	0	0	0	0	0	0	0	0	0	0	0	0	0	0	0	0	0	0.025181	0	0	0	0	0
PDE6B	0	0	0	0	0	0	0	0	0	0	0	0	0	0	0	0	0	0	0	0	0	0	0	0	0	0	0	0	0	0	0	0	0	0	0	0	0	0	0	0	0	0	0	0	0	0	0	0	0
HOXC10	0	0	0	0	0	0	0	0	0	0	0	0	0	0	0	0	0	0	0	0	0	0	0	0	0	0	0	0	0	0	0	0	0	0	0	0	0	0	0	0	0	0	0	0	0	0	0	0	0
PGRMC2	0	0	0	0	0	0	0	0	0	0	0	0	0	0	0	0	0	0	0	0	0	0	0	0	0	0	0	0	0	0	0	0	0	0	0	0	0	0	0	0	0	0	0	0	0	0	0	0	0
SLC22A5	0	0	0	0	0	0	0	0	0	0	0	0	0	0	0	0	0	0	0	0	0	0	0	0	0	0	0	0	0	0	0	0	0	0	0	0	0	0	0	0	0	0	0	0	0	0	0	0	0
KNDC1	0	0	0	0	0	0	0	0	0	0	0	0	0	0	0	0	0	0	0	0	0	0	0	0	0	0	0	0	0	0	0	0	0	0	0	0	0	0	0	0	0	0	0	0	0	0	0	0	0
GAS1	0	0	0	0	0	0	0	0	0	0	0	0	0	0	0	0	0	0	0	0	0	0	0	0	0	0	0	0	0	0	0	0	0	0	0	0	0	0	0	0	0	0	0	0	0	0	0	0	0
EMX2	0	0	0	0	0	0	0	0	0	0.0225822	0	0	0	0	0	0	0	0	0	0	0	0	0	0	0	0	0	0	0	0	0	0	0	0	0	0	0	0	0	0	0	0	0	0	0	0	0	0	0
KCTD4	0	0	0	0	0	0	0	0	0	0	0	0	0	0	0	0	0	0	0	0	0	0	0	0	0	0	0	0	0	0	0	0	0	0	0	0	0	0	0	0	0	0	0	0	0	0	0	0	0
CCDC136	0	0	0	0	0	0	0	0	0	0	0	0	0	0	0	0	0	0	0	0	0	0	0	0	0	0	0	0	0	0	0	0	0	0	0	0	0	0	0	0	0	0	0	0	0	0	0	0	0
SLC7A11	0	0	0	0	0	0	0	0	0	0	0	0	0	0	0	0	0	0	0	0	0	0	0	0	0	0	0	0	0	0	0	0	0	0	0	0	0	0	0	0	0	0	0	0	0	0	0	0	0
CSF1	0	0	0	0	0	0	0	0	0	0	0	0	0	0	0	0	0	0	0	0	0	0	0	0	0	0	0	0	0	0	0	0	0	0	0	0	0	0	0	0	0	0	0	0	0	0	0	0	0
DPPA2	0	0	0	0	0	0	0	0	0	0	0	0	0	0	0	0	0	0	0	0	0	0	0	0	0	0	0	0	0	0	0	0	0	0	0	0	0	0	0	0	0	0	0	0	0	0	0	0	0
SNX24	0	0	0	0	0	0	0	0	0	0	0	0	0	0	0	0	0	0	0	0	0	0	0	0	0	0	0	0	0	0	0	0	0	0	0	0	0	0	0	0	0	0	0	0	0	0	0	0	0
CLSTN3	0	0	0	0	0	0	0	0	0	0	0	0	0	0	0	0	0	0	0	0	0	0	0	0	0	0	0	0	0	0	0	0	0	0	0	0	0	0	0	0	0	0	0	0	0	0	0	0	0
KLF6	0	0	0	0	0	0	0	0	0	0	0	0	0	0	0	0	0	0	0	0	0	0	0	0	0	0	0	0	0	0	0	0	0	0	0	0	0	0	0	0	0	0	0	0	0	0	0	0	0
TBX15	0	0	0	0	0	0	0	0	0	0	0	0	0	0	0	0	0	0	0	0	0	0	0	0	0	0	0	0	0	0	0	0	0	0	0	0	0	0	0	0	0	0	0	0	0	0	0	0	0
PDP1	0	0	0	0	0	0	0	0	0	0	0	0	0	0	0	0	0	0	0	0	0	0	0	0	0	0	0	0	0	0	0	0	0	0	0	0	0	0	0	0	0	0	0	0	0	0	0	0	0
PRRX2	0	0	0	0	0	0	0	0	0	0	0	0	0	0	0	0	0	0	0	0	0	0	0	0	0	0	0	0	0	0	0	0	0	0	0	0	0	0	0	0	0	0	0	0	0	0	0	0	0
MIR135B	0	0	0	0	0	0	0	0	0	0	0	0	0	0	0	0	0	0	0	0	0	0	0	0	0	0	0	0	0	0	0	0	0	0	0	0	0	0	0	0	0	0	0	0	0	0	0	0	0
RBP1	0	0	0	0	0	0	0	0	0	0	0	0	0	0	0	0	0	0	0	0	0	0	0	0	0	0	0	0	0	0	0	0	0	0	0	0	0	0	0	0	0	0	0	0	0	0	0	0	0
TRMT1L	0	0	0	0	0	0	0	0	0.0340255	0	0	0	0	0	0	0	0	0	0	0	0	0	0	0	0	0	0	0	0	0	0	0	0	0	0	0	0	0	0	0	0	0	0	0	0	0	0	0	0
KLRF1	0	0	0	0	0	0	0	0	0	0	0	0	0	0	0	0	0	0	0	0	0	0	0	0	0	0	0	0	0	0	0	0	0	0	0	0	0	0	0	0	0	0	0	0	0	0	0	0	0
APOA5	0	0	0	0	0	0	0	0	0	0	0	0	0	0	0	0	0	0	0	0	0	0	0	0	0	0	0	0	0	0	0	0	0	0	0	0	0	0	0	0	0	0	0	0	0	0	0	0	0
DCAF13	0	0	0	0	0	0	0	0	0	0	0	0	0	0	0	0	0	0	0	0	0	0	0	0	0	0	0	0	0	0	0	0	0	0	0	0	0	0	0	0	0	0	0	0	0	0	0	0	0
TTC12	0	0	0	0	0	0	0	0	0	0	0	0	0	0	0	0	0	0	0	0	0	0	0	0	0	0	0	0	0	0	0	0	0	0	0	0	0	0	0	0	0	0	0	0	0	0	0	0	0
SLC22A4	0	0	0	0	0	0	0	0	0	0	0	0	0	0	0	0	0	0	0	0	0	0	0	0	0	0	0	0	0	0	0	0	0	0	0	0	0	0	0	0	0	0	0	0	0	0	0	0	0
ASAP1	0	0	0	0	0	0	0	0	0	0	0	0	0	0	0	0	0	0	0	0	0	0	0	0	0	0	0	0	0	0	0	0	0	0	0	0	0	0	0	0	0	0	0	0	0	0	0	0	0
HERC2P4	0	0	0	0	0	0	0	0	0	0	0	0	0	0	0	0	0	0	0	0	0	0	0	0	0	0	0	0	0	0	0	0	0	0	0	0	0	0	0	0	0	0	0	0	0	0	0	0	0
KDR	0	0	0	0	0	0	0	0	0	0	0	0	0	0	0	0	0	0	0	0	0	0	0	0	0	0	0	0	0	0	0	0	0	0	0	0	0	0	0	0	0	0	0	0	0	0	0	0	0
MSX2P1	0	0	0	0	0.0422044	0	0	0	0	0	0	0	0	0	0	0	0	0	0	0	0	0	0	0	0	0	0	0	0	0	0	0	0	0	0	0	0	0	0	0	0	0	0	0	0	0	0	0	0
SLC5A1	0	0	0	0	0	0	0	0	0	0	0	0	0	0	0	0	0	0	0	0	0	0	0	0	0	0	0	0	0	0	0	0	0	0	0	0	0	0	0	0	0	0	0	0	0	0	0	0	0
GYPE	0	0	0	0	0	0	0	0	0	0	0	0	0	0	0	0	0	0	0	0	0	0	0	0	0	0	0	0	0	0	0	0	0	0	0	0	0	0	0	0	0	0	0	0	0	0	0	0	0
INSIG2	0	0	0	0	0	0	0	0	0	0	0	0	0	0	0	0	0	0	0	0	0	0	0	0	0	0	0	0	0	0	0	0	0	0	0	0	0	0	0	0	0	0	0	0	0	0	0	0	0
SLFN12	0	0	0	0	0	0	0	0	0	0	0	0	0	0	0	0	0	0	0	0	0	0	0	0	0	0	0	0	0	0	0	0	0	0	0	0	0	0	0	0	0	0	0	0	0	0	0	0	0
ATL3	0	0	0	0	0	0	0	0	0	0	0	0	0	0	0	0	0	0	0	0	0	0	0	0	0	0	0	0	0	0	0	0	0	0	0	0	0	0	0	0	0	0	0	0	0	0	0	0	0
FGFBP3	0	0	0	0	0	0	0	0	0	0	0	0	0	0	0	0	0	0	0	0	0	0	0	0	0	0	0	0	0	0	0	0	0	0	0	0	0	0	0	0	0	0	0	0	0	0	0	0	0
TCL1A	0	0	0	0	0	0	0	0	0	0	0	0	0	0	0	0	0	0	0	0	0	0	0	0	0	0	0	0	0	0	0	0	0	0	0	0	0	0	0	0	0	0	0	0	0	0	0	0	0
CCR6	0	0	0	0	0	0	0	0	0	0	0	0	0	0	0	0	0	0	0	0	0	0	0	0.0453439	0	0	0	0	0	0	0	0	0	0	0	0	0	0	0	0	0	0	0	0	0	0	0	0	0
ZC3H12A	0	0	0	0	0	0	0	0	0	0	0	0	0	0	0	0	0	0	0	0	0	0	0	0	0	0	0	0	0	0	0	0	0	0	0	0	0	0	0	0	0	0	0	0	0	0	0	0	0
ACOXL	0	0	0	0	0	0	0	0	0	0	0	0	0	0	0	0	0	0	0	0	0	0	0	0	0	0	0	0	0	0	0	0	0	0	0	0	0	0	0	0	0	0	0	0	0	0	0	0	0
GFI1B	0	0	0	0	0	0	0	0	0	0	0	0	0	0	0	0	0	0	0	0	0	0	0	0	0	0	0	0	0	0	0	0	0	0	0	0	0	0	0	0	0	0	0	0	0	0	0	0	0
PLEC	0	0	0	0	0	0	0	0	0	0	0	0	0	0	0	0	0	0	0	0	0	0	0	0	0	0	0	0	0	0	0	0	0	0	0	0	0	0	0	0	0	0	0	0	0	0	0	0	0
CXXC5	0	0	0	0	0	0	0	0	0	0	0	0	0	0	0	0	0	0	0	0	0	0	0	0	0	0	0	0	0	0	0	0	0	0	0	0	0	0	0	0	0	0	0	0	0	0	0	0	0
IFITM1	0	0	0	0	0	0	0	0	0	0	0	0	0	0	0	0	0	0	0.036536	0	0	0	0	0	0	0	0	0	0	0	0	0	0	0	0	0	0	0	0	0	0	0	0	0	0	0	0	0	0
ID2	0	0	0	0	0	0	0	0	0	0	0	0	0	0	0	0	0	0	0	0	0	0	0	0	0	0	0	0	0	0	0	0	0	0	0	0	0	0	0	0	0	0	0	0	0	0	0	0	0
ATP6AP1	0	0	0	0	0	0	0	0	0	0	0	0	0	0	0	0	0	0	0	0	0	0	0	0	0	0	0	0	0	0	0	0	0	0	0	0	0	0	0	0	0	0	0	0	0	0	0	0	0
MAP3K9	0	0	0	0	0	0	0	0	0	0	0	0	0	0	0	0	0	0	0	0	0	0	0	0	0	0	0	0	0	0	0	0	0	0	0	0	0	0	0	0	0	0	0	0	0	0	0	0	0
CRYBA4	0	0	0	0	0	0	0	0	0	0	0	0	0	0	0	0	0	0	0	0	0	0	0	0	0	0	0	0	0	0	0	0	0	0	0	0	0	0	0	0	0	0	0	0	0	0	0	0	0
CLDN5	0	0	0	0	0	0	0	0	0	0	0	0	0	0	0	0	0	0	0	0	0	0	0	0	0	0	0	0	0	0	0	0	0	0	0	0	0	0	0	0	0	0	0	0	0	0	0	0	0
IL22RA1	0	0	0	0	0	0	0	0	0	0	0	0	0	0	0	0	0	0	0	0	0	0	0	0	0	0	0	0	0	0	0	0	0	0	0	0	0	0	0	0	0	0	0	0	0	0	0	0	0
SYT13	0	0	0	0	0	0	0	0	0	0	0	0	0	0	0	0	0	0	0	0	0	0	0	0	0	0	0	0	0	0	0	0	0	0	0	0	0	0	0	0	0	0	0	0	0	0	0	0	0
KIAA1755	0	0	0	0	0	0	0	0	0	0	0	0	0	0	0	0	0	0	0	0	0	0	0	0	0	0	0	0	0	0	0	0	0	0	0	0	0	0	0	0	0	0	0	0	0	0	0	0	0
SOX1	0	0	0	0	0	0	0	0	0	0	0	0	0	0	0	0	0	0	0	0	0	0	0	0	0	0	0	0	0	0	0	0	0	0	0	0	0	0	0	0	0	0	0	0	0	0	0	0	0
FOXD1	0	0	0	0	0	0	0	0	0	0	0	0	0	0	0	0	0	0	0	0	0	0	0	0	0	0	0	0	0	0	0	0	0	0	0	0	0	0	0	0	0	0	0	0	0	0	0	0	0
FHDC1	0	0	0	0	0	0	0	0	0	0	0	0	0	0	0	0	0	0	0	0	0	0	0	0	0	0	0	0	0	0	0	0	0	0	0	0	0	0	0	0	0	0	0	0	0	0	0	0	0
C4BPA	0	0	0	0	0	0	0	0	0	0	0	0	0	0	0	0	0	0	0	0	0	0	0	0	0	0	0	0	0	0	0	0	0	0	0	0	0	0	0	0	0	0	0	0	0	0	0	0	0
ZNF608	0	0	0	0	0	0	0	0	0	0	0	0	0	0	0	0	0	0	0	0	0	0	0	0	0	0	0	0	0	0	0	0	0	0	0	0	0	0	0	0	0	0	0	0	0	0	0	0	0
EMX2OS	0	0	0	0	0	0	0	0	0	0.0439094	0	0	0	0	0	0	0	0	0	0	0	0	0	0	0	0	0	0	0	0	0	0	0.0448727	0	0	0	0	0	0	0	0	0	0	0	0	0	0	0	0
IL2RG	0	0	0	0	0	0	0	0	0	0	0	0	0	0	0	0	0	0	0	0	0	0	0	0	0	0	0	0	0	0	0	0	0	0	0	0	0	0	0	0	0	0	0	0	0	0	0	0	0
SYT17	0	0	0	0	0	0	0	0	0	0	0	0	0	0	0	0	0	0	0	0	0	0	0	0	0	0	0	0	0	0	0	0	0	0	0	0	0	0	0	0	0	0	0	0	0	0	0	0	0
SLC30A1	0	0	0	0	0	0	0	0	0	0	0	0	0	0	0	0	0	0	0	0	0	0	0	0	0	0	0	0	0	0	0	0	0	0	0	0	0	0	0	0	0	0	0	0	0	0	0	0	0
HIF1A	0	0	0	0	0	0	0	0	0	0	0	0	0	0	0	0	0	0	0	0	0	0	0	0	0	0	0	0	0	0	0	0	0	0	0	0	0	0	0	0	0	0	0	0	0	0	0	0	0
GSDMC	0	0	0	0	0	0	0	0	0	0	0	0	0	0	0	0	0	0	0	0	0	0	0	0	0	0	0	0	0	0	0	0	0	0	0	0	0	0	0	0	0	0	0	0	0	0	0	0	0
RNASEL	0	0	0	0	0	0	0	0	0	0	0	0	0	0	0	0	0	0	0	0	0	0	0	0	0	0	0	0	0	0	0	0	0	0	0	0	0	0	0	0	0	0	0	0	0	0	0	0	0
PCSK6	0	0	0	0	0	0	0	0	0	0	0	0	0	0	0	0	0	0	0	0	0	0	0	0	0	0	0	0	0	0	0	0	0	0	0	0	0	0	0	0	0	0	0	0	0	0	0	0	0
SPRED2	0	0	0	0	0	0	0	0	0	0	0	0	0	0	0	0	0	0	0	0	0	0	0	0	0	0	0	0	0	0	0	0	0	0	0	0	0	0	0	0	0	0	0	0	0	0	0	0	0
NENF	0	0	0	0	0	0	0	0	0	0	0	0	0	0	0	0	0	0	0	0	0	0	0	0	0	0	0	0	0	0	0	0	0	0	0	0	0	0	0	0	0	0	0	0	0	0	0	0	0
IGFL3	0	0	0	0	0	0	0	0	0	0	0	0	0	0	0	0	0	0	0	0	0	0	0	0	0	0	0	0	0	0	0	0	0	0	0	0	0	0	0	0	0	0	0	0	0	0	0	0	0
MYB	0	0	0	0	0	0	0	0	0	0	0	0	0	0	0	0	0	0	0	0	0	0	0	0	0	0	0	0	0	0	0	0	0	0	0	0	0	0	0	0.0209028	0	0	0	0	0	0	0	0	0
ACOT11	0	0	0	0	0	0	0	0	0	0	0	0	0	0	0	0	0	0	0	0	0	0	0	0	0	0	0	0	0	0	0	0	0	0	0	0	0	0	0	0	0	0	0	0	0	0	0	0	0
MIR3936	0	0	0	0	0	0	0	0	0	0	0	0	0	0	0	0	0	0	0	0	0	0	0	0	0	0	0	0	0	0	0	0	0	0	0	0	0	0	0	0	0	0	0	0	0	0	0	0	0
RBP5	0	0	0	0	0	0	0	0	0	0	0	0	0	0	0	0	0	0	0	0	0	0	0	0	0	0	0	0	0	0	0	0	0	0	0	0	0	0	0	0	0	0	0	0	0	0	0	0	0
TBPL1	0	0	0	0	0	0	0	0	0	0	0	0	0	0	0	0	0	0	0	0	0	0	0	0	0	0	0	0	0	0	0	0	0	0	0	0	0	0	0	0	0	0	0	0	0	0	0	0	0
ACTN3	0	0	0	0	0	0	0	0	0	0	0	0	0	0	0	0	0	0	0	0	0	0	0	0	0	0	0	0	0	0	0	0	0	0	0	0	0	0	0	0	0	0	0	0	0	0	0	0	0
FAM43A	0	0	0	0	0	0	0	0	0	0	0	0	0	0	0	0	0	0	0	0	0	0	0	0	0	0	0	0	0	0	0	0	0	0	0	0	0	0	0	0	0	0	0	0	0	0	0	0	0
ELAVL2	0	0	0	0	0	0	0	0	0	0	0	0	0	0	0	0	0	0	0	0	0	0	0	0	0	0	0	0	0	0	0	0	0	0	0	0	0	0	0	0	0	0	0	0	0	0	0	0	0
SNAP29	0	0	0	0	0	0	0	0	0	0	0	0	0	0	0	0	0	0	0	0	0	0	0	0	0	0	0	0	0	0	0	0	0	0	0	0	0	0	0	0	0	0	0	0	0	0	0	0	0
SNX5	0	0	0	0	0	0	0	0	0	0	0	0	0	0	0	0	0	0	0	0	0	0	0	0	0	0	0	0	0	0	0	0	0	0	0	0	0	0	0	0	0	0	0	0	0	0	0	0	0
ACP6	0	0	0	0	0	0	0	0	0	0	0	0	0	0	0	0	0	0	0	0	0	0	0	0	0	0	0	0	0	0	0	0	0	0	0	0	0	0	0	0	0	0	0	0	0	0	0	0	0
ZNF462	0	0	0	0	0	0	0	0	0	0	0	0	0	0	0	0	0	0	0	0	0	0	0	0	0	0	0	0	0	0	0	0	0	0	0	0	0	0	0	0	0	0	0	0	0	0	0	0	0
SP5	0	0	0	0	0	0	0	0	0	0	0	0	0	0	0	0	0	0	0	0	0	0	0	0	0	0	0	0	0	0	0	0	0	0	0	0	0	0	0	0	0	0	0	0	0	0	0	0	0
HSD3B7	0	0	0	0	0	0	0	0	0	0	0	0	0	0	0	0	0	0	0	0	0	0	0	0	0	0	0	0	0	0	0	0	0	0	0	0	0	0	0	0	0	0	0	0	0	0	0	0	0
ME3	0	0	0	0	0	0	0	0	0	0	0	0	0	0	0	0	0	0	0	0	0	0	0	0	0	0	0	0	0	0	0	0	0	0	0	0	0	0	0	0	0	0	0	0	0	0	0	0	0
DUSP13	0	0	0	0	0	0	0	0	0	0	0	0	0	0	0	0	0	0	0	0	0	0	0	0	0	0	0	0	0	0	0	0	0	0	0	0	0	0	0	0	0	0	0	0	0	0	0	0	0
KNG1	0	0	0	0	0	0	0	0	0	0	0	0	0	0	0	0	0	0	0	0	0	0	0	0	0	0	0	0	0	0	0	0	0	0	0	0	0	0	0	0	0	0	0	0	0	0	0	0	0
GALNT3	0	0	0	0	0	0	0	0	0	0	0	0	0	0	0	0	0	0	0	0	0	0	0	0	0	0	0	0	0	0	0	0	0	0	0	0	0	0	0	0	0	0	0	0	0	0	0	0	0
TULP4	0	0	0	0	0	0	0	0	0	0	0	0	0	0	0	0	0	0	0	0	0	0	0	0	0	0	0	0	0	0	0	0	0	0	0	0	0	0	0	0	0	0	0	0	0	0	0	0	0
TM4SF19	0	0	0	0	0	0	0	0	0	0	0	0	0	0	0	0	0	0	0	0	0	0	0	0	0	0	0	0	0	0	0	0	0	0	0	0	0	0	0	0	0	0	0	0	0	0	0	0	0
YBEY	0	0	0	0	0	0	0	0	0	0	0	0	0	0	0	0	0	0	0	0	0	0	0	0	0	0	0	0	0	0	0	0	0	0	0	0	0	0	0	0	0	0	0	0	0	0	0	0	0
EFHD2	0	0	0	0	0	0	0	0	0	0	0	0	0	0	0	0	0	0	0	0	0	0	0	0	0	0	0	0	0	0	0	0	0	0	0	0	0	0	0	0	0	0	0	0	0	0	0	0	0
MYLIP	0	0	0	0	0	0	0	0	0	0	0	0	0	0	0	0	0	0	0	0	0	0	0	0	0	0	0	0	0	0	0	0	0	0	0	0	0	0	0	0	0	0	0	0	0	0	0	0	0
RANBP6	0	0	0	0	0	0	0	0	0	0	0	0	0	0	0	0	0	0	0	0	0	0	0	0	0	0	0	0	0	0	0	0	0	0	0	0	0	0	0	0	0	0	0	0	0	0	0	0	0
ZNF670	0	0	0	0	0	0	0	0	0	0	0	0	0	0	0	0	0	0	0	0	0	0	0	0	0	0	0	0	0	0	0	0	0	0	0	0	0	0	0	0	0	0	0	0	0	0	0	0	0
NCOA3	0	0	0	0	0	0	0	0	0	0	0	0	0	0	0	0	0	0	0	0	0	0	0	0	0	0	0	0	0	0	0	0	0	0	0	0	0	0	0	0	0	0	0	0	0	0	0	0	0
STK35	0	0	0	0	0	0	0	0	0	0	0	0	0	0	0	0	0	0	0	0	0	0	0	0	0	0	0	0	0	0	0	0	0	0	0	0	0	0	0	0	0	0	0	0	0	0	0	0	0
LDB2	0	0	0	0	0	0	0	0	0	0	0	0	0	0	0	0	0	0	0	0	0	0	0	0	0	0	0	0	0	0	0	0	0	0	0	0	0	0	0	0	0	0	0	0	0	0	0	0	0
AMOTL2	0	0	0	0	0	0	0	0	0	0	0	0	0	0	0	0	0	0	0	0	0	0	0	0	0	0	0	0	0	0	0	0	0	0	0	0	0	0	0	0	0	0	0	0	0	0	0	0	0
MSX2	0	0	0	0	0	0	0	0	0	0	0	0	0	0	0	0	0	0	0	0	0	0	0	0	0	0	0	0	0	0	0	0	0	0	0	0	0	0	0	0	0	0	0	0	0	0	0	0	0
GLI2	0	0	0	0	0	0	0	0	0	0	0	0	0	0	0	0	0	0	0	0	0	0	0	0	0	0	0	0	0	0	0	0	0	0	0	0	0	0	0	0	0	0	0	0	0	0	0	0	0
ZMAT3	0	0	0	0	0	0	0	0	0	0	0	0	0	0	0	0	0	0	0	0	0	0	0	0	0	0	0	0	0	0	0	0	0	0	0	0	0	0	0	0	0	0	0	0	0	0	0	0	0
FAM111A	0	0	0	0	0	0	0	0	0	0	0	0	0	0	0	0	0	0	0	0	0	0	0	0	0	0	0	0	0	0	0	0	0	0	0	0	0	0	0	0	0	0	0	0	0	0	0	0	0
LY75	0	0	0	0	0	0	0	0	0	0	0	0	0	0	0	0	0	0	0	0	0	0	0	0	0	0	0	0	0	0	0	0	0	0	0	0	0	0	0	0	0	0	0	0	0	0	0	0	0
HSPB2	0	0	0	0	0	0	0	0	0	0	0	0	0	0	0	0	0	0	0	0	0	0	0	0	0	0	0	0	0	0	0	0	0	0	0	0	0	0	0	0	0	0	0	0	0	0	0	0	0
CYP4F12	0	0	0	0	0	0	0	0	0	0	0	0	0	0	0	0	0	0	0	0	0	0	0	0	0	0	0	0	0	0	0	0	0	0	0	0	0	0	0	0	0	0	0	0	0	0	0	0	0
NICN1	0	0	0	0	0	0	0	0	0	0	0	0	0	0	0	0	0	0	0	0	0	0	0	0	0	0	0	0	0	0	0	0	0	0	0	0	0	0	0	0	0	0	0	0	0	0	0	0	0
PIPOX	0	0	0	0	0	0	0	0	0	0	0	0	0	0	0	0	0	0	0	0	0	0	0	0	0	0	0	0	0	0	0	0	0	0	0	0	0	0	0	0	0	0	0	0	0	0	0	0	0
CHPF	0	0	0	0	0	0	0	0	0	0	0	0	0	0	0	0	0	0	0	0	0	0	0	0	0	0	0	0	0	0	0	0	0	0	0	0	0	0	0	0	0	0	0	0	0	0	0	0	0
SPATA9	0	0	0	0	0	0	0	0	0	0	0	0	0	0	0	0	0	0	0	0	0	0	0	0	0	0	0	0	0	0	0	0	0	0	0	0	0	0	0	0	0	0	0	0	0	0	0	0	0
ID4	0	0	0	0	0	0	0	0	0	0	0	0	0	0	0	0	0	0	0	0	0	0	0	0	0	0	0	0	0	0	0	0	0	0	0	0	0	0	0	0	0	0	0	0	0	0	0	0	0
LMCD1	0	0	0	0	0	0	0	0	0	0	0	0	0	0	0	0	0	0	0	0	0	0	0	0	0	0	0	0	0	0	0	0	0	0	0	0	0	0	0	0	0	0	0	0	0	0	0	0	0
TBK1	0	0	0	0	0	0	0	0	0	0	0	0	0	0	0	0	0	0	0	0	0	0	0	0	0	0	0	0	0	0	0	0	0	0	0	0	0	0	0	0	0	0	0	0	0	0	0	0	0
SRGAP3	0	0	0	0	0	0	0	0	0	0	0	0	0	0	0	0	0	0	0	0	0	0	0	0	0	0	0	0	0	0	0	0	0	0	0	0	0	0	0	0	0	0	0	0	0	0	0	0	0
CCDC144NL	0	0	0	0	0	0	0	0	0	0	0	0	0	0	0	0	0	0	0	0	0	0	0	0	0	0	0	0	0	0	0	0	0	0	0	0	0	0	0	0	0	0	0	0	0	0	0	0	0
TTLL4	0	0	0	0	0	0	0	0	0	0	0	0	0	0	0	0	0	0	0	0	0	0	0	0	0	0	0	0	0	0	0	0	0	0	0	0	0	0	0	0	0	0	0	0	0	0	0	0	0
ATAD1	0	0	0	0	0	0	0	0	0	0	0	0	0	0	0	0	0	0	0	0	0	0	0	0	0	0	0	0	0	0	0	0	0	0	0	0	0	0	0	0	0	0	0	0	0	0	0	0	0
CTNNB1	0	0	0	0	0	0	0	0	0	0	0	0	0	0	0	0	0	0	0	0	0	0	0	0	0	0	0	0	0	0	0	0	0	0	0	0	0	0	0	0	0	0	0	0	0	0	0	0	0
CDC42BPA	0	0	0	0	0	0	0	0	0	0	0	0	0	0	0	0	0	0	0	0	0	0	0	0	0	0	0	0	0	0	0	0	0	0	0	0	0	0	0	0	0	0	0	0	0	0	0	0	0
SLC44A5	0	0	0	0	0	0	0	0	0	0	0	0	0	0	0	0	0	0	0	0	0	0	0	0	0	0	0	0	0	0	0	0	0	0	0	0	0	0	0	0	0	0	0	0	0	0	0	0	0
RBM11	0	0	0	0	0	0	0	0	0	0	0	0	0	0	0	0	0	0	0	0	0	0	0	0	0	0	0	0	0	0	0	0	0	0	0	0	0	0	0	0	0	0	0	0	0	0	0	0	0
SIK1	0	0	0	0	0	0	0	0	0	0	0	0	0	0	0	0	0	0	0	0	0	0	0	0	0	0	0	0	0	0	0	0	0	0	0	0	0	0	0	0	0	0	0	0	0	0	0	0	0
LEF1	0	0	0	0	0	0	0	0	0	0	0	0	0	0	0	0	0	0	0	0	0	0	0	0	0	0	0	0	0	0	0	0	0	0	0	0	0	0	0	0	0	0	0	0	0	0	0	0	0
MBL1P	0	0	0	0	0	0	0	0	0	0	0	0	0	0	0	0	0	0	0	0	0	0	0	0	0	0	0	0	0	0	0	0	0	0	0	0	0	0	0	0	0	0	0	0	0	0	0	0	0
VIPR2	0	0	0	0	0	0	0	0	0	0	0	0	0	0	0	0	0	0	0	0	0	0	0	0	0	0	0	0	0	0	0	0	0	0	0	0	0	0	0	0	0	0	0	0	0	0	0	0	0
KIFAP3	0	0	0	0	0	0	0	0	0	0	0	0	0	0	0	0	0	0	0	0	0	0	0	0	0	0	0	0	0	0	0	0	0	0	0	0	0	0	0	0	0	0	0	0	0	0	0	0	0
ENPP4	0	0	0	0	0	0	0	0	0	0	0	0	0	0	0	0	0	0	0	0	0	0	0	0	0	0	0	0	0	0	0	0	0	0	0	0	0	0	0	0	0	0	0	0	0	0	0	0	0
PVRIG	0	0	0	0	0	0	0	0	0	0	0	0	0	0	0	0	0	0	0	0	0	0	0	0	0	0	0	0	0	0	0	0	0	0	0	0	0	0	0	0	0	0	0	0	0	0	0	0	0
H2AFY2	0	0	0	0	0	0	0	0	0	0	0	0	0	0	0	0	0	0	0	0	0	0	0	0	0	0	0	0	0	0	0	0	0	0	0	0	0	0	0	0	0	0	0	0	0	0	0	0	0
ANKRD34B	0	0	0	0	0	0	0	0	0	0	0	0	0	0	0	0	0	0	0	0	0	0	0	0	0	0	0	0	0	0	0	0	0	0	0	0	0	0	0	0	0	0	0	0	0	0	0	0	0
CADM4	0	0	0	0	0	0	0	0	0	0	0	0	0	0	0	0	0	0	0	0	0	0	0	0	0	0	0	0	0	0	0	0	0	0	0	0	0	0	0	0	0	0	0	0	0	0	0	0	0
PFKFB2	0	0	0	0	0	0	0	0	0	0	0	0	0	0	0	0	0	0	0	0	0	0	0	0	0	0	0	0	0	0	0	0	0	0	0	0	0	0	0	0	0	0	0	0	0	0	0	0	0
DUSP27	0	0	0	0	0	0	0	0	0	0	0	0	0	0	0	0	0	0	0	0	0	0	0	0	0	0	0	0	0	0	0	0	0	0	0	0	0	0	0	0	0	0	0	0	0	0	0	0	0
GPRC5A	0	0	0	0	0	0	0	0	0	0	0	0	0	0	0	0	0	0	0	0	0	0	0	0	0	0	0	0	0	0	0	0	0	0	0	0	0	0	0	0	0	0	0	0	0	0	0	0	0
PHF10	0	0	0	0	0	0	0	0	0	0	0	0	0	0	0	0	0	0	0	0	0	0	0	0	0	0	0	0	0	0	0	0	0	0	0	0	0	0	0	0	0	0	0	0	0	0	0	0	0
IVL	0	0	0	0	0	0	0	0	0	0	0	0	0	0	0	0	0	0	0	0	0	0	0	0	0	0	0	0	0	0	0	0	0	0	0	0	0	0	0	0	0	0	0	0	0	0	0	0	0
RPL23P8	0	0	0	0	0	0	0	0	0	0	0	0	0	0	0	0	0	0	0	0	0	0	0	0	0	0	0	0	0	0	0	0	0	0	0	0	0	0	0	0	0	0	0	0	0	0	0	0	0
PRKCZ	0	0	0	0	0	0	0	0	0	0	0	0	0	0	0	0	0	0	0	0	0	0	0	0	0	0	0	0	0	0	0	0	0	0	0	0	0	0	0	0	0	0	0	0	0	0	0	0	0
HP	0	0	0	0	0	0	0	0	0	0	0	0	0	0	0	0	0	0	0	0	0	0	0	0	0	0	0	0	0	0	0	0	0	0	0	0	0	0	0	0	0	0	0	0	0	0	0	0	0
EFEMP1	0	0	0	0	0	0	0	0	0	0	0	0	0	0	0	0	0	0	0	0	0	0	0	0	0	0	0	0	0	0	0	0	0	0	0	0	0	0	0	0	0	0	0	0	0	0	0	0	0
LRRC3	0	0	0	0	0	0	0	0	0	0	0	0	0	0	0	0	0	0	0	0	0	0	0	0	0	0	0	0	0	0	0	0	0	0	0	0	0	0	0	0	0	0	0	0	0	0	0	0	0
MARK1	0	0	0	0	0	0	0	0	0	0	0	0.0165524	0	0	0	0	0	0	0	0	0	0	0	0	0	0	0	0	0	0	0	0	0	0	0	0	0	0	0	0	0	0	0	0	0	0	0	0	0
FBLIM1	0	0	0	0	0	0	0	0	0	0	0	0	0	0	0	0	0	0	0	0	0	0	0	0	0	0	0	0	0	0	0	0	0	0	0	0	0	0.0439804	0	0	0	0	0	0	0	0	0	0	0
NT5C2	0	0	0	0	0	0	0	0	0	0	0	0	0	0	0	0	0	0	0	0	0	0	0	0	0	0	0	0	0	0	0	0	0	0	0	0	0	0	0	0	0	0	0	0	0	0	0	0	0
ZNF678	0	0	0	0	0	0	0	0	0	0	0	0	0	0	0	0	0	0	0	0	0	0	0	0	0	0	0	0	0	0	0	0	0	0	0	0	0	0	0	0	0	0	0	0	0	0	0	0	0
TRPM7	0	0	0	0	0	0	0	0	0	0	0	0	0	0	0	0	0	0	0	0	0	0	0	0	0	0	0	0	0	0	0	0	0	0	0	0	0	0	0	0	0	0	0	0	0	0	0	0	0
TMEM74	0	0	0	0	0	0	0	0	0	0	0	0	0	0	0	0	0	0	0	0	0	0	0	0	0	0	0	0	0	0	0	0	0	0	0	0	0	0	0	0	0	0	0	0	0	0	0	0	0
ZNF503	0	0	0	0	0	0	0	0	0	0	0	0	0	0	0	0	0	0	0	0	0	0	0	0	0	0	0	0	0	0	0	0	0	0	0	0	0	0	0	0	0	0	0	0	0	0	0	0	0
RNF123	0	0	0	0	0	0	0	0	0	0	0	0	0	0	0	0	0	0	0	0	0	0	0	0	0	0	0	0	0	0	0	0	0	0	0	0	0	0	0	0	0	0	0	0	0	0	0	0	0
GPR160	0	0	0	0	0	0	0	0	0	0	0	0	0	0	0	0	0	0	0	0	0	0	0	0	0	0	0	0	0	0	0	0	0	0	0	0	0	0	0	0	0	0	0	0	0	0	0	0	0
DAGLA	0	0	0	0	0	0	0	0	0	0	0	0	0	0	0	0	0	0	0	0	0	0	0	0	0	0	0	0	0	0	0	0	0	0	0	0	0	0	0	0	0	0	0	0	0	0	0	0	0
FOXA2	0	0	0	0	0	0	0	0	0	0	0	0	0	0	0	0	0	0	0	0	0	0	0	0	0	0	0	0	0	0	0	0	0	0	0	0	0	0	0	0	0	0	0	0	0	0	0	0	0
MN1	0	0	0	0	0	0	0	0	0	0	0	0	0	0	0	0	0	0	0	0	0	0	0	0	0	0	0	0	0	0	0	0	0	0	0	0	0	0	0	0	0	0	0	0	0	0	0	0	0
PMFBP1	0	0	0	0	0	0	0	0	0	0	0	0	0	0	0	0	0	0	0	0	0	0	0	0	0	0	0	0	0	0	0	0	0	0	0	0	0	0	0	0	0	0	0	0	0	0	0	0	0
NF2	0	0	0	0	0	0	0	0	0	0	0	0	0	0	0	0	0	0	0	0	0	0	0	0	0	0	0	0	0	0	0	0	0	0	0	0	0	0	0	0	0	0	0	0	0	0	0	0	0
MME	0	0	0	0	0	0	0	0	0	0	0	0	0	0	0	0	0	0	0	0	0	0	0	0	0	0	0	0	0	0	0	0	0	0	0	0	0	0	0	0	0	0	0	0	0	0	0	0	0
ARHGAP8	0	0	0	0	0	0	0	0	0	0	0	0	0	0	0	0	0	0	0	0	0	0	0	0	0	0	0	0	0	0	0	0	0	0	0	0	0	0	0	0	0	0	0	0	0	0	0	0	0
MFAP4	0	0	0	0	0	0	0	0	0	0	0	0	0	0	0	0	0	0	0	0	0	0	0	0	0	0	0	0	0	0	0	0	0	0	0	0	0	0	0	0	0	0	0	0	0	0	0	0	0
DDR1	0	0	0	0	0	0	0	0	0	0	0	0	0	0	0	0	0	0	0	0	0	0	0	0	0	0	0	0	0	0	0	0	0	0	0	0	0	0	0	0	0	0	0	0	0	0	0	0	0
KCTD10	0	0	0	0	0	0	0	0	0	0	0	0	0	0	0	0	0	0	0	0	0	0	0	0	0	0	0	0	0	0	0	0	0	0	0	0	0	0	0	0	0	0	0	0	0	0	0	0	0
SLC12A2	0	0	0	0	0	0	0	0	0	0	0	0	0	0	0	0	0	0	0	0	0	0	0	0	0	0	0	0	0	0	0	0	0	0	0	0	0	0	0	0	0	0	0	0	0	0	0	0	0
ZNF518A	0	0	0	0	0	0	0	0	0	0	0	0	0	0	0	0	0	0	0	0	0	0	0	0	0	0	0	0	0	0	0	0	0	0	0	0	0	0	0	0	0	0	0	0	0	0	0	0	0
NODAL	0	0	0	0	0	0	0	0	0	0	0	0	0	0	0	0	0	0	0	0	0	0	0	0	0	0	0	0	0	0	0	0	0	0	0	0	0	0	0	0	0	0	0	0	0	0	0	0	0
SAMD14	0	0	0	0	0	0	0	0	0	0	0	0	0	0	0	0	0	0	0	0	0	0	0	0	0	0	0	0	0	0	0	0	0	0	0	0	0	0	0	0	0	0	0	0	0	0	0	0	0
GNS	0	0	0	0	0	0	0	0	0.0426871	0	0	0	0	0	0	0	0	0	0	0	0	0	0	0	0	0	0	0	0	0	0	0	0	0	0	0	0	0	0	0	0	0	0	0	0	0	0	0	0
BRI3BP	0	0	0	0	0	0	0	0	0	0	0	0	0	0	0	0	0	0	0	0	0	0	0	0	0	0	0	0	0	0	0	0	0	0	0	0	0	0	0	0	0	0	0	0	0	0	0	0	0
SLC2A1	0	0	0	0	0	0	0	0	0	0	0	0	0	0	0	0	0	0	0	0	0	0	0	0	0	0	0	0	0	0	0	0	0	0	0	0	0	0	0	0	0	0	0	0	0	0	0	0	0
LONRF2	0	0	0	0	0	0	0	0	0	0	0	0	0	0	0	0	0	0	0	0	0	0	0	0	0	0	0	0	0	0	0	0	0	0	0	0	0	0	0	0	0	0	0	0	0	0	0	0	0
ATP6V1B2	0	0	0	0	0	0	0	0	0	0	0	0	0	0	0	0	0	0	0	0	0	0	0	0	0	0	0	0	0	0	0	0	0	0	0	0	0	0	0	0	0	0	0	0	0	0	0	0	0
ZNF43	0	0	0	0	0	0	0	0	0	0	0	0	0	0	0	0	0	0	0	0	0	0	0	0	0	0	0	0	0	0	0	0	0	0	0	0	0	0	0	0	0	0	0	0	0	0	0	0	0
FUT4	0	0	0	0	0	0	0	0	0	0	0	0	0	0	0	0	0	0	0	0	0	0	0	0	0	0	0	0	0	0	0	0	0	0	0	0	0	0	0	0	0	0	0	0	0	0	0	0	0
APOBEC3D	0	0	0	0	0	0	0	0	0	0	0	0	0	0	0	0	0	0	0	0	0	0	0	0	0	0	0	0	0	0	0	0	0	0	0	0	0	0	0	0	0	0	0	0	0	0	0	0	0
GSTM2	0	0	0	0	0	0	0	0	0	0	0	0	0	0	0	0	0	0	0	0	0	0	0	0	0	0	0	0	0	0	0	0	0	0	0	0	0	0	0	0	0	0	0	0	0	0	0	0	0
SPDYE3	0	0	0	0	0	0	0	0	0	0.0470368	0	0	0	0	0	0	0	0	0	0	0	0	0	0	0	0	0	0	0	0	0	0	0	0	0	0	0	0	0	0	0	0	0	0	0	0	0	0	0
LCE1C	0	0	0	0	0	0	0	0	0	0	0	0	0	0	0	0	0	0	0	0	0	0	0	0	0	0	0	0	0	0	0	0	0	0	0	0	0	0	0	0	0	0	0	0	0	0	0	0	0
HOXB2	0	0	0	0	0	0	0	0	0	0	0	0	0	0	0	0	0	0	0	0	0	0	0	0	0	0	0	0	0	0	0	0	0	0	0	0	0	0	0	0	0	0	0	0	0	0	0	0	0
SNAPC1	0	0	0	0	0	0	0	0	0	0	0	0	0	0	0	0	0	0	0	0	0	0	0	0	0	0	0	0	0	0	0	0	0	0	0	0	0	0	0	0	0	0	0	0	0	0	0	0	0
IL1R2	0	0	0	0	0	0	0	0	0	0	0	0	0	0	0	0	0	0	0	0	0	0	0	0	0	0	0	0	0	0	0	0	0	0	0	0	0	0	0	0	0	0	0	0	0	0	0	0	0
CDKN1C	0	0	0	0	0	0	0	0	0	0	0	0	0	0	0	0	0	0	0	0	0	0	0	0	0	0	0	0	0	0	0	0	0	0	0	0	0	0	0	0	0	0	0	0	0	0	0	0	0
FCRLA	0	0	0	0	0	0	0	0	0	0	0	0	0	0	0	0	0	0	0	0	0	0	0	0	0	0	0	0	0	0	0	0	0	0	0	0	0	0	0	0	0	0	0	0	0	0	0	0	0
SLC1A3	0	0	0	0	0	0	0	0	0	0	0	0	0	0	0	0	0	0	0	0	0	0	0	0	0	0	0	0	0	0	0	0	0	0	0	0	0	0	0	0	0	0	0	0	0	0	0	0	0
KIF25	0	0	0	0	0	0	0	0	0	0	0	0	0	0	0	0	0	0	0	0	0	0	0	0	0	0	0	0	0	0	0	0	0	0	0	0	0	0	0	0	0	0	0	0	0	0	0	0	0
KCNQ4	0	0	0	0	0	0	0	0	0	0	0	0	0	0	0	0	0	0	0	0	0	0	0	0	0	0	0	0	0	0	0	0	0	0	0	0	0	0	0	0	0	0	0	0	0	0	0	0	0
CTTNBP2NL	0	0	0	0	0	0	0	0	0	0	0	0	0	0	0	0	0	0	0	0	0	0	0	0	0	0	0	0	0	0	0	0	0	0	0	0	0	0	0	0	0	0	0	0	0	0	0	0	0
IFITM3	0	0	0	0	0	0	0	0	0	0	0	0	0	0	0	0	0	0	0	0	0	0	0	0	0	0	0	0	0	0	0	0	0	0	0	0	0	0	0	0	0	0	0	0	0	0	0	0	0
ZNF146	0	0	0	0	0	0	0	0	0	0	0	0	0	0	0	0	0	0	0	0	0	0	0	0	0	0	0	0	0	0	0	0	0	0	0	0	0	0	0	0	0	0	0	0	0	0	0	0	0
RCHY1	0	0	0	0	0	0	0	0	0	0	0	0	0	0	0	0	0	0	0	0	0	0	0	0	0	0	0	0	0	0	0	0	0	0	0	0	0	0	0	0	0	0	0	0	0	0	0	0	0
SLC22A15	0	0	0	0	0	0	0	0	0	0	0	0	0	0	0	0	0	0	0	0	0	0	0	0	0	0	0	0	0	0	0	0	0	0	0	0	0	0	0	0	0	0	0	0	0	0	0	0	0
MET	0	0	0	0	0	0	0	0	0	0	0	0	0	0	0	0	0	0	0	0	0	0	0	0	0	0	0	0	0	0	0	0	0	0	0	0	0	0	0	0	0	0	0	0	0	0	0	0	0
BDH1	0	0	0	0	0	0	0	0	0	0	0	0	0	0	0	0	0	0	0	0	0	0	0	0	0	0	0	0	0	0	0	0	0	0	0	0	0	0	0	0	0	0	0	0	0	0	0	0	0
JAK1	0	0	0	0	0	0.0488454	0	0	0	0	0	0	0	0	0	0	0	0	0	0	0	0	0	0	0	0	0	0	0	0	0	0	0	0	0	0	0	0	0	0	0	0	0	0	0	0	0	0	0
WNT2B	0	0	0	0	0	0	0	0	0	0	0	0	0	0	0	0	0	0	0	0	0	0	0	0	0	0	0	0	0	0	0	0	0	0	0	0	0	0	0	0	0	0	0	0	0	0	0	0	0
GDNF	0	0	0	0	0	0	0	0	0	0	0	0	0	0	0	0	0	0	0	0	0	0	0	0	0	0	0	0	0	0	0	0	0	0	0	0	0	0	0	0	0	0	0	0	0	0	0	0	0
EXTL2	0	0	0	0	0	0	0	0	0	0	0	0	0	0	0	0	0	0	0	0	0	0	0	0	0	0	0	0	0	0	0	0	0	0	0	0	0	0	0	0	0	0	0	0	0	0	0	0	0
TFAP2C	0	0	0	0	0	0	0	0	0	0	0	0	0	0	0	0	0	0	0	0	0	0	0	0	0	0	0	0	0	0	0	0	0	0	0	0	0	0	0	0	0	0	0	0	0	0	0	0	0
ARL2	0	0	0	0	0	0	0	0	0	0	0	0	0	0	0	0	0	0	0	0	0	0	0	0	0	0	0	0	0	0	0	0	0	0	0	0	0	0	0	0	0	0	0	0	0	0	0	0	0
H6PD	0	0	0	0	0	0	0	0	0	0	0	0	0	0	0	0	0	0	0	0	0	0	0	0	0	0	0	0	0	0	0	0	0	0	0	0	0	0	0	0	0	0	0	0	0	0	0	0	0
MDM1	0	0	0	0	0	0	0	0	0	0	0	0	0	0	0	0	0	0	0	0	0	0	0	0	0	0	0	0	0	0	0	0	0	0	0	0	0	0	0	0	0	0	0	0	0	0	0	0	0
C1S	0	0	0	0	0	0	0	0	0	0	0	0	0	0	0	0	0	0	0	0	0	0	0	0	0	0	0	0	0	0	0	0	0	0	0	0	0	0	0	0	0	0	0	0	0	0	0	0	0
NNAT	0	0	0	0	0	0	0	0	0	0	0	0	0	0	0	0	0	0	0	0	0	0	0	0	0	0	0	0	0	0	0	0	0	0	0	0	0	0	0	0	0	0	0	0	0	0	0	0	0
NFYA	0	0	0	0	0	0	0	0	0	0	0	0	0	0	0	0	0	0	0	0	0	0	0	0	0	0	0	0	0	0	0	0	0	0	0	0	0	0	0	0	0	0	0	0	0	0	0	0	0
KLRC1	0	0	0	0	0	0	0	0	0	0	0	0	0	0	0	0	0	0	0.0389268	0	0	0	0	0	0	0	0	0	0	0	0	0	0	0	0	0	0	0	0	0	0	0	0	0	0	0	0	0	0
FOXD2	0	0	0	0	0	0	0	0	0	0	0	0	0	0	0	0	0	0	0	0	0	0	0	0	0	0	0	0	0	0	0	0	0	0	0	0	0	0	0	0	0	0	0	0	0	0	0	0	0
SNORA54	0	0	0	0	0	0	0	0	0	0	0	0	0	0	0	0	0	0	0	0	0	0	0	0	0	0	0	0	0	0	0	0	0	0	0	0	0	0	0	0	0	0	0	0	0	0	0	0	0
CD55	0	0	0	0	0	0	0	0	0	0	0	0	0	0	0	0	0	0	0	0	0	0	0	0	0	0	0	0	0	0	0	0	0	0	0	0	0	0	0	0	0	0	0	0	0	0	0	0	0
CITED4	0	0	0	0	0	0	0	0	0	0	0	0	0	0	0	0	0	0	0	0	0	0	0	0	0	0	0	0	0	0	0	0	0	0	0	0	0	0	0	0	0	0	0	0	0	0	0	0	0
CTGF	0	0	0	0	0	0	0	0	0	0	0	0	0	0	0	0	0	0	0	0	0	0	0	0	0	0	0	0	0	0	0	0	0	0	0	0	0	0	0	0	0	0	0	0	0	0	0	0	0
KLF12	0	0	0	0	0	0	0	0	0	0	0	0	0	0	0	0	0	0	0	0	0	0	0	0	0	0	0	0	0	0	0	0	0	0	0	0	0	0	0	0	0	0	0	0	0	0	0	0	0
GPR157	0	0	0	0	0	0	0	0	0	0	0	0	0	0	0	0	0	0	0	0	0	0	0	0	0	0	0	0	0	0	0	0	0	0	0	0	0	0	0	0	0	0	0	0	0	0	0	0	0
TEAD4	0	0	0	0	0	0	0	0	0	0	0	0	0	0	0	0	0	0	0	0	0	0	0	0	0	0	0	0	0	0	0	0	0	0	0	0	0	0	0	0	0	0	0	0	0	0	0	0	0
RHOXF2	0	0	0	0	0	0	0	0	0	0	0	0	0	0	0	0	0	0	0	0	0	0	0	0	0	0	0	0	0	0	0	0	0	0	0	0	0	0	0	0	0	0	0	0	0	0	0	0	0
OR51B4	0	0	0	0	0	0	0	0	0	0	0	0	0	0	0	0	0	0	0	0	0	0	0	0	0	0	0	0	0	0	0	0	0	0	0	0	0	0	0	0	0	0	0	0	0	0	0	0	0
TNNI1	0	0	0	0	0	0	0	0	0	0	0	0	0	0	0	0	0	0	0	0	0	0	0	0	0	0	0	0	0	0	0	0	0	0	0	0	0	0	0	0	0	0	0	0	0	0	0	0	0
VEZF1	0	0	0	0	0	0	0	0	0	0	0	0	0	0	0	0	0	0	0	0	0	0	0	0	0	0	0	0	0	0	0	0	0	0	0	0	0	0	0	0	0	0	0	0	0	0	0	0	0
FLVCR1	0	0	0	0	0	0	0	0	0	0	0	0	0	0	0	0	0	0	0	0	0	0	0	0	0	0	0	0	0	0	0	0	0	0	0	0	0	0	0	0	0	0	0	0	0	0	0	0	0
FLOT2	0	0	0	0	0	0	0	0	0	0	0	0	0	0	0	0	0	0	0	0	0	0	0	0	0	0	0	0	0	0	0	0	0	0	0	0	0	0	0	0	0	0	0	0	0	0	0	0	0
PMF1	0	0	0	0	0	0	0	0	0	0	0	0	0	0	0	0	0	0	0	0	0	0	0	0	0	0	0	0	0	0	0	0	0	0	0	0	0	0	0	0	0	0	0	0	0	0	0	0	0
SOX2	0	0	0	0	0	0	0	0	0	0	0	0	0	0	0	0	0	0	0	0	0	0	0	0	0	0	0	0	0	0	0	0	0	0	0	0	0	0	0	0	0	0	0	0	0	0	0	0	0
ACADM	0	0	0	0	0	0	0	0	0	0	0	0	0	0	0	0	0	0	0	0	0	0	0	0	0	0	0	0	0	0	0	0	0	0	0	0	0	0	0	0	0	0	0	0	0	0	0	0	0
GTF2H2C	0	0	0	0	0	0	0	0	0	0	0	0	0	0	0	0	0	0	0	0	0	0	0	0	0	0	0	0	0	0	0	0	0	0	0	0	0	0	0	0	0	0	0	0	0	0	0	0	0
TMPRSS2	0	0	0	0	0	0	0	0	0	0	0	0	0	0	0	0	0	0	0	0	0	0	0	0	0	0	0	0	0	0	0	0	0	0	0	0	0	0	0	0	0	0	0	0	0	0	0	0	0
TOX2	0	0	0	0	0	0	0	0	0	0	0	0	0	0	0	0	0	0	0	0	0	0	0	0	0	0	0	0	0	0	0	0	0	0	0	0	0	0	0	0	0	0	0	0	0	0	0	0	0
FUT8	0	0	0	0	0	0	0	0	0	0	0	0	0	0	0	0	0	0	0	0	0	0	0	0	0	0	0	0	0	0	0	0	0	0	0	0	0	0	0	0	0	0	0	0	0	0	0	0	0
VPS25	0	0	0	0	0	0	0	0	0	0	0	0	0	0	0	0	0	0	0	0	0	0	0	0	0	0	0	0	0	0	0	0	0	0	0	0	0	0	0	0	0	0	0	0	0	0	0	0	0
FAAH	0	0	0	0	0	0	0	0	0	0	0	0	0	0	0	0	0	0	0	0	0	0	0	0	0	0	0	0	0	0	0	0	0	0	0	0	0	0	0	0	0	0	0	0	0	0	0	0	0
PHF19	0	0	0	0	0	0	0	0	0	0	0	0	0	0	0	0	0	0	0	0	0	0	0	0	0	0	0	0	0	0	0	0	0	0	0	0	0	0	0	0	0	0	0	0	0	0	0	0	0
YTHDF1	0	0	0	0	0	0	0	0	0	0	0	0	0	0	0	0	0	0	0	0	0	0	0	0	0	0	0	0	0	0	0	0	0	0	0	0	0	0	0	0	0	0	0	0	0	0	0	0	0
RGS13	0	0	0	0	0	0	0	0	0	0	0	0	0	0	0	0	0	0	0	0	0	0	0	0	0	0	0	0	0	0	0	0	0	0	0	0	0	0	0	0	0	0	0	0	0	0	0	0	0
PLAT	0	0	0	0	0	0	0	0	0	0	0	0	0	0	0	0	0	0	0	0	0	0	0	0	0	0	0	0	0	0.0280348	0	0	0	0	0	0	0	0	0	0	0	0	0	0	0	0	0	0	0
HBBP1	0	0	0	0	0	0	0	0	0	0	0	0	0	0	0	0	0	0	0	0	0	0	0	0	0	0	0	0	0	0	0	0	0	0	0	0	0	0	0	0	0	0	0	0	0	0	0	0	0
HTRA3	0	0	0	0	0	0	0	0	0	0	0	0	0	0	0	0	0	0	0	0	0	0	0	0	0	0	0	0	0	0	0	0	0	0	0	0	0	0	0	0	0	0	0	0	0	0	0	0	0
ART5	0	0	0	0	0	0	0	0	0	0	0	0	0	0	0	0	0	0	0	0	0	0	0	0	0	0	0	0	0	0	0	0	0	0	0	0	0	0	0	0	0	0	0	0	0	0	0	0	0
RPS6KB1	0	0	0	0	0	0	0	0	0	0	0	0	0	0	0	0	0	0	0	0	0	0	0	0	0	0	0	0	0	0	0	0	0	0	0	0	0	0	0	0	0	0	0	0	0	0	0	0	0
IQSEC1	0	0	0	0	0	0	0	0	0	0	0	0	0	0	0	0	0	0	0	0	0	0	0	0	0	0	0	0	0	0	0	0	0	0	0	0	0	0	0	0	0	0	0	0	0	0	0	0	0
FGL1	0	0	0	0	0	0	0	0	0	0	0	0	0	0	0	0	0	0	0	0	0	0	0	0	0	0	0	0	0	0	0	0	0	0	0	0	0	0	0	0	0	0	0	0	0	0	0	0	0
C10orf25	0	0	0	0	0	0	0	0	0	0	0	0	0	0	0	0	0	0	0	0	0	0	0	0	0	0	0	0	0	0	0	0	0	0	0	0	0	0	0	0	0	0	0	0	0	0	0	0	0
ORAI3	0	0	0	0	0	0	0	0	0	0	0	0	0	0	0	0	0	0	0	0	0	0	0	0	0	0	0	0	0	0	0	0	0	0	0	0	0	0	0	0	0	0	0	0	0	0	0	0	0
THBS4	0	0	0	0	0	0	0	0	0	0	0	0	0	0	0	0	0	0	0	0	0	0	0	0	0	0	0	0	0	0	0	0	0	0	0	0	0	0	0	0	0	0	0	0	0	0	0	0	0
CBFA2T2	0	0	0	0	0	0	0	0	0	0	0	0	0	0	0	0	0	0	0	0	0	0	0	0	0	0	0	0	0	0	0	0	0	0	0	0	0	0	0	0	0	0	0	0	0	0	0	0	0
VWDE	0	0	0	0	0	0	0	0	0	0	0	0	0	0	0	0	0	0	0	0	0	0	0	0	0	0	0	0	0	0	0	0	0	0	0	0	0	0	0	0	0	0	0	0	0	0	0	0	0
PINX1	0	0	0	0	0	0	0	0	0	0	0	0	0	0	0	0	0	0	0	0	0	0	0	0	0	0	0	0	0	0	0	0	0	0	0	0	0	0	0	0	0	0	0	0	0	0	0	0	0
ESRP1	0	0	0	0	0	0	0	0	0	0.0323419	0	0	0	0	0	0	0	0	0	0	0	0	0	0	0	0	0	0	0	0	0	0	0	0	0	0	0	0	0	0	0	0	0	0	0	0	0	0	0
MMP3	0	0	0	0	0	0	0	0	0	0	0	0	0	0	0	0	0	0	0	0	0	0	0	0	0	0	0	0	0	0	0	0	0	0	0	0	0	0	0	0	0	0	0	0	0	0	0	0	0
TMEM105	0	0	0	0	0	0	0	0	0	0	0	0	0	0	0	0	0	0	0	0	0	0	0	0	0	0	0	0	0	0	0	0	0	0	0	0	0	0	0	0	0	0	0	0	0	0	0	0	0
LRRC1	0	0	0	0	0	0	0	0	0	0	0	0	0	0	0	0	0	0	0	0	0	0	0	0	0	0	0	0	0	0	0	0	0	0	0	0	0	0	0	0	0	0	0	0	0	0	0	0	0
KLF7	0	0	0	0	0	0	0	0	0	0	0	0	0	0	0	0	0	0	0	0	0	0	0	0	0	0	0	0	0	0	0	0	0	0	0	0	0	0	0	0	0	0	0	0	0	0	0	0	0
AADAT	0	0	0	0	0	0	0	0	0	0	0	0	0	0	0	0	0	0	0	0	0	0	0	0	0	0	0	0	0	0	0	0	0	0	0	0	0	0	0	0	0	0	0	0	0	0	0	0	0
MRPS30	0	0	0	0	0	0	0	0	0	0	0	0	0	0	0	0	0	0	0	0	0	0	0	0	0	0	0	0	0	0	0	0	0	0	0	0	0	0	0	0	0	0	0	0	0	0	0	0	0
RASSF8	0	0	0	0	0	0	0	0	0	0	0	0	0	0	0	0	0	0	0	0	0	0	0	0	0	0	0	0	0	0	0	0	0	0	0	0	0	0	0	0	0	0	0	0	0	0	0	0	0
IGFBP2	0	0	0	0	0	0	0	0	0	0	0	0	0	0	0	0	0	0	0	0	0	0	0	0	0	0	0	0	0	0	0	0	0	0	0	0	0	0	0	0	0	0	0	0	0	0	0	0	0
IFITM2	0	0	0	0	0	0	0	0	0	0	0	0	0	0	0	0	0	0	0	0	0	0	0	0	0	0	0	0	0	0	0	0	0	0	0	0	0	0	0	0	0	0	0	0	0	0	0	0	0
KRT13	0	0	0	0	0	0	0	0	0	0	0	0	0	0	0	0	0	0	0	0	0	0	0	0	0	0	0	0	0	0	0	0	0	0	0	0	0	0	0	0	0	0	0	0	0	0	0	0	0
NEURL1B	0	0	0	0	0	0	0	0	0	0	0	0	0	0	0	0	0	0	0	0	0	0	0	0	0	0	0	0	0	0	0	0	0	0	0	0	0	0	0	0	0	0	0	0	0	0	0	0	0
FCRLB	0	0	0	0	0	0	0	0	0	0	0	0	0	0	0	0	0	0	0	0	0	0	0	0	0	0	0	0	0	0	0	0	0	0	0	0	0	0	0	0	0	0	0	0	0	0	0	0	0
DLK1	0	0	0	0	0	0	0	0	0	0	0	0	0	0	0	0	0	0	0	0	0	0	0	0	0	0	0	0	0	0	0	0	0	0	0	0	0	0	0	0	0	0	0	0	0	0	0	0	0
GRHL1	0	0	0	0	0	0	0	0	0	0	0	0	0	0	0	0	0	0	0	0	0	0	0	0	0	0	0	0	0	0	0	0	0	0	0	0	0	0	0	0	0	0	0	0	0	0	0	0	0
RECK	0	0	0	0	0	0	0	0	0	0	0	0	0	0	0	0	0	0	0	0	0	0	0	0	0	0	0	0	0	0	0	0	0	0	0	0	0	0	0	0	0	0	0	0	0	0	0	0	0
SH3PXD2B	0	0	0	0	0	0	0	0	0	0	0	0	0	0	0	0	0	0	0	0	0	0	0	0	0	0	0	0	0	0	0	0	0	0	0	0	0	0	0	0	0	0	0	0	0	0	0	0	0
TMEM189	0	0	0	0	0	0	0	0	0	0	0	0	0	0	0	0	0	0	0	0	0	0	0	0	0	0	0	0	0	0	0	0	0	0	0	0	0	0	0	0	0	0	0	0	0	0	0	0	0
CLPTM1L	0	0	0	0	0	0	0	0	0	0	0	0	0	0	0	0	0	0	0	0	0	0	0	0	0	0	0	0	0	0	0	0	0	0	0	0	0	0	0	0	0	0	0	0	0	0	0	0	0
CBX7	0	0	0	0	0	0	0	0	0	0	0	0	0	0	0	0	0	0	0	0	0	0	0	0	0	0	0	0	0	0	0	0	0	0	0	0	0	0	0	0	0	0	0	0	0	0	0	0	0
GEM	0	0	0	0	0	0.0300132	0	0	0	0	0	0	0	0	0	0	0	0	0	0	0	0	0	0	0	0	0	0	0	0	0	0	0	0	0	0	0	0	0	0	0	0	0	0	0	0	0	0	0
IL12A	0	0	0	0	0	0	0	0	0	0	0	0	0	0	0	0	0	0	0	0	0	0	0	0	0	0	0	0	0	0	0	0	0	0	0	0	0	0	0	0	0	0	0	0	0	0	0	0	0
SFMBT2	0	0	0	0	0	0	0	0	0	0	0	0	0	0	0	0	0	0	0	0	0	0	0	0	0	0	0	0	0	0	0	0	0	0	0	0	0	0	0	0	0	0	0	0	0	0	0	0	0
CALML3	0	0	0	0	0	0	0	0	0	0	0	0	0	0	0	0	0	0	0	0	0	0	0	0	0	0	0	0	0	0	0	0	0	0	0	0	0	0	0	0	0	0	0	0	0	0	0	0	0
KAZALD1	0	0	0	0	0	0	0	0	0	0	0	0	0	0	0	0	0	0	0	0	0	0	0	0	0	0	0	0	0	0	0	0	0	0	0	0	0	0	0	0	0	0	0	0	0	0	0	0	0
DUSP10	0	0	0	0	0	0	0	0	0	0	0	0	0	0	0	0	0	0	0	0	0	0	0	0	0	0	0	0	0	0	0	0	0	0	0	0	0	0	0	0	0	0	0	0	0	0	0	0	0
SPINT1	0	0	0	0	0	0	0	0	0	0	0	0	0	0	0	0	0	0	0	0	0	0	0	0	0	0	0	0	0	0	0	0	0	0	0	0	0	0	0	0	0	0	0	0	0	0	0	0	0
AREG	0	0	0	0	0	0	0	0	0	0	0	0	0	0	0	0	0	0	0	0	0	0	0	0	0	0	0	0	0	0	0	0	0	0	0	0	0	0	0	0	0	0	0	0	0	0	0	0	0
ETHE1	0	0	0	0	0	0	0	0	0	0	0	0	0	0	0	0	0	0	0	0	0	0	0	0	0	0	0	0	0	0	0	0	0	0	0	0	0	0	0	0	0	0	0	0	0	0	0	0	0
GALNS	0	0	0	0	0	0	0	0	0	0	0	0	0	0	0	0	0	0	0	0	0	0	0	0	0	0	0	0	0	0	0	0	0	0	0	0	0	0	0	0	0	0	0	0	0	0	0	0	0
ROCK2	0	0	0	0	0	0	0	0	0	0	0	0	0	0	0	0	0	0	0	0	0	0	0	0	0	0	0	0	0	0	0	0	0	0	0	0	0	0	0	0	0	0	0	0	0	0	0	0	0
KCND2	0	0	0	0	0	0	0	0	0	0	0	0	0	0	0	0	0	0	0	0	0	0	0	0	0	0	0	0	0	0	0	0	0	0	0	0	0	0	0	0	0	0	0	0	0	0	0	0	0
RPL4	0	0	0	0	0	0	0	0	0	0	0	0	0	0	0	0	0	0	0	0	0	0	0	0	0	0	0	0	0	0	0	0	0	0	0	0	0	0	0	0	0	0	0	0	0	0	0	0	0
ZFP91	0	0	0	0	0	0	0	0	0	0	0	0	0	0	0	0	0	0	0	0	0	0	0	0	0	0	0	0	0	0	0	0	0	0	0	0	0	0	0	0	0	0	0	0	0	0	0	0	0
PHF2	0	0	0	0	0	0	0	0	0	0	0	0	0	0	0	0	0	0	0	0	0	0	0	0	0	0	0	0	0	0	0	0	0	0	0	0	0	0	0	0	0	0	0	0	0	0	0	0	0
ZNF493	0	0	0	0	0	0	0	0	0	0	0	0	0	0	0	0	0	0	0	0	0	0	0	0	0	0	0	0	0	0	0	0	0	0	0	0	0	0	0	0	0	0	0	0	0	0	0	0	0
SNORD92	0	0	0	0	0	0	0	0	0	0	0	0	0	0	0	0	0	0	0	0	0	0	0	0	0	0	0	0	0	0	0	0	0	0	0	0	0	0	0	0	0	0	0	0	0	0	0	0	0
JUN	0	0	0	0	0	0	0	0	0	0	0	0	0	0	0	0	0	0	0	0	0	0	0	0	0	0	0	0	0	0	0	0	0	0	0	0	0	0	0	0	0	0	0	0	0	0	0	0	0
MOGAT2	0	0	0	0	0	0	0	0	0	0	0	0	0	0	0	0	0	0	0	0	0	0	0	0	0	0	0	0	0	0	0	0	0	0	0	0	0	0	0	0	0	0	0	0	0	0	0	0	0
KLF15	0	0	0	0	0	0	0	0	0	0	0	0	0	0	0	0	0	0	0	0	0	0	0	0	0	0	0	0	0	0	0	0	0	0	0	0	0	0	0	0	0	0	0	0	0	0	0	0	0
CBS	0	0	0	0	0	0	0	0	0	0	0	0	0	0	0	0	0	0	0	0	0	0	0	0	0	0	0	0	0	0	0	0	0	0	0	0	0	0	0	0	0	0	0	0	0	0	0	0	0
MYH10	0	0	0	0	0	0	0	0	0	0	0	0	0	0	0	0	0	0	0	0	0	0	0	0	0	0	0	0	0	0	0	0	0	0	0	0	0	0	0	0	0	0	0	0	0	0	0	0	0
HPR	0	0	0	0	0	0	0	0	0	0	0	0	0	0	0	0	0	0	0	0	0	0	0	0	0	0	0	0	0	0	0	0	0	0	0	0	0	0	0	0	0	0	0	0	0	0	0	0	0
ACHE	0	0	0	0	0	0	0	0	0	0	0	0	0	0	0	0	0	0	0	0	0	0	0	0	0	0	0	0	0	0	0	0	0	0	0	0	0	0	0	0	0	0	0	0	0	0	0	0	0
OSBPL2	0	0	0	0	0	0	0	0	0	0	0	0	0	0	0	0	0	0	0	0	0	0	0	0	0	0	0	0	0	0	0	0	0	0	0	0	0	0	0	0	0	0	0	0	0	0	0	0	0
EPCAM	0	0	0	0	0	0	0	0	0	0	0	0	0	0	0	0	0	0	0	0	0	0	0	0	0	0	0	0	0	0	0	0	0	0	0	0	0	0	0	0	0	0	0	0	0	0	0	0	0
RASA1	0	0	0	0	0	0	0	0	0	0	0	0	0	0	0	0	0	0	0	0	0	0	0	0	0	0	0	0	0	0	0	0	0	0	0	0	0	0	0	0	0	0	0	0	0	0	0	0	0
EREG	0	0	0	0	0	0	0	0	0	0	0	0	0	0	0	0	0	0	0	0	0	0	0	0	0	0	0	0	0	0	0	0	0	0	0	0	0	0	0	0	0	0	0	0	0	0	0	0	0
EEF1A2	0	0	0	0	0	0	0	0	0	0	0	0	0	0	0	0	0	0	0	0	0	0	0	0	0	0	0	0	0	0	0	0	0	0	0	0	0	0	0	0	0	0	0	0	0	0	0	0	0
GGT3P	0	0	0	0	0	0	0	0	0	0	0	0	0	0	0	0	0	0	0	0	0	0	0	0	0	0	0	0	0	0	0	0	0	0	0	0	0	0	0	0	0	0	0	0	0	0	0	0	0
ZFP14	0	0	0	0	0	0	0	0	0	0	0	0	0	0	0	0	0	0	0	0	0	0	0	0	0	0	0	0	0	0	0	0	0	0	0	0	0	0	0	0	0	0	0	0	0	0	0	0	0
MDFI	0	0	0	0	0	0	0	0	0	0	0	0	0	0	0	0	0	0	0	0	0	0	0	0	0	0	0	0	0	0	0	0	0	0	0	0	0	0	0	0	0	0	0	0	0	0	0	0	0
NSUN4	0	0	0	0	0	0	0	0	0	0	0	0	0	0	0	0	0	0	0	0	0	0	0	0	0	0	0	0	0	0	0	0	0	0	0	0	0	0	0	0	0	0	0	0	0	0	0	0	0
SPINK13	0	0	0	0	0	0	0	0	0	0	0	0	0	0	0	0	0	0	0	0	0	0	0	0	0	0	0	0	0	0	0	0	0	0	0	0	0	0	0	0	0	0	0	0	0	0	0	0	0
SEMA5A	0	0	0	0	0	0	0	0	0	0	0	0	0	0	0	0	0	0	0	0	0	0	0	0	0	0	0	0	0	0	0	0	0	0	0	0	0	0	0	0	0	0	0	0	0	0	0	0	0
RHD	0	0	0	0	0	0	0	0	0	0	0	0	0	0	0	0	0	0	0	0	0	0	0	0	0	0	0	0	0	0	0	0	0	0	0	0	0	0	0	0	0	0	0	0	0	0	0	0	0
P4HA3	0	0	0	0	0	0	0	0	0	0	0	0	0	0	0	0	0	0	0	0	0	0	0	0	0	0	0	0	0	0	0	0	0	0	0	0	0	0	0	0	0	0	0	0	0	0	0	0	0
SRD5A1	0	0	0	0	0	0	0	0	0	0	0	0	0	0	0	0	0	0	0	0	0	0	0	0	0	0	0	0	0	0	0	0	0	0	0	0	0	0	0	0	0	0	0	0	0	0	0	0	0
RNF139	0	0	0	0	0	0	0	0	0	0	0	0	0	0	0	0	0	0	0	0	0	0	0	0	0	0	0	0	0	0	0	0	0	0	0	0	0	0	0	0	0	0	0	0	0	0	0	0	0
REEP3	0	0	0	0	0	0	0	0	0	0	0	0	0	0	0	0	0	0	0	0	0	0	0	0	0	0	0	0	0	0	0	0	0	0	0	0	0	0	0	0	0	0	0	0	0	0	0	0	0
GULP1	0	0	0	0	0	0	0	0	0	0	0	0	0	0	0	0	0	0	0	0	0	0	0	0	0	0	0	0	0	0	0	0	0	0	0	0	0	0	0	0	0	0	0	0	0	0	0	0	0
HEATR6	0	0	0	0	0	0	0	0	0	0	0	0	0	0	0	0	0	0	0	0	0	0	0	0	0	0	0	0	0	0	0	0	0	0	0	0	0	0	0	0	0	0	0	0	0	0	0	0	0
NBPF4	0	0	0	0	0	0	0	0	0	0	0	0	0	0	0	0	0	0	0	0	0	0	0	0	0	0	0	0	0	0	0	0	0	0	0	0	0	0	0	0	0	0	0	0	0	0	0	0	0
COL6A2	0	0	0	0	0	0	0	0	0	0	0	0	0	0	0	0	0	0	0	0	0	0	0	0	0	0	0	0	0	0	0	0	0	0	0	0	0	0	0	0	0	0	0	0	0	0	0	0	0
FAM49A	0	0	0	0	0	0	0	0	0	0	0	0	0	0	0	0	0	0	0	0	0	0	0	0	0	0	0	0	0	0	0	0	0	0	0	0	0	0	0	0	0	0	0	0	0	0	0	0	0
ZCCHC7	0	0	0	0	0	0	0	0	0	0	0	0	0	0	0	0	0	0	0	0	0	0	0	0	0	0	0	0	0	0	0	0	0	0	0	0	0	0	0	0	0	0	0	0	0	0	0	0	0
N4BP2L1	0	0	0	0	0	0	0	0	0	0	0	0	0	0	0	0	0	0	0	0	0	0	0	0	0	0	0	0	0	0	0	0	0	0	0	0	0	0	0	0	0	0	0	0	0	0	0	0	0
ARNTL	0	0	0	0	0	0	0	0	0	0	0	0	0	0	0	0	0	0	0	0	0	0	0	0	0	0	0	0	0	0	0	0	0	0	0	0	0	0	0	0	0	0	0	0	0	0	0	0	0
ZBTB10	0	0	0	0	0	0	0	0	0	0	0	0	0	0	0	0	0	0	0	0	0	0	0	0	0	0	0	0	0	0	0	0	0	0	0	0	0	0	0	0	0	0	0	0	0	0	0	0	0
FAM151B	0	0	0	0	0	0	0	0	0	0	0	0	0	0	0	0	0	0	0	0	0	0	0	0	0	0	0	0	0	0	0	0	0	0	0	0	0	0	0	0	0	0	0	0	0	0	0	0	0
SULF2	0	0	0	0	0	0	0	0	0	0	0	0	0	0	0	0	0	0	0	0	0	0	0	0	0	0	0	0	0	0	0	0	0	0	0	0	0	0	0	0	0	0	0	0	0	0	0	0	0
MFHAS1	0	0	0	0	0	0	0	0	0	0	0	0	0	0	0	0	0	0	0	0	0	0	0	0	0	0	0	0	0	0	0	0	0	0	0	0	0	0	0	0	0	0	0	0	0	0	0	0	0
TARS	0	0	0	0	0	0	0	0	0	0	0	0	0	0	0	0	0	0	0	0	0	0	0	0	0	0	0	0	0	0	0	0	0	0	0	0	0	0	0	0	0	0	0	0	0	0	0	0	0
ZNF260	0	0	0	0	0	0	0	0	0	0	0	0	0	0	0	0	0	0	0	0	0	0	0	0	0	0	0	0	0	0	0	0	0	0	0	0	0	0	0	0	0	0	0	0	0	0	0	0	0
MAST4	0	0	0	0	0	0	0	0	0	0	0	0	0	0	0	0	0	0	0	0	0	0	0	0	0	0	0	0	0	0	0	0	0	0	0	0	0	0	0	0	0	0	0	0	0	0	0	0	0
SNTG2	0	0	0	0	0	0	0	0	0	0	0	0	0	0	0	0	0	0	0	0	0	0	0	0	0	0	0	0	0	0	0	0	0	0	0	0	0	0	0	0	0	0	0	0	0	0	0	0	0
TFCP2L1	0	0	0	0	0	0	0	0	0	0	0	0	0	0	0	0	0	0	0	0	0	0	0	0	0	0	0	0	0	0	0	0	0	0	0	0	0	0	0	0	0	0	0	0	0	0	0	0	0
FZD10	0	0	0	0	0	0	0	0	0	0	0	0	0	0	0	0	0	0	0	0	0	0	0	0	0	0	0	0	0	0	0	0	0	0	0	0	0	0	0	0	0	0	0	0	0	0	0	0	0
C20orf197	0	0	0	0	0	0	0	0	0	0	0	0	0	0	0	0	0	0	0	0	0	0	0	0	0	0	0	0	0	0	0	0	0	0	0	0	0	0	0	0	0	0	0	0	0	0	0	0	0
PDE8B	0	0	0	0	0	0	0	0	0	0	0	0	0	0	0	0	0	0	0	0	0	0	0	0	0	0	0	0	0	0	0	0	0	0	0	0	0	0	0	0	0	0	0	0	0	0	0	0	0
RPLP0	0	0	0	0	0	0	0	0	0	0	0	0	0	0	0	0	0	0	0	0	0	0	0	0	0	0	0	0	0	0	0	0	0	0	0	0	0	0	0	0	0	0	0	0	0	0	0	0	0
PGLYRP4	0	0	0	0	0	0	0	0	0	0	0	0	0	0	0	0	0	0	0	0	0	0	0	0	0	0	0	0	0	0	0	0	0	0	0	0	0	0	0	0	0	0	0	0	0	0	0	0	0
PRDM16	0	0	0	0	0	0	0	0	0	0	0	0	0	0	0	0	0	0	0	0	0	0	0	0	0	0	0	0	0	0	0	0	0	0	0	0	0	0	0	0	0	0	0	0	0	0	0	0	0
LAMB2	0	0	0	0	0	0	0	0	0	0	0	0	0	0	0	0	0	0	0	0	0	0	0	0	0	0	0	0	0	0	0	0	0	0	0	0	0	0	0	0	0	0	0	0	0	0	0	0	0
ARNTL2	0	0	0	0	0	0	0	0	0	0	0	0	0	0	0	0	0	0	0	0	0	0	0	0	0	0	0	0	0	0	0	0	0	0	0	0	0	0	0	0	0	0	0	0	0	0	0	0	0
SNX18	0	0	0	0	0	0	0	0	0	0	0	0	0	0	0	0	0	0	0	0	0	0	0	0	0	0	0	0	0	0	0	0	0	0	0	0	0	0	0	0	0	0	0	0	0	0	0	0	0
HERC6	0	0	0	0	0	0	0	0	0	0	0	0	0	0	0	0	0	0	0	0	0	0	0	0	0	0	0	0	0	0	0	0	0	0	0	0	0	0	0	0	0	0	0	0	0	0	0	0	0
TM4SF18	0	0	0	0	0	0	0	0	0	0	0	0	0	0	0	0	0	0	0	0	0	0	0	0	0	0	0	0	0	0	0	0	0	0	0	0	0	0	0	0	0	0	0	0	0	0	0	0	0
ITGB1	0	0	0	0	0	0.0495253	0	0	0	0	0	0	0	0	0	0	0	0	0	0	0	0	0	0	0	0	0	0	0	0	0	0	0	0	0	0	0	0	0	0	0	0	0	0	0	0	0	0	0
IGFBPL1	0	0	0	0	0	0	0	0	0	0	0	0	0	0	0	0	0	0	0	0	0	0	0	0	0	0	0	0	0	0	0	0	0	0	0	0	0	0	0	0	0	0	0	0	0	0	0	0	0
SLC25A24	0	0	0	0	0	0	0	0	0	0	0	0	0	0	0	0	0	0	0	0	0	0	0	0	0	0	0	0	0	0	0	0	0	0	0	0	0	0	0	0	0	0	0	0	0	0	0	0	0
PLCH2	0	0	0	0	0	0	0	0	0	0	0	0	0.0241859	0	0	0	0	0	0	0	0	0	0	0	0	0	0	0	0	0	0	0	0	0	0	0	0	0	0	0	0	0	0	0	0	0	0	0	0
LOX	0	0	0	0	0	0	0	0	0	0	0	0	0	0	0	0	0	0	0	0	0	0	0	0	0	0	0	0	0	0	0	0	0	0	0	0	0	0	0	0	0	0	0	0	0	0	0	0	0
TPD52	0	0	0	0	0	0	0	0	0	0	0	0	0	0	0	0	0	0	0	0	0	0	0	0	0	0	0	0	0	0	0	0	0	0	0	0	0	0	0	0	0	0	0	0	0	0	0	0	0
ZNF704	0	0	0	0	0	0	0	0	0	0	0	0	0	0	0	0	0	0	0	0	0	0	0	0	0	0	0	0	0	0	0	0	0	0	0	0	0	0	0	0	0	0	0	0	0	0	0	0	0
[truncated: 952 more columns]

## Sheet: 1000eRNA
gen	1	10	100	1000	101	102	103	104	105	106	107	108	109	11	110	111	112	113	114	115	116	117	118	119	12	120	121	122	123	124	125	126	127	128	129	13	130	131	132	133	134	135	136	137	138	139	14	140	141
ENST00000531565	5.26e-07	7.41e-06	3.27e-05	0.000381985	3.5e-05	0.000188571	0.000711824	0.000512892	0.000813953	6.04e-05	6.03e-05	1.92e-05	7.94e-05	3.13e-05	7.29e-06	0.00148116	4.26e-05	2.02e-05	6.56e-05	1.16e-06	0.00232367	0.000245031	0.000108265	9.24e-06	3.75e-05	3.33e-06	0.000391995	0.000207937	3.07e-05	0.000131586	9.77e-05	6.26e-05	4.92e-05	3.7e-05	0.00016013	1.15e-05	0.000128345	2.11e-05	4.14e-05	2.82e-05	1.98e-05	5.46e-05	1.42e-06	0.00038559	5.15e-07	6.52e-05	0.000849027	0.000623454	0.0015188
ENST00000532296	4.07e-05	1.45e-05	7.32e-05	0.000681928	0.000252091	0.00337315	0.00108398	0.00019097	0.000479832	0.00420749	0.000348707	5.33e-05	5.47e-07	1.22e-05	2.13e-05	0.000262082	1.47e-05	0.000278369	0.00154856	6.25e-06	0.00296861	0.000176445	0.000248986	0.0002242	0.00042919	9.23e-05	0.00255064	0.000529482	0.00232363	2.39e-05	0.000298895	0.000275516	0.000196797	0.00196761	6.22e-05	0.000481363	9.18e-05	4.95e-05	4.91e-05	2.62e-06	0.00333306	0.000488555	0.000671642	0.00579636	2.23e-05	0.00377318	0.000308147	9.87e-05	0.00280538
ENST00000504573	5.89e-05	0.00224053	0.00435745	0.00123985	0.00251428	6.13e-05	0.0002219	0.000131625	0.00418728	0.007485	7.04e-05	5.53e-05	0.000389404	5.32e-05	0.0011842	0.0104829	8.31e-05	2.33e-05	7.18e-05	0.00288071	0.00133253	0.000334507	0.00157062	0.000752621	0.00123111	0.000166641	0.000190352	0.00496149	0.000218715	0.000117882	0.00075482	7.58e-05	8.5e-05	0.0010209	0.00063529	5.86e-05	0.000452359	0.000160664	3.66e-05	0.00180491	0.00060931	0.000933325	0.000136767	0.00056903	0.000279304	0.00210802	0.00079212	0.00560514	0.0094222
ENST00000414621	6.38e-06	0.000526003	0.00010513	0.000390611	0.00869562	6.09e-07	0.00021284	0.0015256	0.000536377	0.000111176	1.15e-05	0.000171571	0.000472978	8.94e-08	4.96e-06	7.21e-05	0.000320985	7.68e-07	0.000306571	6.69e-06	0	0.000314248	0.00246375	0.000411291	7.88e-05	6.43e-07	0.00172565	0.00614461	0.000121271	5.12e-05	0.00034339	2.85e-05	1.09e-06	3.6e-05	0.000588718	3.29e-05	3.53e-05	5.18e-05	2.16e-05	0.000774821	0.000287394	0.000212469	0.000200656	2.84e-05	2.71e-05	0.00196183	0.000431939	0.00178532	0.000413381
ENST00000502789	5.02e-06	7.75e-05	0.000191705	0.00237668	0.000898423	2.46e-06	5.73e-05	0.000241964	6.81e-05	0.000269306	0.00132567	0.000279199	8.06e-05	9.38e-06	4.6e-05	0.000381545	8.4e-05	1.47e-05	6.7e-05	1.15e-05	0.000188017	0.000301183	0.00135988	0.000325572	0.000125564	0.000104196	0.000558566	0.000211843	0.000474211	8.82e-06	0.000281713	4.72e-05	8.9e-06	2.69e-05	0.00102815	1.44e-05	0.000164293	7.1e-07	4.54e-05	3.86e-05	0.00206099	2.84e-05	0.000255439	0.000555921	1.02e-05	0.000168435	0.000143471	0.000804005	0.000586943
ENST00000435541	2.68e-05	0.000162087	0.00017841	0.0136414	0.00644059	3.16e-06	0.00616031	8.96e-05	0.00176354	0.00100867	0.000549378	0.000842791	0.000890767	2.3e-05	1.66e-05	0.000422986	0.000309991	0.00115833	0.00113012	2.53e-05	0.000290277	0.00418715	0.000206672	2.05e-05	0.000196326	2.24e-06	0.00146258	0.000457973	0.00242823	1.54e-05	0.000155393	2.78e-05	2.13e-06	0.000115568	0.00108655	0.000129505	8.54e-05	3.19e-06	6.04e-05	2.01e-05	0.000609454	0.000256851	0.00114269	0.00983434	0.000194801	0.0016516	0.000274569	8.07e-06	0.00178827
ENST00000472850	1.57e-05	6.44e-06	0.000759161	0.000167958	8.69e-05	0.000541337	0.000422418	6.84e-06	0.000722759	0.00301795	0.00614995	0.00843876	0.000132617	8.32e-06	2.73e-05	0.00502037	7.31e-05	0.00126865	0.000852328	8.48e-05	0.005351	3.9e-05	0.00171229	0.000375374	0.00488457	0.00028644	0.00198881	0.000341289	0.000135783	0.0126869	0.000429759	6.97e-05	0.00239563	0.000949754	5.79e-05	0.00415242	7.47e-05	0.00634032	6.85e-05	0.000397348	0.00326239	0.0112972	0.000797603	0.000482697	0.000748953	0.00907953	0.000155441	0.00507166	0
ENST00000360785	3.75e-06	2.99e-05	8.73e-05	0.00421661	0.00411301	0.00030163	8.64e-05	1.27e-05	9.61e-05	0.00213242	2.06e-05	0.0011641	0.00513365	0.00180316	3.4e-06	0.000508774	0.000941865	2.71e-05	0.000363178	1.22e-05	0.000376707	0.00247779	0.00128955	0.00650554	0.00363493	0.00102641	0.000300462	0.00195786	0.00151036	0.00326089	1.3e-05	0.000134881	0.00140803	0.000562459	0.0389486	0.00023529	1.13e-07	8.47e-05	4.73e-06	7.69e-06	0.000470684	0.000317894	0.000759523	0.0256008	0.000320146	0.00031193	2.83e-05	0.00586659	8.04e-05
ENST00000413053	0.000120097	0.000311874	0.00126048	0.00137343	2.52e-05	0.00218733	0.00646339	4.11e-05	0.0014432	0.0135084	0.000207364	0.000359697	0.00102455	0.000720832	2.32e-05	0.00572232	0.00186447	0.000373067	0.000636419	0.00214903	0.00229497	0.00044542	0.000227041	0.00446048	0.00104409	0.000968438	0.0186053	0.0100206	0.00273261	5.63e-05	0.000540149	0.000104768	2.41e-05	0.00567714	0.000320595	0.000306958	0.000569616	3.22e-05	0.000249914	0.000118281	0.00406344	0.000261995	0.0012213	0.00169092	5.86e-05	1.25e-05	0.000118501	0.00772047	0.00229112
ENST00000414877	0.000565001	0.0025434	0.000100192	0.0053935	0.00256328	0.000205657	6.36e-05	0.0186398	0.000736367	4.63e-05	0.000704873	0.000153093	0.00103867	0.00304013	3.06e-05	0.00134049	0.00133009	0.00704124	0.00364021	0.000404111	0.000120379	0.000172721	0.000695303	0.0013878	0.000381147	0.00246814	0.000381183	0.0194304	0.000421631	0.000199069	0.00055057	2.28e-06	4.19e-06	0.000671728	0.000328856	0.0101103	0.00754928	0.000368042	0.000100653	0.000510743	0.000269693	0.000391859	0.000879515	0.0222946	0.000194148	0.00116314	0.000267643	0.0156379	0.0027924
ENST00000419531	0.000275793	1.78e-05	0.0226726	0.00208866	0.00506027	0.0386759	0.00750374	0.00175026	0.004767	7.92e-05	0.00475362	0.000128103	0.000139164	0.0025815	3.89e-05	0.0355835	0.000182835	0.00033728	0.000707485	0.000167635	0	0.0202394	0.000299066	0.000483377	0.00571542	0.000241455	0.000416922	0.000619145	0.0004869	9.38e-05	0.00153811	0.0055967	0.00291922	0.000479616	0.00042781	0.000454464	0.00309725	0.00300985	0.00766661	0.00274019	0.0140524	0.000945902	0.000443742	7.75e-05	0.000116429	0.00103572	9.27e-05	0.00617509	0.0222219
ENST00000420264	0.00669734	0.00552162	0.000125719	0.00566822	0.000764332	7.38e-05	0.00160974	0.00361123	0.00248475	0.000602456	0.0153713	0.0236367	0.0120684	0.000100955	0.000635513	0.000297954	0.00869684	0.000445147	0.00325904	3.73e-05	0.00483548	0.00207024	0.000443907	1.72e-05	0.000243648	0.000200194	0.010185	0.00336698	0.00212665	0.00274363	0.0165138	4.38e-05	0.000401986	0.00411901	0.000154198	0.00631823	0.000793867	0.000117435	0.00442727	3.92e-05	0.00397979	0.00486206	0.00483326	0.0354895	0.000347037	0.00979299	6.8e-05	0.00509361	0.00680628
ENST00000515871	0.00118853	9.74e-06	0.002493	0.0066566	0.000261859	0.00155318	0.00096482	0	0.00370121	0.00348998	0.00446118	0.0109229	0.000283991	0.00367846	0.000144032	0.000440055	0	0.0039888	2.82e-05	0.0015594	0.00330147	0.0022061	0	0.00252296	0.00116723	0.00525918	0.0114085	0.0103849	0.00728476	0.000443966	0.00535029	0.00393837	0.0121096	0.00117088	0.000302657	0.023747	0.00979307	0.00036116	0.00167368	0.00757716	0.00712194	0.00190349	0.0182365	0.00578284	8.6e-05	0.00209616	0.00323733	0.00135186	0.00459896
ENST00000421116	1.82e-05	0.00111771	0.0202742	0.00693729	0.00394257	9.49e-05	0.00288467	0.000579325	0.00222351	0.0157755	0.000230455	0.040548	0.000511951	0.000700065	2.8e-05	0.000979255	0.010863	0.00904226	0.00163701	0.00197545	0.000831292	0.011528	0.0020993	0.00383951	0.00399631	0.000678021	0	0.0123761	1.89e-05	0.000743806	0.000380293	0.000273106	0.00137813	0.00995077	0.000640187	0.00196082	0.000106806	0.00423642	0.00217801	0.00167077	0.0373639	0.000342036	0.0024584	0	0.000465725	0.0106539	0.000488021	0.0442738	0.017566
ENST00000514788	0.000331699	0.00150396	0.00017714	0.0115065	0.00643023	0.000230914	0.00918011	0.00325601	0.00263447	0.00606742	0.0411508	0.00818955	0.00131072	0.000508735	0.00109506	0.0246322	0.00645633	0.000720539	0.00102764	0.000367061	0.00188349	0.0045536	0.000403023	0.00283846	0.00163417	0.00290181	0.0103309	0	0.000396909	0.001698	0.00890744	0.00134637	0.000880669	0.00910647	0.00493523	0.00235931	0.00127369	0.000945797	0.000344177	6.54e-05	0.00364751	0.00875465	0.0064759	0.017204	0.000625716	0.0217863	0.0353423	0.00732729	0
ENST00000443076	0.000156092	0.000960731	0.000233553	0.00481364	0.000338163	0.00014775	0.00196181	0.00138432	0.00531231	0.00429782	0.00857204	0.0118912	0.000948192	0.00139806	7.69e-05	0.00161127	0.00692901	0.00117034	0.00183856	0.000648845	0.00162303	0.000716014	0.00988895	0	0.000983558	0.0016662	0.00394898	0.0157854	5.35e-05	0.000640149	0.000164795	0.000575823	0.00319131	0.0252287	0.00189635	0.000761022	0.000711421	0.00168424	0.000400964	0.000486652	0.000192194	0.0495031	0.00253174	0.00298385	0.00432967	0.00412585	0.00187861	0.0461827	0.0226943
ENST00000415889	0.00216105	0.00101939	0.00191081	0.0283732	0.00053457	0.000403871	0.00233951	0.000437765	0.000205505	0	0	0.0185115	0.00192441	0.00784614	0.00124835	0.00409921	0.00232256	0.00110064	0.00215562	0.00254376	0.000236333	0.00201724	0.00351427	0.0022093	0.0133883	0.00182996	0.00145445	0.0038706	0.000366424	0.00117934	0.010328	0.0254905	0.0112549	0.0162958	0.0306729	0.00353918	0.000196849	0.000343456	0.00588046	0.000618053	0.00474799	0.0290825	0.000795622	0.00385459	0.00109436	0.00037492	0.00123551	0.0080879	0.00115166
ENST00000420876	0.00207357	0.000219195	0.00687514	0.014692	0.0113591	0.000180637	0.0154249	0.00248373	0	0.03297	0.0147005	0	0.00100006	7.31e-05	0.000477778	0.0121931	0.00907295	7.62e-05	0.000144656	0.00054115	0.0382892	0.00024821	0.00265551	0.0034426	0.00378152	0.00491259	0.00217384	0.00679044	0.00408725	4.88e-06	0.0118353	0.00377426	0.0165462	0.00415418	0.000404319	0.00433658	0.0347565	0.0263886	0.00180524	0.002223	0.00241549	0.00432232	0.0021473	8.19e-05	0.0109894	0.016479	0.00996976	0.00595219	0.0445761
ENST00000362058	0.00126824	0.000841942	0.000299673	0.00175194	0	0.00112197	0.0260019	0.00575714	0.00952238	0.0466018	0.000192858	0.0167958	0.0145934	0.00140819	0.000274814	0.0126502	0.00917403	0.00428918	0.0125082	0.000527933	0.000492167	0.00495869	0.000336931	0.00320995	0.00364359	0.00271901	0.0154633	0.0407025	0.00299346	0.00469608	0.00442289	0.00571816	0.000251291	0.0126537	0.00353248	0.000575199	0.000988314	0.0007321	0.00504567	0.000615259	0.001822	0.00642033	0.0148014	0.00730099	0.00106466	0.00493732	0.0170743	0.00988311	0.0112645
ENST00000414756	0	0	9.34e-05	1.09e-05	0	0.00741767	3.95e-07	8.9e-07	9.64e-05	2.16e-05	9.57e-05	0.00143714	0	1.67e-06	2.33e-07	2.01e-06	7.55e-07	1.15e-08	4.13e-05	0.00202667	0.0142323	5.52e-06	0.00393443	0.00159613	2.05e-06	0.0170137	0.00168846	0.00822071	0.000391722	3.48e-06	0.000994052	0.00277705	7.62e-06	4.25e-08	0.00879341	5.78e-05	0	2.9e-07	1.88e-05	0.0212913	5.04e-07	0	2.11e-15	1.71e-08	2.29e-07	0.000476314	8.19e-05	0.00144007	2.72e-08
ENST00000506329	0.0358511	0.00202389	0.017049	0.000469168	0.00593177	0	0.00956717	0.001861	0.0191252	0.0143515	0	0	0.00091574	0.00322077	0.0303202	0.00496213	0.00481795	0.0290574	0.00406464	0.00101041	0	0.00494268	0.00901995	0.00150473	0.0065762	0.00322734	0.0278437	0.0198609	0.000689576	0.00179643	0.00767176	0.0070606	0.0295076	0.00787043	0.0015925	0.0333149	0	0.00478378	0	0.0451615	0.0290232	0.00289165	0.00257841	0.0020457	0.000271174	0.00582528	0.0141899	0.000700418	0.0212915
ENST00000533329	0.00628265	0.00630071	0.0037009	0.0150913	0.00723357	0.00454296	0.0031766	0.0188613	0.0447586	0	0.00891602	0.00178491	0.00428337	0.000423192	0.00587012	0.00515995	0.0202595	0.00273906	0.0133889	0.00609689	0.0158591	0.00217072	0	0.00578508	0.00127527	0.000779868	0	0.0421437	0.00358485	0.00580003	0.0390077	0.0024012	0.00155084	0.00881	0.0172806	0.00288878	0.0129625	0.00478358	0.000643476	0.0112121	0.00518777	0.00447239	0.00491529	0.00751072	0.000792203	0.00665055	0.043525	0.00456731	0
ENST00000449579	0.000305868	0.00114108	0.000207997	0.000350687	0.000670403	0.00444364	0.0371261	0.00190482	0.00389367	0	0.0122587	0	0.00275328	0.013387	0.000654141	0.00305362	0.00279783	0.0186749	0.00118563	0.000411825	0.00322935	0	0.00565091	0.00654951	0.000895493	0.00176348	0.0122362	0.00446468	0.00115853	0.000880541	0.00145537	0.00231058	0.0363373	0.00119349	0.00215597	0.00491436	6.89e-05	0.000141458	0	0.00170268	0	0.0159185	0.0243142	0.0441111	0.00214342	0.000596552	0.00342484	0.0125794	0.0125114
ENST00000465215	6.81e-06	0.00626174	0	0.000579011	0.000474089	0.00166373	0.0016461	0.0290345	0.0147745	0.0101807	0.0122318	0.00595595	0.000117106	0.002722	0.00862413	2.81e-05	0.0253287	0.000515993	0.000928654	4.42e-06	0.00355832	0.00374684	0.00264464	2.7e-08	0.00025625	0.00154341	0.0196928	0.000330849	1.19e-05	0.0291695	3.23e-05	0.000911633	0	2.78e-05	0.000698935	8.45e-05	1.94e-06	0.00485459	0.0227462	0	0.000741784	0	5.6e-06	0.00186584	0.00118947	0.0114432	5.73e-06	8.43e-05	0.0219986
ENST00000447028	0.0392216	0.0167857	0.00122593	0.020971	0.00427186	0.00160063	0.0254877	0.0149927	0.0075786	0	0.000963736	0.0143827	0.0288086	0.00197467	0.000447275	0.011641	0.000872077	0.00313426	0	0.00235877	0.00865784	0.00173743	0.0209231	0	0.00175093	0.00871101	0.00191171	0.00181488	0.00362409	0.00104321	0.0491847	0.020568	0.00289423	0.0314073	0.00420845	0	0.00128575	0.00497052	0.00515073	0	0.0103889	0.00366959	0.0142303	0.000167607	0.0114974	0.00220802	0.0122023	0.0095623	0
ENST00000530344	0	0.0122165	0.0248962	0.00691191	0.0269176	0.0119944	0.00394479	0.0327931	0.000489552	0.00515463	0.00991574	0	0.00454006	0.00158211	0.0311657	0.000238563	0	0.00323188	0	0.010111	0.0203277	0.0209325	0.00112256	0.017411	0.00616836	0.000150899	0.0010231	0.0107973	0.016214	0.000841073	0.0105015	0.0035389	0.000143797	0.000148955	0.0400966	0.00852399	0.0209902	0.00999428	0.0170638	0.000755688	0.0294687	0	0.000823149	0.00925646	0.00468018	0.00391023	0.000147683	0.00361128	0
ENST00000446560	0.00116753	0.000375865	0.0372606	0.0183802	0.0449701	0.00719686	0.00776863	0.000476762	0.0408139	0.00314132	0.00106333	0.0260443	0.00974263	0.0328561	5.2e-06	0.0339682	0.0147505	0.00146109	0.000177975	0.00465893	0	0.00696509	0.00723559	0.000173998	0.0482864	0.00181579	0.0130085	0.0338203	0.00297149	0.0100139	0.0080708	0.0037425	0.017002	0.0456721	0.000827955	0.00952707	2.73e-05	0.0215944	0.000273745	0.0321111	0.0416244	0.0167894	0.000342969	0.0120718	0.000696975	0.044623	0.000952795	0.0352821	0.0126576
ENST00000424850	0.00500095	0.00067791	0.00470023	0.0162615	0.00113181	0.00920844	0.00337497	0	0.00145644	0.00797673	0.00816937	0.000869384	0	0.0486807	0.0149945	0	0.000922771	0.00179272	0.00276316	0.00100091	0.0121566	0.0261734	0.00344465	0.0017902	0.00076464	0.00286834	0.0388064	0.000571688	1.17e-05	0.0153616	0.018678	0.000959739	7.99e-05	0.024467	0.02092	0.00779292	0.0447617	0.00165122	0.0364138	0.0310841	0.00976789	0.00348335	0	0.00616044	0.00208349	0.00659237	0.0034222	0	0.00442152
ENST00000412690	0.0031753	0.0447806	0.0052926	0.0320201	0.016792	0.0200054	0.000634412	0.00104229	0.0209731	0.0204401	0.00436301	2.76e-05	0.0402753	0.00250809	0	0.0191651	0.000205713	0.000876875	0.0316966	0.00709459	0.0362816	0.00415861	0.0426632	0.029444	0.0441044	0.00360976	0.0292979	0.00439646	0.048149	0.00118342	0.00668356	0.00352278	0.0463585	0.0128408	0	0.00203048	0.0461566	7.01e-05	0.00198182	0.0119829	0.0029941	0.00303655	0.00154354	0.00339792	0.0388858	0.00111198	0.0224733	0.0042604	0.00487934
ENST00000423539	0.00416904	0.0100974	0.0325785	0.0152275	0.0152357	0.00135868	0.0106869	0.000684581	0.00226876	0.0158542	0.00298849	0.0131259	0.00430594	0.000173491	0.0092388	0.0286119	0.0112973	0.00513498	0	0.000621807	0.000824243	0.00334484	0	0.0300727	0.00224973	0.000935547	0.00443106	0.00217156	0.0100543	0.00423842	0.00361644	0.0113859	0.000519529	0.0203623	0.00579775	0.0110206	0.00252395	0.0110205	0.00271003	0.00340693	0.0259934	0.00125711	0.0380014	0	0.0190298	0.0091818	0.0337339	0.0336583	0.00187005
ENST00000453023	0.000479994	0.00255858	0.0046998	0	0.011288	0.0038449	0.0336857	0.00456009	0.0168395	0.0413299	0.00325828	0	0.00120745	0.00287295	0.00130127	0.019144	0	0.000200711	0	0.000147223	0.00383694	0.0246123	0.00252087	0.00116371	0.0283421	0.00146032	0.00903085	0.0166825	0.000756684	0.00415978	0.00897474	0.0080139	0.0177235	0	0.036745	0.00323338	0.00012491	0.00137796	0.00299701	0.00134625	0.0314206	0.035672	0.00679845	0	0.018297	0.0206846	0.022051	0	0
ENST00000422764	0.0018013	0.00442554	0.00256902	0.0294787	0.00484131	0.0116364	0.00397977	0.00294532	0.00136711	0.0322658	0	0.0028978	0	0.00576828	0.019067	0.0211376	0.00436098	0.00742827	0	0.00397399	0.0170502	0.0187501	0.0124312	0	0.00158443	0.00111431	0.00470393	0.0201906	0.00192595	0.00444538	0.00571532	0.000949055	0.00249402	0.00630139	0.0219541	0.0130176	0.0442426	0.00264266	0	0.00163198	0.0381626	0.00160973	0.00193055	0.00359904	0	0.000547176	0	0.0462041	0
ENST00000445227	0.0280364	0.00928679	0.0190842	0	0	0.019658	0.00266917	0	0.0105707	0.0323153	0.0026947	0.000275592	0.0204542	0.0495941	0.0017697	0	0.00363415	0.0292067	0.038541	0.0226873	0.00769554	0.0155774	0	0.0295083	0.000196933	0.0148235	0.0276572	0.0249683	0	0.00341413	0.00258854	7.61e-05	0.00146945	0.00369521	0.00162684	0.000774273	0	0.000515631	0.00309999	0	0.00777513	0.00144363	0.00742545	0.000966975	0.000218908	0.00306877	0.00104844	0	0
ENST00000452982	0.043461	0	0.00159881	0.000328364	0	0	0.00478192	0.00244152	0.00705769	0.00889163	0.0259503	0.002433	0.00162827	0.0231559	0.00322256	0	0.00380373	0.0241201	0.043106	0.017443	0.00184092	0.018871	0.000953066	0.00435695	0.0306928	0.0160293	0.0116186	0	0	0.0106047	0.00130029	0.0430038	0.00325027	0.00795538	0.0133135	0.0210824	0	0.021688	0.00135001	0.00271209	0.00393431	0.0387447	0.0414345	0.00389569	0.0424059	0.00661187	0.0301829	0.00915483	0.00172145
ENST00000423274	0.000965103	0.00113827	0	0.00559399	0.0172662	0.0275253	0	0.000612868	0.00857573	0.032748	0.00338049	0.0129944	0.00160932	0.000161489	0.013859	0.00446809	0.00615257	0.019741	0.0276089	0.0186791	0	0.00421815	0.00377076	0.00365237	0	0.0200387	0	0.0233916	0.0204223	0.00281036	0.0275146	0.00328609	0.0426858	0.0267193	0.000328479	0.0163058	0.000473151	0.0074232	0.0271558	0.00419983	0	0.0188214	0.0294439	0.00879088	0.018581	0.00127139	0.00986405	0	0
ENST00000445300	0.0358908	0.00600883	0	0.0274678	0.0117815	0.0149018	0.00270228	0.0115179	0.0466188	0	0.00357399	0.00187526	0.00255564	0.00700364	0.0218857	0.0175484	0.00015952	0.009105	0.0109041	0	0.0106517	0.00336638	0.00853811	0.0122406	0.0115893	0.00978557	0.0105586	0.0384271	0	0.0423136	0.0053	0.00902308	0.0100875	0.0046912	0.0121259	0.00589734	0	0.0116525	0.00148692	0.00277783	0	0.00647685	0.000658593	0.00448991	0.0106302	0.00417228	0.00643988	0.00184407	0.0207083
ENST00000382488	0.0105373	0.0071587	0.00204956	0.0323844	0	0.00294066	0.0308942	0.00331732	0.00519608	0.00104133	0.0366533	0.00721786	0.0116386	0.00266275	0.00432768	0.043647	0	0.034125	0.00379359	0.00134606	0.0383078	0	0.00195175	0.0309605	0.000366752	0.0063818	0.0453755	0	0.00230493	0.01705	0.0180911	0.00138458	0.00010955	0.0119896	0.00383233	0.00417806	0.000533589	0.0165284	0.00284461	0.00675583	0.00531401	0.00588494	0.0217177	0.0495566	0.0410326	0.018078	0.00737765	0.000309388	0
ENST00000533106	0.0251533	0.00341623	0.00653968	0.00473239	0.00325147	0.000804354	0.0211403	0.00825252	0.00644007	0.0112788	0	0	0.0200365	0.000906795	0.00113741	0.00202338	0.0293261	0.00683664	0.0159612	0.0198702	0.00350512	0	0.0148836	0.0161051	0.0345532	0.0248536	0.00885548	0	0.000355259	4.64e-06	0.00339993	0	0.00973995	0	0.00661831	0.0457503	0.000480546	0.018395	0.00283408	0.0142889	0.0038343	0.0370796	0.0283953	0.00865514	0.000560766	0.000626444	0.0237104	0.0237127	0.000875907
ENST00000428006	0.015473	0.0235627	0	0.0200185	0.0236581	0	0.00402962	0.0155317	0.0251593	0.000817438	0.0282456	0.00538358	0.00527606	0.0204305	0.00741116	0.000514077	0.0148005	0.0075318	0.00549321	0.00708438	0.00247572	0.00942871	0.00206476	0.00847689	0	0.000105979	0.0253648	0.000612485	0	0	0.00896132	0.009858	0.00341086	0.0275401	0	0.0114637	0.0010661	0.0320897	0.0022181	0.00556515	0.0014653	0.00781165	0	0.0150019	0.0125266	0.00328108	0.00429113	0.00504142	0.0287565
ENST00000433465	0	0.00591461	0.0027219	0.00159496	0.00651812	0.0114584	0	0.00653279	0.00377178	0.00858469	0	0	0.00238526	3.26e-05	0.00282744	0.000315192	0.0454819	0.000128285	0.0421191	2.33e-05	0.01163	0.0124309	0.00661234	0.0223878	0.00763725	0.00228173	0	0.0178273	0.000404059	0.013147	0.0261474	0.00364575	0.0086861	0.0165144	0.0134961	0.0173759	0.000165315	0.0126672	0	0.000392466	0.0343369	0.00278396	0.0327174	0.0107929	0.00222223	0.00318771	0	0.0110079	0
ENST00000442326	0.000351803	0.008454	0.0102547	0.00800501	0.0109759	0.000578264	0.00773318	0.00484287	0.00896161	0	0.031187	0	0.00587507	0.00688097	0.00238084	0	0.00316067	0.00183852	0.0210302	0.00084742	0.0145819	0	0.00335079	0.00245794	0.0052072	0.00323883	0.00295364	0.0195205	0.00145432	0.00973149	0.035165	0.0168438	0.0218409	0	0.0101125	0	0.00128583	0.0226895	0.0192471	0.00570012	0.0243211	0.0118003	0.00298341	0.0341461	0.00338896	0.00570692	0	0.00372224	0
ENST00000486954	0.000863193	0.00457593	0.0111761	0.0457413	0.000997481	0.00969992	0.00737535	0.0248653	0.000963015	0.0286219	0	0.0485227	0.024115	0.0288125	0.0117251	0.0144203	0.045231	0.0202681	0.00554817	0.00176936	0	0	0.000818754	0.000467938	0.00721764	0.00445575	0	0.00960393	8.47e-06	0.0106588	0.0125629	0.0446241	0	0	0.0340453	0.0033072	0.000499744	0.00236606	0	0.0020094	0.00334556	0.00402939	0.0133741	0.0203713	0.0297093	0.00931869	0.0200268	0.00858728	0.00863661
ENST00000451149	0.00964603	0.0212159	8.91e-05	0.0114296	0.00480423	0.016148	0.0197087	0.00046501	0.00856818	0.00407378	0	0	0.0249769	0.000632571	0.0147287	0.0153362	0	0.000463958	0.0289393	0.001182	0	0	0.00822977	0.0155894	9.88e-05	0.0178995	0.0323881	0.00339786	0.000594967	0.00350723	0	0.0099763	0.00537251	0.0036307	0	0.0363038	0.00172203	6.05e-05	0.0319955	0.0393237	0	0.028414	0.0111905	0.0122387	0.00914692	0.00312729	0.0233296	0.000695917	0.0437972
ENST00000431557	0.0129918	0.017547	6.45e-05	0	0.00217608	0.00934061	0.00734938	0.00618047	0.0114145	0	0	0	0.00803062	0.000741018	0.00346893	0.00519327	0.0462871	0	0.021374	0.00207201	0.0052876	0.0335733	0.0423789	0	0.000586263	0.00526071	0	0.00243183	0	0.00935389	0.0030662	0.00268867	0.00945602	0.0257306	0.00429351	0	2.07e-05	8.27e-05	0.00921979	0.000567924	0.00592947	0.00267084	0.0189802	0	0.00637221	0.0135595	0.00421375	0.00392076	0.0382661
ENST00000482985	0.00702496	0.00282134	0.0439348	0.0406055	0.0125241	0.000662587	0.00778162	0.0278702	0.00438667	0.00862273	0.0177632	0	0.00162683	0.0163166	0.0160944	0.00480126	0	0.00444135	0.00221865	0.0054246	0.000280116	0.00325091	0.0160263	0.0421214	0.0354184	0.000875863	0.00562208	0	0.0168405	0	0.0148663	0.0119803	0.00961342	0	0.0104249	0.0428929	0.00228912	0	0.00206528	0.00523264	0.00433162	0.00382291	0.0111499	0.0121436	0	0.0011973	0.043589	0	0.0441262
ENST00000454997	0.00359005	0.00440835	0.0055456	0.00742456	0.0354834	0.0312015	0	0.00191545	0.0423125	0	0.0389181	0	0.0424708	0.0058995	0.00166424	0.0112499	0.0330237	0.00317074	0.00734345	0.00786539	0.00473891	0	0.0215309	0.0204157	0	0.0399986	0	0	0.00080162	0.0123378	0.0093827	0.00233038	0.0242303	0	0.0192889	0.00258391	0.000893687	0.0108239	0.00642624	0.000287577	0.0245246	0	0.0251391	0	0	0.0110571	0	0	0.0460655
ENST00000517365	0.0167911	0.00155598	0.0187695	0	0.044601	0.0111675	0.020296	0.0184466	0	0.0290847	0.0261612	0	0.0190111	0.00564499	0.0433652	0.0417524	0.00429153	0	0.0253109	0.00254244	0	0.0158039	0.0265906	0.00209429	0.040919	0.0113468	0.00386937	0.00656178	0	0.0404704	0	0.00939402	0.00249909	0.0247255	0.00702727	0.0174259	0.00246131	0	0.0139973	0.0483942	0.00511255	0	0.0192458	0.0128036	0	0.0495642	0.0225003	0	0
ENST00000447257	0.00396382	0.00237848	0	0.00370024	0.0140336	0.0098818	0.00883948	0.017363	0.00407399	0	0	0.0485945	0.0304661	0.016782	0.0243576	0	0.000864484	0.0119288	0.0023875	0.018778	0	0	0.00652104	0.0088997	0	0.00413522	0.015079	0.0340863	0.00891649	0	0.00654033	0.026932	0	0.0244404	0.00654137	0.0117618	0	0.0213881	0.0176359	0.0389615	0	0	0.00500618	0.000581191	0.00643191	0.0348497	0.00123558	0.00752644	0
ENST00000523205	0.0111778	0.0156712	0.0210234	0	0	0.0287257	0.00529282	0.0326504	0	0.0484705	0.00395187	0.00327999	0.0125019	0.00160913	0.0494161	0.00889847	0.0271782	0.00125959	0.0052794	0.00463677	0.00620043	0.000654337	0	0.0226902	0.0161748	0	0.0277958	0.00512166	0	0.00722496	0.00594973	0.0358451	0.0182904	0.0412062	0.0439193	0.00279543	0	0.0289158	0.0182776	0	0.000160777	0.026701	0	0.0175979	0.00292081	0.00891083	0.0422643	0.0153909	0.00213354
ENST00000412067	0.00509727	0.0141013	0.0267288	0.0149519	0	0	0.00813039	0.00237046	0.0150563	0.0357639	0.00454183	0.023744	0.00125202	0.000505701	0.00126006	0.00820488	0	0.00552897	0	0.00101448	0	0	0.0249431	0	0	0.00394717	0	0.0167229	0.0162942	0	0.00170153	0.00229008	0.0143012	0.0021789	0.0424318	0.00261581	8.76e-05	0.0399889	0.0196444	0.000915346	0	0.0141895	0.0255299	0	0.00745881	0.00158525	0.0245729	0.0402715	0
ENST00000424890	0.0195206	0.00157371	0.00473657	0.00811913	0.00959481	0.0132792	0.0248922	0.01089	0.0324721	0	0	0.0436233	0	0.0163147	0.000490969	0.0244685	0.00125285	0.0313667	0.0129685	0.0118607	0.0225557	0.00527689	0.0348365	0	0.0234936	0.0212423	0	0.0117873	0.00244489	0.00185913	0.0211593	0.00700275	0.0136434	0	0	0	0.0250538	0.0300927	0.0349184	0.00405426	0.0329451	0.000571005	0.0427627	0.00613217	0.0422293	0	0.0132715	0.00976755	0.0170049
ENST00000524808	0.00148723	0.00157686	0.00687454	0.0181927	0.015986	0.0144514	0.0183271	0.00364043	0.00167499	0	0.0142115	0	0.0273173	0.0210524	0.000975416	0.00384318	0	0.00119295	0.00299524	0.00122549	0	0	0	0.0114536	0.0131533	0.00377572	0	0	0.00711614	0.0012404	0	0	0	0	0.012447	0.0416385	0.000173664	0.00440584	0.0219604	0.0217371	0.028913	0.00540777	0.00298259	0.037602	0.00654515	0.0344256	0.0132605	0	0
ENST00000426358	0.0200204	0	0.00286808	0.0015946	0	0.0177594	0.00174732	5.24e-05	0	0	0.000951421	0.00181282	0.0371604	0.0061482	0.0381612	0.00171822	0.0126754	0.000650571	0.0363015	0	0.0445283	0.00100301	0	0.0134731	0	0	0	0	0.0109345	0	0.00208925	0.00881694	0.00137577	0	0.00748708	0.00624933	0	2.12e-05	0.00483195	0.00140472	0.00145319	0	0.0129954	0.0001551	0.00074153	0	0.00733385	0.0496112	0.00264889
ENST00000505209	0.00336987	0.00926774	0.0192269	0.00631746	0.0252716	0.00947584	0.00035748	0.040739	0.00178167	0.0114578	0.00558206	0.00725057	0.0150644	0	0.0474916	0.0149122	0.0017065	0.0310966	0	0.0326902	0.0334034	0.00836003	0.0473834	0.0351037	0.00576606	0.0255216	0.0114586	0	0.0132094	0.0107172	0.031844	0	0.049795	0	0	0.0382028	0	0.00427908	0.022704	0.0231727	0.0349673	0.0117586	0.0166871	0.0209959	0.00643054	0	0	0.0376492	0.000968912
ENST00000509956	2.78e-15	1.54e-07	4.19e-09	3.76e-09	0	1.46e-07	1.29e-06	0	4.48e-07	0	2.93e-08	0	2.37e-11	0	2.41e-11	5.09e-10	2.91e-08	2.79e-11	0	4.76e-07	5.14e-10	0	3.09e-08	2.89e-08	0	2.78e-11	1.15e-07	1.17e-07	5.69e-09	4.72e-10	4.89e-07	4.66e-10	5.05e-07	0	0	4.84e-07	0	0	2.51e-08	4.96e-10	3.7e-09	2.38e-11	5.58e-10	0	2.81e-08	3.33e-15	0	0	4.86e-07
ENST00000457407	0.00146873	0.00132084	0.0236949	0	0.0215736	0.0200191	0.00740717	0.0157998	0	0	0.0218896	0.00743344	0.000942706	0.00543812	0.00274982	0	0	0.00416015	0.00716754	0.00765062	0	0.00296494	0	0	0.0049632	0.0102086	0	0.0392293	0.0113649	0.0168024	0	0.0037578	0	0	0.00907291	0	0.0016125	0.0155857	0	0	0	0.00330888	0.0128404	0.0308059	0.0238074	0.015652	0.00220752	0.0279181	0
ENST00000514871	0	0.00110476	0.0341221	0	0.00868887	0.0194876	0.0318174	0.0265798	0.0422071	0	0.0130619	0	0.0219958	0	0.00591996	0.0123719	0.0388328	0.00672935	0.00493364	0.00733198	0	0	0.0039986	0	0.00641699	0.0173488	0	0	0.00161072	0.00887283	0.0104799	0	0	0.042427	0	0.00497257	0.0202109	0.00388715	0.0280726	0.0109444	0	0.00238248	0.00467003	0.0227854	0.0327467	0.0189532	0.0316955	0.044136	0.00211102
ENST00000428753	0.0147946	0.00431691	0.0237448	0	9.71e-05	0.00478599	0.0327146	0.0440082	0.00591299	0	0.0128606	0	0.00292048	0.029398	0.00137628	0.00250976	0.0171775	0.0294347	0.0493825	0.029252	0.0304662	0	0.0124706	0.00309237	0.0156624	0	0.0384255	0.0181023	0.000333236	0.000504606	0.0145619	0.0224486	0.0404784	0	0.00149507	0.00507585	0	0.00654426	0	0.00342672	0	0	0.00162264	0.0098813	0.000567248	0.0224648	0.00143684	0	0
ENST00000530842	0.010582	0.0241671	0.00139628	0	0	0.0115205	0.00153677	0.0303222	0	0.0193421	0	0.0145007	0.0166182	0.0165575	0.00562832	0.00143651	0	0.00634524	0.00690186	0.0198604	0	0	0	0.0450839	0.00648444	0.00870868	0.00959585	0	0.00772815	0.0284306	0	0.00959061	0.0420616	0.04795	0.0374477	0	0	0.0120223	0.00696676	0.0235322	0	0.00825878	0.0166119	0.00308399	0	0	0	0.00167685	0
ENST00000458492	0.0226039	0.00685022	0	0	0.00365154	0.0129149	0	0.00964448	0	0	0.0267453	0	0.00645948	0.00284203	0.0366502	0.0191242	0.00156017	0.00727799	0.0177848	0.0280382	0.00957041	0	0.00125051	0.00295003	0	0.0142274	0	0.0479412	0.0267677	0.0454759	0.0169654	0	0.00223767	0	0.0453675	0.0270878	0.0303034	0.0169121	0.0247901	0.00536747	0	0.0327923	0.0204262	0	0.0199756	0.0161878	0	0.00964767	0.0425845
ENST00000441947	0	0.00232541	0.0109515	0.0336241	0.0116818	0.0135989	0.0409467	0.0222594	0	0	0.0082395	0.0345796	0	0.0179668	0.0184889	0	0.0231413	0.00516891	0.0396131	0.0159188	0	0.00863708	0.00155105	0.0260974	0.000471158	0.0229618	0.0498985	0	0.000742204	0.0291028	0.00863263	0.0287529	0.0220015	0.0223035	0	0.0198397	0.0269642	0.00711725	0.0373333	0.00174105	0.0142612	0.0116693	0	0.023647	0	0.00588401	0.0229425	0.0465657	0
ENST00000499715	0	0	0.00501107	0	0	0.00214843	0.00513279	0	0.00516037	0.00391656	0.0026101	0.00110407	0.0108604	0.0193899	0.00462847	0.0123328	0	0.0499118	0	0	0.0306615	0.000471391	0.0481735	0.00239428	0.000730671	0	0	0.0201955	0.0044312	0.00593925	0.0445889	0.00170471	0.0275243	0	0.000144711	0.0160257	0.0237934	0	0.0315281	0.00815743	0.0259282	0.000706476	0.00118843	0.0334289	0.00671258	0	0.0082897	0.0140437	0
ENST00000452996	0.0124537	0.00134848	0.0299415	0	0	0.0216997	0.0173961	0.0124381	0.0401702	0.0103116	0	0	0.0182037	0	0.0170059	0.00650432	0.0493593	0.0458365	0.031825	0.0369664	0	0	0.0119991	0.0064165	0	0	0.00534963	0	0	0.0131727	0.0301952	0	0	0.00173238	0.00287529	0	0.00810512	0	0.0007774	0.00301044	0	0.0133822	0.0461856	0.00414774	0.00070013	0	0.0209732	0	0.0389553
ENST00000499765	0.010245	0.00374539	0.00361966	0	0.000561569	0.0341933	0	0	0.0186636	0	0	0.0387355	0.036251	0.0121782	0.0264684	0	0	0.00566188	0.00221124	0.00371439	0	0	0	0.0344678	0.0028263	0.0157404	0	0.0110168	0.00709732	0	0	0.0364185	0.0165981	0	0.00796722	0.0351478	0.00183781	0.0184157	0	0.0231285	0.00651609	0.00114458	0.00604695	0.0495498	0.0442866	0.000152909	0	0.0307333	0
ENST00000430970	0.00647434	0.00738544	0	0.0226038	0.0324171	0.000814896	0.01924	0.00786108	0	0	0.0274311	0	0.0164352	0.00282455	0.0197201	0	0	0.00533692	0.0172901	0.00206723	0	0	0.0253306	0.00339108	0.0270866	0.00231737	0.00821573	0.0273214	0.0397936	0.00605431	0.046466	0.0211691	0.0141636	0	0	0.0321555	0.0201839	0	0.034602	0.0137645	0.00765884	0.0227223	0	0.0302542	0	0.0475823	0.0299966	0	0
ENST00000427290	0.0466069	0.0279229	0	0	0	0.041248	0.0183186	0	0	0	0.0173548	0.00361144	0.00615358	0.0077541	0.016308	0.0474897	0.0231572	0.0200971	0.00528761	0	0	0.0194414	0	0	0	0.0104586	0	0.0067834	0	0.0178729	0.0125535	0	0.0295777	0.0109232	0.00835952	0.0155996	0	0.0326058	0.0130192	0.00707714	0	0.00257802	0.0157365	0.0272502	0.0171277	0	0	0.035265	0
ENST00000449124	0	0	0.0253654	0	0.00954975	0.0110673	0	0.0254199	0.0011213	0.00451038	0	0	0.018173	0.03171	0	0.0416021	0	0.0046713	0.0204352	0.00508577	0.00547585	0	0.0162335	0.0137467	0.0291926	0.00350057	0	0.00938811	0.00186245	0.00984877	0.00453999	0.0154689	0	0.0268051	0.0338545	0.0414729	0.0104291	0.0115895	0	0.0324348	0.0321446	0.00450019	0	0	0.0452545	0.0242607	0.0436779	0	0
ENST00000442532	0.0342607	0.0094995	0.022533	0.0299145	0.0133931	0	0	0.00646946	0.0216767	0.0337414	0.0201221	0	0	0.017975	0.00615954	0	0	0.00936926	0.0118735	0.0158958	0.0169448	0.0220942	0.0193041	0.0114071	0.0103765	0	0	0	0.00714794	0.0122796	0.0318046	0	0.0476426	0	0.00928172	0	0.000632718	0.0162925	0	0.00407133	0.028415	0	0.0284349	0	0.00738847	0.00286588	0.0322032	0.024171	0
ENST00000428945	0.00301078	0.0119307	0.0110833	0	0.0460612	0.00520665	0	0.00886247	0	0.0494105	0.00332751	0	0	0.0349355	0.00100023	0.0404951	0.0437627	0.0168893	0.0201785	0	0.0452212	0	0	0.0352903	0.0372263	0	0.0381666	0	0	0.0268549	0.0027452	0	0	0	0.0445488	0.00956499	0.00716357	0	0.00879486	0.00120934	0.0223201	0.0352546	0.00575899	0.0194638	0.0175757	0.0336617	0	0	0
ENST00000428999	0	0.0138558	0.00969917	0	0.00815492	0.0204326	0	0	0.0141402	0	0.00382668	0	0	0.019485	0.000965442	0	0	0.00506475	0.00435485	0.0146235	0.0487142	0	0.00423059	0.00106844	0.0217637	0.0201465	0	0	0.011235	0.0121656	0.00810704	0.0140726	0.00986693	0	0.00626905	0.00527351	0.00455356	0.00751768	0.042846	0.00752388	0	0.0253189	0.0426279	0.00999397	0	0.00381635	0.0496411	0.00482722	0
ENST00000523608	0.00794343	0	0.0178354	0.000969262	0.034264	0.0235541	0.00967151	0.00491058	0.00991661	0.0144302	0	0	0	0.0123146	0.00543716	0.0280706	0	0.0193245	0.00584732	0.0302884	0	0	0	0	0.0155334	0.00157516	0	0	0.00302677	0	0	0.00522527	0	0.00657837	0	0.0136336	0	0.0230722	0.00431077	0.0154049	0	0	0	0	0.0268738	0.0445613	0.0277184	0	0.0489305
ENST00000504277	0.00592253	0.00934713	0.0202938	0	0.00301535	0	0.0420523	0.00717722	0	0.00168099	0	0	0.0318061	0.0236786	0.00549615	0	0	0.0165674	0.00210898	0.00630451	0.027761	0.0295859	0.0215685	0.0191195	0.0429806	0	0.0442238	0.0435469	0.00927047	0.040333	0	0.0441399	0	0.00515064	0.0268399	0	0.0139663	0	0.00486458	0.0206125	0.0161855	0.0343787	0.00428951	0	0.0164734	0	0.0196836	0	0
ENST00000468232	0.0109366	0.00889834	0.0274579	0	0	0.0115891	0	0	0.0131779	0	0.0367564	0.0335421	0.0218499	0	0.0068864	0	0	0.0364683	0.0359062	0.00103098	0.00366896	0	0.0309761	0.0119453	0.0114682	0.0101746	0	0	0.00249865	0.005819	0.0261036	0	0.0442908	0.00210881	0.0324184	0	0.00216478	0.010947	0.00861035	0.000896546	0.00741399	0	0	0	0	0	0.00178922	0	0.0344255
ENST00000437095	0.00522593	0.0296195	0.0391618	0	0.0101774	0	0.0288909	0.0230525	0	0	0	0	0.0150257	0.0167855	0.00408988	0.0102246	0	0.00922119	0.00786963	0	0	0	0.042092	0.0186549	0.0345643	0.0360225	0	0	0.000271163	0	0.025902	0	0	0	0.044276	0	0	0.0165344	0.0183782	0.0303675	0.0471007	0	0.0285409	0	0.0302681	0	0	0	0.0185337
ENST00000420171	0.00703322	0.00603107	0.0208775	0.0295271	0.0189358	0.00430721	0	0.017468	0.0170833	0	0	0	0.0463627	0.00483251	0.00863217	0.0279072	0	0	0.0066883	0.0250777	0.00888808	0	0.0263995	0.0367381	0.0072718	0.00670061	0	0	0.00502914	0.0326275	0	0.049488	0.0317871	0	0.0201817	0	0.000948252	0	0	0.00823519	0.00335948	0	0	0	0	0.00670247	0	0.0407835	0
ENST00000450304	0.000852264	0.0211985	0.0241038	0	0.0134612	0.019644	0.0117495	0.00414168	0	0.0060179	0	0.00124789	0.010894	0.00186219	0.0113858	0.0385471	0	0.0260721	0.0244837	0.0346026	0	0.00720559	0	0	0.0222557	0	0	0.0406889	0.0213242	0	0	0.0159552	0.00711458	0.017211	0.0339062	0.0461725	0.0272108	0.00891012	0.0110648	0	0	0	0	0	0.00259338	0	0.00663307	0	0.021535
ENST00000427379	0.0262225	0	0	0.0493261	0.0234796	0.0182164	0.00590499	0.00274819	0	0	0.00467957	0.0324523	0	0.0325711	0.00335854	0	0	0	0.00273769	0.0499474	0	0.0131176	0.00833028	0	0	0.0420279	0.0293716	0	0.0118166	0	0	0.00642854	0	0.0237497	0.00433589	0.00022284	0.00626105	0.0492711	0.00764133	0.0078179	0	0	0.0151719	0.0447265	0.0159923	0.0466771	0.0179516	0	0
ENST00000453895	0.045814	0.00549404	0.0200547	0	0	0.0339493	0	0.0277363	0	0.0213741	0.0164235	0	0.00877241	0.00970893	0.00602307	0.0296545	0	0.0132938	0.036142	0.00214581	0	0	0	0.00131047	0.0212734	0.0147821	0	0	0.049602	0.00246887	0.0313764	0	0.0150409	0.0330111	0.0163616	0	0.00361518	0.0060342	0	0.0144552	0.0282082	0	0.0474232	0	0.016618	0.0261928	0.0133866	0.0357868	0
ENST00000512322	0	0.0197564	0.000995791	0.0309166	0.0252649	0	0	0	0.0193007	0	0.0399188	0	0.00827994	0.0103017	0.0163639	0.0206879	0	0.00534293	0	0.013455	0	0	0.0241444	0.00531378	0.0021665	0	0	0	0.0256088	0.0036205	0.0237917	0	0	0.0288145	0.0235446	0	0.0153612	0.00381759	0	0.039991	0.027891	0	0	0.0383461	0	0.00102074	0	0.00335678	0.0141258
ENST00000419863	0	0	0.0437728	0	0	0	0	0	0	0.0217822	0	0.0323436	0.0126411	0.0259751	0.0300497	0.0488032	0	0.0456193	0.0404181	0	0.0297943	0.0258623	0	0	0.0234955	0.0430476	0	0	0.0333781	0.042557	0.0134426	0.0393546	0.0475488	0.00430379	0.0295119	0	0	0	0.00788111	0.0128383	0.010392	0.0104419	0.0105951	0.0187898	0	0	0	0	0
ENST00000504911	0.0058962	0.00449559	0	0	0	0.00822507	0.0188873	0	0.0400134	0	0	0	0.00746679	0.0229596	0.000800801	0.00686145	0.00913781	0	0.0220569	0	0	0	0	0	0.0127665	0.0332924	0	0	0.00368824	0.00709521	0.0388882	0.00635397	0	0.0302559	0	0	0.0200037	0.0281141	0.00373721	0.000185423	0	0.0399689	0.000615772	0	0.00631841	0.00589052	0	0.0059999	0
ENST00000423486	0.00445821	0.0106297	0.0273273	0	0.00339098	0	0	0.0119239	0.00901712	0.0276719	0	0.0259415	0.00912155	0.0074639	0.00194377	0	0.0189361	0.0267989	0	0.0161342	0	0	0.023433	0.0205851	0	0.0023167	0	0.00697422	0.0294679	0	0	0.0241767	0	0.0242971	0.00118595	0.00435894	0.0111435	0	0	0	0	0	0.00258051	0	0	0	0.00711765	0	0
ENST00000526186	0.0228639	0.0206479	0	0	0.0356201	0	0	0	0	0	0	0.02175	0.0248799	0	0.00941087	0	0	0.017185	0.016558	0	0	0.00697525	0	0.0262689	0.0242104	0.00639182	0.0250886	0	0	0.0459553	0.00375652	0	0.0434212	0.0163194	0.0225148	0	0	0	0.0448928	0.00644964	0	0	0.0120274	0.00826666	0	0	0	0.0287829	0
ENST00000421020	0.00149665	0	0.00916769	0.0270989	0.0169452	0.0200126	0.0196571	0	0.00845794	0.0196087	0	0.0458014	0	0	0.0234009	0	0.00945129	0.0221468	0	0.00845858	0.00635452	0	0	0	0	0	0	0	0.00430198	0.00523451	0.0338023	0.0137976	0	0	0.045549	0	0.00204782	0	0	0.00471461	0	0.04601	0.0447189	0	0	0	0	0	0.015907
ENST00000428088	0	0.00176893	0	0	0	0	0	0.00912088	0	0.0385371	0	0	0.0373242	0	0.0291463	0	0.0166828	0.0340639	0	0.0407863	0	0.00853498	0	0.0327061	0	0.0431051	0	0.00689434	0	0.0118262	0.00640653	0.0167494	0.0461093	0.0102238	0	0	0	0	0	0	0	0	0	0.0157523	0	0	0.0128587	0.0130278	0.0472171
ENST00000417650	0.0278182	0.00650654	0.0293921	0.0167384	0	0	0.0461862	0.034362	0	0	0	0	0.0317179	0.00582297	0.0300142	0.030785	0	0.0133411	0.0174309	0.00436573	0	0	0.00796914	0.0347845	0	0.047114	0	0.0274033	0.0115574	0	0	0	0.0488455	0	0	0	0.00043379	0.0282576	0	0.0147219	0	0	0.0306354	0	0.0247481	0.00585227	0.0108995	0	0.0389769
ENST00000438454	0	0.0289453	0.0175998	0.0324422	0.0154982	0	0	0.000206304	0.0146121	0	0.0150045	0	0.0190181	0.014255	0	0.00956877	0	0.0194298	0	0.0297807	0.0420834	0.0145029	0	0.0297929	0	0	0	0	0	0.0155099	0	0	0.0113003	0.0273334	0.0344258	0.0269502	0	0.00634167	0	0.00475043	0	0	0.00413457	0.00528014	0.00438222	0	0.0497351	0.0447825	0
ENST00000443993	0	0.0119659	0.0377122	0	0.0365719	0.0118679	0	0	0	0	0	0	0.0283523	0.0388633	0.017903	0	0.00598753	0.016697	0.00300256	0.0479925	0	0.0187475	0.0113373	0.0415654	0	0.00664898	0.0393666	0	0	0	0.0379045	0.0330302	0.00436391	0	0.00422963	0	0	0	0.0369547	0	0	0	0.0219833	0.00537024	0	0.00418889	0	0.0147322	0
ENST00000535163	0.00650384	0	0.0485196	0.00511587	0.0493043	0.0370272	0.0140664	0.0312527	0.0165219	0	0.0208667	0	0.00989654	0.0256235	0.00457979	0	0	0.0112946	0	0.0125599	0.0155217	0.0384902	0.00925564	0	0.0136547	0.0116531	0.048303	0	0.000582483	0	0	0.0441403	0	0	0	0.0146564	0.0142154	0.00142343	0	0.0252804	0	0.0284459	0.00685119	0.0440276	0.0371001	0	0	0	0
ENST00000513207	0.00764084	0.00336489	0	0	0	0.00379534	0	0.00478293	0.0170529	0	0	0	0.015011	0.0262693	0.0483601	0.0395921	0	0	0.00849108	0	0.0318025	0	0	0.0111824	0	0.00949686	0.0310981	0	0	0.00573449	0.00909078	0	0.0448188	0.0340415	0.0138458	0.0362208	0.0079432	0	0	0.0284914	0.0228243	0	0.0125979	0	0.0398334	0.0283198	0.0153944	0	0.0382817
ENST00000414116	0.0334871	0.045207	0	0	0	0.00858546	0	0	0.0190579	0.0151311	0.0159127	0	0.0196995	0.031331	0.00609467	0.0202646	0.0245194	0.00782794	0.0172211	0.0180302	0	0	0.00741598	0	0.0159254	0.0294638	0	0	0.00327254	0.0344903	0.0202407	0	0.0114033	0.0222672	0	0.0382195	0.014843	0.0214864	0	0	0.0107647	0	0.0145527	0.00819596	0	0	0	0	0
ENST00000449958	0.00648818	0.033054	0.0312368	0.0124883	0.00584221	0	0	0	0.0450021	0	0.0146971	0	0.0171042	0	0.000462386	0	0	0.00185112	0.0293239	0.00394384	0	0.0408794	0.0295123	0.0362458	0.00546832	0.0211263	0	0.0246364	0.000326497	0.00310327	0.0353193	0	0	0	0	0	0.0113716	0.0105544	0.0100092	0	0.0232571	0	0	0	0.0218046	0.0427787	0.0387182	0.0363178	0
ENST00000478294	0.0049721	0.013386	0.0110068	0	0	0	0	0	0	0	0.00396768	0.0179299	0	0.0406866	0	0.025461	0.044321	0.0471053	0.0365337	0	0.0177961	0	0.0473087	0	0.00880335	0.0295536	0.0319724	0	0.00543657	8.29e-05	0	0	0.0146395	0.0224769	0	0.00298669	0	0.0277637	0.0238872	0.00188124	0	0	0	0.00401928	0.0346164	0.0120758	0	0	0
ENST00000519603	0.0253951	0.0270211	0	0.0388824	0.00437247	0	0	0	0	0	0	0	0.00308386	0.0277182	0.0159758	0.001168	0.0346868	0	0.0144652	0.0315294	0	0.0299765	0.024147	0	0.0159288	0.04374	0	0.0175352	0.013178	0.00620261	0.0208721	0.0113416	0	0	0.0137386	0	0.00201725	0.0247922	0.0194901	0	0	0	0.00597017	0.0434361	0.00762827	0.022435	0.00823922	0	0
ENST00000424407	0.0161855	0.0325175	0	0	0.030153	0	0.0152696	0.0136337	0.0423863	0	0	0.0216639	0.00673246	0.0267779	8.98e-05	0.0173491	0	0	0	0.0314135	0	0.0175779	0.0454683	0	0	0	0	0.0250409	0.0185803	0	0.0337678	0.0342998	0.0153708	0	0	0	0.0368455	0	0	0.0196451	0	0.00026954	0.00246252	0	0	0	0.0462454	0	0.015609
ENST00000425325	0	0	0	0.0274739	0	0.00875587	0.00373822	0.0242497	0.0380632	0	0.0105966	0	0	0.00687684	0.0169991	0	0.00805105	0.0119006	0	0.00639877	0.0400394	0.018622	0.0408506	0	0	0	0.0338371	0	0.00245998	0.0407122	0.00516202	0.0140309	0.00375944	0.0311013	0	0	0	0	0	0.0454584	0	0.0391566	0.047266	0	0.0342057	0	0	0	0.0304523
ENST00000498624	0.00144022	0.0389919	0.0362855	0	0.0131352	0	0	0	0	0.0354269	0	0	0	0	0.0302222	0.0419497	0.0219333	0.00857971	0.0287275	0	0	0	0	0	0	0.00719195	0	0.0254847	0.0077642	0.00807877	0.0368295	0.0497662	0	0	0.0182704	0	0.00550562	0	0	0	0	0.0308798	0	0.0115735	0	0	0	0	0.0374401
ENST00000509711	0.0334667	0	0	0.0445931	0.0299033	0.0349909	0	0	0	0	0.031089	0.0203369	0.015903	0	0.0232501	0	0	0.0322279	0.00128991	0.0112315	0	0	0	0	0	0.0106193	0	0.0281834	0	0	0	0.037398	0	0	0	0	0.00424337	0.0225235	0.0221671	0.000940227	0.000169982	0.0253955	0.0341301	0	0.00632013	0.00565205	0	0	0
ENST00000451180	0.0171056	0.0092196	0.0207062	0	0	0	0.0135292	0	0	0.0359243	0	0	0	0.0131864	0	0	0.0167953	0.0104249	0.0179935	0	0	0	0	0.0440385	0.0365879	0.0196512	0	0.02461	0.0460637	0	0	0.0248774	0	0.0446833	0	0	0.0137863	0	0	0	0	0	0	0	0.0379284	0.0266365	0.0225109	0.0244169	0
ENST00000457998	0.0128828	0.0356285	0	0	0	0.00818255	0	0.0355864	0	0	0.0136084	0	0.0426077	0.030297	0.0037136	0	0	0	0	0.000742292	0.000250116	0	0	0	0	0.0126168	0.0124799	0	0	0.0343268	0	0.00988027	0.00186459	0	0	0.0350346	0.000289753	0.0468793	0.0264865	0.00621285	0.017663	0.00974506	0	0	0	0	0.025967	0	0
ENST00000430107	0	0	0	0.0115124	0	0	0	0.0243904	0	0.0305663	0	0	0.0384097	0.0265859	0.03408	0.003417	0	0.021738	0.0117417	0.0397912	0.0396088	0.0212571	0	0	0.0276573	0.0401955	0	0	0.00793195	0	0.00870983	0	0	0	0.042092	0	0.0459809	0	0	0	0	0	0.0200103	0.0310424	0	0.0444405	0.0252892	0	0
ENST00000451298	0.0173829	0.04012	0	0	0.0207929	0	0.0151279	0	0.0259806	0	0.0114147	0.0174801	0	0	0	0	0	0	0.00746807	0	0	0.0151039	0.0168201	0	0.0112449	0.0182844	0	0	0	0	0.0325448	0	0.0438361	0	0	0.0269808	0	0.00402822	0	0.0421928	0	0.00634234	0	0.0229183	0.0436336	0.027201	0.0451845	0	0.0405291
ENST00000429679	0	0.00870814	0.0267881	0	0.0130173	0.0423555	0	0.0299072	0	0.0267273	0	0	0	0.0412722	0.0239767	0.0143055	0.0174549	0.00755561	0.0258104	0	0	0.0100753	0.0397888	0.00177483	0	0	0	0	0	0.0206409	0	0	0	0	0.00966947	0	0	0	0	0.0071523	0	0	0.0342378	0.00119802	0.00566946	0	0.0299442	0.044664	0
ENST00000519700	0.0490355	0.0190057	0	0	0.043232	0	0	0	0	0	0	0	0.00411306	0.00148994	0.0155318	0.00664975	0	0.00448579	0.0412507	0.00808369	0.00644493	0	0.0452539	0.0228658	0	0	0	0	0	0	0.0164272	0	0.0276716	0.0490752	0	0	0.0105176	0.00902259	0	0.0016118	0	0	0.0330053	0	0.00845121	0	0.0117202	0	0.0425295
ENST00000419745	0	0	0.00404343	0.00215308	0	0	0.0447194	0	0.0094054	0	0	0	0	0.039864	0	0.026167	0.0290593	0	0	0	0	0	0	0	0.00649768	0	0.0468349	0	0	0	0	0.0103993	0.0173536	0	0	0.0488705	0.0377451	0	0.0100794	0	0.0329072	0	0.0269028	0	0.0457922	0.0149459	0	0.00238302	0
ENST00000432535	0	0.0198828	0.0115057	0.0480482	0	0	0	0	0.0115473	0.0123779	0	0	0	0.0322266	0	0.0205237	0.0302047	0.0122519	0	0.00245336	0	0	0.0370859	0.00807625	0	0.00550049	0	0	0.00479664	0.00887939	0	0	0	0.0239186	0	0	0.0266637	0	0	0	0	0	0.00365986	0.0204434	0	0	0	0	0
ENST00000418025	0	0	0	0	0	0	0	0	0	0	0.0342147	0.00462128	0.0274485	0	0	0.0317464	0	0	0	0	0.0404915	0	0.0453162	0.048871	0.0458412	0.0144508	0	0.0252851	0	0.0314517	0.0437856	0	0.00979202	0.0122136	0.0486441	0	0	0	0.0184904	0	0	0.0169999	0	0.00679116	0	0	0.0361084	0.00614551	0
ENST00000540595	0.0208049	0	0.0487092	0.0223947	0.0254726	0.0175147	0	0	0.0257834	0	0.0403765	0.0282882	0	0.0121198	0.0400851	0.0344996	0	0	0.0115671	0	0	0	0	0	0.00163576	0.00497016	0.00514418	0	0.000242552	0.0415004	0	0	0	0.00250343	0	0.0110289	0.00400901	0.0199567	0	0.0228759	0	0	0.0268952	0	0	0	0.0196312	0.0200942	0
ENST00000517505	0.0284419	0.00236672	0	0.0342411	0	0.00576552	0	0.0152387	0	0	0.00567322	0	0.0330947	0.0082894	0.00441987	0.0271629	0.0120375	0	0.0405907	0.0166014	0	0.0172177	0.0158766	0.0205085	0	0.0488373	0	0	0.00330641	0	0.0230503	0	0	0	0	0.0122766	0	0.00813618	0	0.0208252	0	0	0.0376138	0.0418914	0.0128576	0.0390104	0.0213572	0	0
ENST00000432711	0.0229775	0.0468869	0	0	0	0	0.0360405	0	0.0070062	0	0.00565946	0	0	0	0.0298138	0.0324828	0.00289327	0.0270054	0	0	0	0	0	0.00583296	0	0	0	0	0.0322332	0.0134794	0	0	0	0	0	0	0	0.0269201	0.0181328	0.0116985	0	0	0	0.0249049	0.00578435	0	0	0.0205236	0
ENST00000413991	0	0	0	0.0409907	0	0.0125138	0	0	0.00376653	0	0.00889972	0	0.0226738	0	0	0	0.00744937	0	0	0.0489085	0	0.0282663	0.00385796	0.00220828	0.034087	0.00910127	0.0354746	0	0	0.0302903	0.0139032	0	0	0	0.00787712	0.0127174	0	0.0146905	0	0	0.030273	0	0.0125764	0.0100761	0	0.000784093	0	0.0444225	0
ENST00000469759	0	0.00993791	0	0	0	0.00199939	0	0.0292606	0	0	0	0	0.00905441	0.00113849	0	0	0	0	0	0.0038251	0	0.0357632	0.0120327	0.0302085	0	0.0111527	0	0	0	0	0	0	0.0144851	0	0	0.00885104	0.0372782	0	0.010639	0.00968284	0.00959203	0	0.0445836	0.00751021	0	0	0	0	0
ENST00000415652	0	0	0.0227002	0.0225851	0.0217242	0	0	0.0129032	0.012489	0	0	0	0.0455142	0	0	0.0304074	0	0.0263874	0	0.0164428	0	0	0	0	0	0.0332008	0.015639	0	0.0193198	0	0	0	0	0.0114864	0	0	0	0.00898836	0.0447402	0.00727298	0	0	0	0	0.0490558	0	0	0	0
ENST00000426615	0.0306135	0.0160187	0	0	0	0	0.00631668	0	0	0.000299644	0	0.0336078	0	0	0.0304927	0.0464526	0	0.00163817	0	0	0	0.0100338	0	0.046655	0.0195584	0	0	0.00567604	0	0.00595147	0.042345	0	0	0.0136095	0.00869281	0	0	0	0.0125166	0	0	0.0266693	0.0369972	0.0019971	0.0111516	0	0.00285712	0	0.0299343
ENST00000421237	0	0	0	0	0	0.0402729	0.021718	0.0320761	0	0	0	0.00141302	0	0	0	0	0.00146673	0	0.017441	0	0	0	0	0	0	0	0	0	0	0.0248952	0.019242	0	0.0193245	0	0.03586	0.0184857	0	0.00377101	0.00291937	0	0	0	0.0428103	0.024929	0.0360728	0	0.0403805	0	0.0301148
ENST00000451547	0.0192292	0.0271557	0.00914806	0	0	0.0396679	0	0.0206254	0	0	0	0.00905881	0	0	0	0	0	0	0	0.0465247	0	0.0328946	0	0.0149537	0	0	0	0	0	0	0	0.0350535	0	0	0.0284928	0.00264123	0	0.0252635	0	0	0	0	0	0.0262825	0.0460474	0.0135119	0.0262086	0	0
ENST00000434985	0	0.0194446	0.0186382	0	0	0	0.0352451	0	0	0.00986957	0	0.0208079	0	0.0495662	0.044375	0.0171189	0.00417392	0	0.0442022	0	0	0	0	0	0	0.0190238	0	0.00839312	0	0	0	0	0.00890246	0.0327966	0	0	0.0189005	0	0.0400851	0	0	0	0	0.00413995	0	0.0347709	0	0.0405058	0
ENST00000443783	0	0.000368203	0	0.0260924	0.0484365	0.0320559	0.0301108	0	0.0314393	0	0	0	0.0049543	0	0.0202672	0.00440617	0	0	0.0309982	0.0362524	0.0465562	0.00375958	0	0	0	0	0.00111831	0	0	0.034385	0.0100679	0	0	0.0400906	0.00448794	0	0.000566303	0.0325803	0.0291944	0	0	0.0235821	0.0093586	0	0.00452472	0	0	0	0
ENST00000422972	0	0.0339364	0	0	0.0118672	0.0268724	0.0496228	0.0121463	0.0118174	0.0469482	0.0426642	0	0.0282853	0	0	0.00422556	0.0143078	0	0	0.0326763	0	0	0.0137642	0	0	0.0178034	0	0	0.00690801	0	0.0122427	0.0365533	0.0483305	0	0	0	0	0	0	0	0	0	0.0132239	0.0120663	0	0.0435361	0.025363	0	0
ENST00000423793	0	0.00684023	0.0401079	0	0.000233901	0.0330896	0	0.00947677	0	0	0.0186671	0	0	0.0154774	0.0040349	0	0	0	0.0240029	0	0	0.0209602	0	0	0.00669207	0	0	0	0.00404312	0.0113445	0	0	0.026586	0	0.0141152	0	0.000349548	0.00584294	0	0.0182239	0	0	0	0.0189516	0	0.0118705	0.00962513	0.0250311	0
ENST00000479792	0.0358449	0	0	0	0.0120575	0	0.0120863	0	0	0	0.0288785	0	0	0	0.0071347	0	0	0	0.0410686	0	0.0449609	0.0132535	0	0	0.0024689	0	0.0466453	0	0	0.00224828	0	0	0	0.0423059	0	0	0	0	0	0.000568285	0.0040592	0.00748612	0	0	0.0165951	0	0	0	0
ENST00000400306	0	0.011698	0.0393911	0	0.0244266	0.0293574	0	0	0.0418046	0.00616869	0	0	0	0.00477331	0.0245869	0	0	0	0	0.0143662	0	0	0.0178746	0	0.0103895	0	0	0	0.000752447	0	0	0.0468439	0	0.0303028	0	0	0.00329841	0	0	0.038556	0	0	0	0.0333084	0	0	0	0.00822716	0.0364437
ENST00000434990	0	0.0189684	0	0.0168456	0.0148455	0.031791	0	0	0	0	0.0300253	0.0436382	0.034638	0	0.0125832	0	0.0289513	0	0	0	0.0394169	0	0.0148916	0.00206255	0.0470554	0	0	0	0.0190312	0	0.00185269	0	0.041328	0	0.0347477	0	0	0	0	0	0.0308176	0	0	0	0	0	0.0266362	0.0256334	0
ENST00000436739	0	0	0	0.0219171	0.0332795	0	0.0306299	0	0	0.010387	0.00965676	0	0	0	0	0	0	0	0.0406649	0	0	0.0427283	0	0	0.0356682	0.0350134	0	0	0	0.0309022	0.0277639	0	0	0	0.0416264	0.00384983	0.0206807	0	0	0	0	0	0	0	0.0128791	0	0	0	0.0196118
ENST00000530600	0	0	0.00511385	0.0324966	0.0295726	0	0	0	0.0102448	0.0144301	0	0	0	0.00282093	0.0219592	0.0377111	0	0.00544488	0	0.000730586	0	0	0	0	0.00250319	0	0	0	0.00119707	0.0299551	0	0.0461278	0	0.0143199	0	0	0	0.000915368	0	0	0	0	0	0	0.0286471	0	0.048174	0	0.00404805
ENST00000442700	0.0103736	0.0362251	0	0.0277917	0	0	0.015377	0	0	0	0	0.0280633	0.0148851	0.0162684	0.0377192	0.0060648	0.0453265	0	0	0	0	0	0.0454065	0	0	0	0	0.0102531	0	0	0	0	0	0	0	0	0	0.0227764	0	0	0	0.0139265	0.0447974	0	0.0130107	0.0383611	0	0	0.0219415
ENST00000472596	0	0	0	0	0.0249397	0	0.0052994	0	0	0	0.0142328	0.0096729	0	0	0	0.0403232	0	0.0248273	0	0	0.0405642	0.0371078	0	0	0.0289397	0.01906	0	0	0.0355388	0.0463509	0.0163869	0	0	0	0	0.00994699	0	0.0387979	0	0	0.0236713	0	0	0	0	0	0.00802189	0	0.0157131
ENST00000518417	0	0	0	0	0.0133087	0.043288	0.0364599	0.0165097	0.0424218	0.00613549	0	0	0	0.0454802	0	0	0.0482514	0	0	0	0	0	0	0	0	0.047231	0	0	0.0322956	0.00946821	0.0126789	0	0.0492499	0.0476731	0	0.0373814	0.0284239	0	0	0.0409706	0	0.0103465	0.0123409	0	0	0.0109438	0	0	0
ENST00000449713	0	0.0123871	0.000817785	0	0.00556596	0	0	0.0192713	0.0391546	0	0	0	0	0	0	0	0	0	0	0.0362062	0.00580253	0	0.00995476	0	0.00682125	0	0	0.0403567	0	0	0	0.0182197	0.0419879	0.0458188	0.0299092	0	0	0	0.0282308	0.00755656	0.00789995	0	0	0.0370646	0	0	0.0368924	0.0129108	0
ENST00000422858	0.0303952	0.0308459	0.00615475	0	0.0114593	0	0	0.0299706	0	0.0475411	0	0	0	0	0.00495569	0.0273724	0.0131038	0.0374883	0	0.0172903	0	0	0	0.0351723	0.0247033	0	0	0	0	0	0	0.0402491	0	0.0180031	0	0	0.0174439	0.0147381	0	0.0209085	0	0	0.0353819	0	0	0.0487135	0	0.020381	0
ENST00000449466	0	0.0105539	0.0110519	0.047565	0.0264663	0	0	0	0.046782	0.0234657	0	0	0.0151282	0	0	0.0241068	0	0.0197242	0	0	0	0	0	0	0.00306989	0	0	0	0	0	0	0	0.0368649	0.00437884	0.0368455	0	0	0.027098	0	0.0429904	0.0188118	0	0	0	0	0.0316343	0	0	0
ENST00000541404	0.0142115	0	0	0.0352236	0	0	0	0.0377786	0	0.0288422	0	0	0	0.00845958	0.00480873	0.0216825	0	0.0370059	0.0496222	0	0.0338074	0.035761	0	0	0	0	0	0	0.0126883	0	0.00460413	0	0	0	0	0	0.000398454	0.0378558	0	0.020954	0	0	0	0	0	0.0130894	0	0.0438876	0.0260554
ENST00000451341	0.0328466	0	0.018167	0	0.0102017	0.0390322	0	0	0	0	0.0341872	0.0215153	0.0138597	0	0	0	0	0.0380175	0	0.0453661	0.00537481	0	0	0	0	0	0	0.0444519	0	0.0087413	0	0.0399794	0	0	0	0	0.00602497	0	0	0.00815654	0	0	0.0312998	0.0472213	0	0	0	0.000641842	0
ENST00000455671	0	0.0333831	0.00585016	0.0108443	0.015271	0	0.0318433	0	0	0.0417486	0	0	0	0	0.0132987	0	0	0.0114928	0.0412379	0	0	0	0.0338963	0	0.00305632	0	0.00825694	0	0.0195794	0.00826584	0	0.0294819	0	0	0	0	0	0.0114094	0	0.0324169	0	0	0	0.0393287	0	0.0144623	0	0	0
ENST00000417121	0	0.0246608	0	0	0	0	0	0	0	0	0.00484579	0.0265254	0.0435526	0	0	0	0	0.0347855	0	0	0	0.00312961	0	0.0494538	0	0	0.037978	0	0	0	0.020907	0.0378191	0.0197519	0	0	0	0	0	0	0	0	0.0173276	0.0358753	0.0121645	0	0	0	0.00766869	0
ENST00000439059	0.0207597	0.00826792	0.0188726	0	0	0.0435063	0.0375217	0	0	0	0.0168027	0.02315	0.0476589	0	0.0277187	0	0	0.0285278	0.00737856	0	0.0384657	0	0	0	0.00738635	0	0	0	0	0.0475401	0	0	0.0431526	0	0	0	0	0.0349095	0.0294303	0.0140689	0	0.0483207	0	0.0483072	0.00234625	0	0	0.0315108	0
ENST00000456240	0	0	0	0	0.0466207	0.0434583	0	0.0114553	0	0.0321047	0	0	0	0.00280528	0	0.0169513	0	0	0	0	0	0	0.0482687	0	0	0	0.0115261	0.0123172	0.0406778	0.0322179	0	0	0.0335857	0	0	0	0	0.0173193	0	0	0	0.00378158	0.0055436	0	0.0168876	0	0	0	0
ENST00000454535	0	0.0462944	0.0468179	0	0	0	0	0	0	0	0.0476966	0.0355647	0	0.0477148	0	0	0.0288834	0	0.0187874	0	0	0.011481	0	0.0313607	0	0	0	0	0	0	0	0	0.0262469	0.0259701	0.0158702	0	0	0	0	0	0.0105369	0.0249132	0	0.0047185	0.0428978	0	0	0	0
ENST00000505972	0.00791847	0	0	0	0.0458464	0.00822344	0.0166668	0	0.0040212	0.0156567	0	0	0	0	0.0270263	0	0.00923869	0.0471256	0.00631122	0	0.0173418	0	0	0	0	0	0.0128359	0	0.0171982	0	0	0.0235584	0.028462	0	0	0.0137883	0	0.00197601	0	0	0	0	0	0	0	0.0280378	0.00684452	0	0.00167411
ENST00000515296	0	0	0.0343435	0	0	0	0.0162648	0	0.00522689	0.0237085	0.0456583	0.00144453	0	0	0.0382158	0	0	0	0	0	0	0	0	0	0.0166869	0	0	0	0.0069918	0.037642	0	0.0408784	0	0	0	0.00686844	0.0409608	0	0	0	0	0	0.0390167	0	0.00189604	0	0	0	0
ENST00000511547	0.0175859	0	0	0.0364858	0	0	0	0	0	0	0.0257769	0.0261832	0	0	0	0	0.0145908	0	0	0	0	0	0.00573366	0	0	0	0.0431003	0	0	0	0.0160738	0	0	0	0	0.00345345	0	0	0	0	0	0	0	0.0159102	0	0	0.029219	0.0217332	0.0382998
ENST00000528291	0	0.0236062	0.00477797	0.028606	0	0.0499016	0	0	0	0	0	0	0.0239545	0	0.00439	0	0	0	0	0	0	0	0.00122082	0	0.0228063	0	0.0143416	0	0.0035929	0.00741069	0	0	0	0	0	0	0	0.0363886	0	0	0	0	0.03631	0	0.038154	0	0.0393341	0	0.0209683
ENST00000399869	0.0221595	0	0	0	0	0	0	0	0	0	0.0132235	0.0371952	0	0	0.0360177	0	0	0	0.0290073	0	0	0.0146142	0	0	0	0	0	0.0148242	0	0.0379551	0.0144044	0.00672677	0	0	0.0469411	0	0	0	0.0383566	0	0	0	0	0.0474615	0	0.00961526	0	0	0
[truncated: 851 more rows]
[truncated: 952 more columns]
