# Supplementary material for: A Robust Prognostic Gene Signature Based on eRNAs-Driven Genes in Prostate Cancer
Source: Front Genet. 2021 Jun 29;12:676845. doi: 10.3389/fgene.2021.676845 (PMC8276043; doi:10.3389/fgene.2021.676845)
Supplement: Supplementary Table 2 — Functional markers of nine eRNAs-driven genes. [file Table_2.XLSX]

## Sheet: MAPK15
Target gene
MAPK15	GO-Molecular function	GO-Biological process
	ATP binding	cellular response to DNA damage stimulus
	chromatin binding	dopamine uptake
	kinase activity	endoplasmic reticulum organization
	MAP kinase activity	intracellular signal transduction
	protein kinase activity	negative regulation of cell migration
	SH3 domain binding	positive regulation of cell population proliferation
		positive regulation of metaphase/anaphase transition of meiosis I
		positive regulation of spindle assembly
		positive regulation of telomerase activity
		positive regulation of telomere capping
		positive regulation of telomere maintenance via telomerase
		protein autophosphorylation
		protein localization to ciliary transition zone
		regulation of autophagy
		regulation of cilium assembly
		regulation of COPII vesicle coating
		regulation of gene expression

## Sheet: ZNF467
Target gene
ZNF467	GO-Molecular function	GO-Biological process
	DNA binding	regulation of transcription, DNA-templated
	metal ion binding

## Sheet: MC1R
Target gene
MC1R	GO-Molecular function	GO-Biological process
	G protein-coupled peptide receptor activity	adenylate cyclase-activating G protein-coupled receptor signaling pathway
	G protein-coupled receptor activity	G protein-coupled receptor signaling pathway
	melanocortin receptor activity	G protein-coupled receptor signaling pathway, coupled to cyclic nucleotide second messenger
	melanocyte-stimulating hormone receptor activity	intracellular signal transduction
	ubiquitin protein ligase binding	multicellular organism development
		negative regulation of tumor necrosis factor production
		pigmentation
		positive regulation of protein kinase A signaling
		positive regulation of protein kinase B signaling
		positive regulation of protein kinase C signaling
		positive regulation of transcription by RNA polymerase II
		regulation of metabolic process
		UV-damage excision repair
		UV protection

## Sheet: RPL32P3
Target gene
RPL32P3	GO-Molecular function	GO-Biological process
	na	na

## Sheet: UN5CL
Target gene
UN5CL	GO-Molecular function	GO-Biological process
	netrin receptor activity	positive regulation of I-kappaB kinase/NF-kappaB signaling
	peptidase activity	positive regulation of JNK cascade

## Sheet: FANCA
Target gene
FANCA	GO-Molecular function	GO-Biological process
	na	DNA repair
		female gonad development
		interstrand cross-link repair
		male gonad development
		male meiotic nuclear division
		protein-containing complex assembly
		regulation of CD40 signaling pathway
		regulation of cell population proliferation
		regulation of DNA-binding transcription factor activity
		regulation of inflammatory response
		regulation of regulatory T cell differentiation

## Sheet: SPIRE2
Target gene
SPIRE2	GO-Molecular function	GO-Biological process
	actin binding	actin cytoskeleton organization
		actin filament network formation
		actin filament polymerization
		actin nucleation
		cleavage furrow formation
		establishment of meiotic spindle localization
		formin-nucleated actin cable assembly
		Golgi vesicle transport
		intracellular transport
		polar body extrusion after meiotic divisions
		positive regulation of double-strand break repair
		protein transport
		vesicle-mediated transport

## Sheet: GIMAP4
Target gene
GIMAP4	GO-Molecular function	GO-Biological process
	GTP binding	na

## Sheet: ZNF862
Target gene
ZNF862	GO-Molecular function	GO-Biological process
	metal ion binding	regulation of transcription, DNA-templated
	protein dimerization activity
