# Supplementary material for: A Robust Prognostic Gene Signature Based on eRNAs-Driven Genes in Prostate Cancer
Source: Front Genet. 2021 Jun 29;12:676845. doi: 10.3389/fgene.2021.676845 (PMC8276043; doi:10.3389/fgene.2021.676845)
Supplement: Supplementary Table 3 — Clinical factors were analyzed by univariate and multivariate Cox. [file Table_3.XLSX]

## Sheet: 1ulnivariate Cox
Clinical parameter	p value	Hazard ratio
Age	0.18	1.338(0.874-2.047)
Gleason-Score	<0.001	3.907(2.471-6.178)
T-Stage	<0.001	4.018(2.224-7.256)
N-Stage	0.017	1.820(1.112-2.980)
riskScore	<0.001	1.685(1.485-1.913)
PSA	0.003	1.047(0.016-1.079)

## Sheet: 2multivariate Cox
Clinical parameter	p value	Hazard ratio
Age	0.422	1.195(0.774-1.845)
Gleason-Score	0.013	1.951(1.152-3.304)
T-Stage	0.00774663	2.345(1.252-4.446)
N-Stage	0.314	0.762(0.450-1.293)
riskScore	<0.001	1.512(1.294-1.767)
PSA	0.328	1.016(0.984-1.049)
