# Supplementary material for: A Robust Prognostic Gene Signature Based on eRNAs-Driven Genes in Prostate Cancer
Source: Front Genet. 2021 Jun 29;12:676845. doi: 10.3389/fgene.2021.676845 (PMC8276043; doi:10.3389/fgene.2021.676845)
Supplement: Supplementary Table 4 — 130 GO terms of differential expression genes. [file Table_4.XLS]

ONTOLOGY	ID	Description	GeneRatio	BgRatio	pvalue	p.adjust	qvalue	geneID	Count
BP	GO:0006958	complement activation, classical pathway	39/301	137/18670	6.54819169973435e-38	1.71890032118027e-34	1.6232622581973e-34	IGHV2-5/IGLV3-1/IGLV3-21/IGLV1-51/IGLV6-57/IGHV3-21/IGHV1-69/IGHV3-15/IGHV2-26/IGKV5-2/IGHV4-31/IGHV1-69D/IGHV4-59/IGHA1/IGLV2-14/IGLV3-27/IGLV3-25/IGHV3-23/IGKV1-17/IGHV5-51/IGHV3-33/IGLV2-8/IGHV3-7/IGHV3-66/IGLV2-23/IGHV4-28/IGLV3-19/IGHG3/IGLV1-47/IGKV3-15/IGKV3D-20/IGHG1/IGHV3-48/IGHV3-53/IGHV2-70D/IGKC/IGLC7/IGHV4-34/IGHD	39
BP	GO:0002455	humoral immune response mediated by circulating immunoglobulin	39/301	150/18670	3.33237511280109e-36	4.37374233555143e-33	4.13039125823504e-33	IGHV2-5/IGLV3-1/IGLV3-21/IGLV1-51/IGLV6-57/IGHV3-21/IGHV1-69/IGHV3-15/IGHV2-26/IGKV5-2/IGHV4-31/IGHV1-69D/IGHV4-59/IGHA1/IGLV2-14/IGLV3-27/IGLV3-25/IGHV3-23/IGKV1-17/IGHV5-51/IGHV3-33/IGLV2-8/IGHV3-7/IGHV3-66/IGLV2-23/IGHV4-28/IGLV3-19/IGHG3/IGLV1-47/IGKV3-15/IGKV3D-20/IGHG1/IGHV3-48/IGHV3-53/IGHV2-70D/IGKC/IGLC7/IGHV4-34/IGHD	39
BP	GO:0006956	complement activation	39/301	175/18670	2.23342409272862e-33	1.95424608113754e-30	1.84551359241259e-30	IGHV2-5/IGLV3-1/IGLV3-21/IGLV1-51/IGLV6-57/IGHV3-21/IGHV1-69/IGHV3-15/IGHV2-26/IGKV5-2/IGHV4-31/IGHV1-69D/IGHV4-59/IGHA1/IGLV2-14/IGLV3-27/IGLV3-25/IGHV3-23/IGKV1-17/IGHV5-51/IGHV3-33/IGLV2-8/IGHV3-7/IGHV3-66/IGLV2-23/IGHV4-28/IGLV3-19/IGHG3/IGLV1-47/IGKV3-15/IGKV3D-20/IGHG1/IGHV3-48/IGHV3-53/IGHV2-70D/IGKC/IGLC7/IGHV4-34/IGHD	39
BP	GO:0072376	protein activation cascade	39/301	198/18670	3.55040523498868e-31	2.32995343546132e-28	2.20031692852588e-28	IGHV2-5/IGLV3-1/IGLV3-21/IGLV1-51/IGLV6-57/IGHV3-21/IGHV1-69/IGHV3-15/IGHV2-26/IGKV5-2/IGHV4-31/IGHV1-69D/IGHV4-59/IGHA1/IGLV2-14/IGLV3-27/IGLV3-25/IGHV3-23/IGKV1-17/IGHV5-51/IGHV3-33/IGLV2-8/IGHV3-7/IGHV3-66/IGLV2-23/IGHV4-28/IGLV3-19/IGHG3/IGLV1-47/IGKV3-15/IGKV3D-20/IGHG1/IGHV3-48/IGHV3-53/IGHV2-70D/IGKC/IGLC7/IGHV4-34/IGHD	39
BP	GO:0016064	immunoglobulin mediated immune response	39/301	218/18670	1.69790533277673e-29	8.91400299707785e-27	8.41803591302991e-27	IGHV2-5/IGLV3-1/IGLV3-21/IGLV1-51/IGLV6-57/IGHV3-21/IGHV1-69/IGHV3-15/IGHV2-26/IGKV5-2/IGHV4-31/IGHV1-69D/IGHV4-59/IGHA1/IGLV2-14/IGLV3-27/IGLV3-25/IGHV3-23/IGKV1-17/IGHV5-51/IGHV3-33/IGLV2-8/IGHV3-7/IGHV3-66/IGLV2-23/IGHV4-28/IGLV3-19/IGHG3/IGLV1-47/IGKV3-15/IGKV3D-20/IGHG1/IGHV3-48/IGHV3-53/IGHV2-70D/IGKC/IGLC7/IGHV4-34/IGHD	39
BP	GO:0019724	B cell mediated immunity	39/301	221/18670	2.92429555460719e-29	1.27937930514065e-26	1.20819579492981e-26	IGHV2-5/IGLV3-1/IGLV3-21/IGLV1-51/IGLV6-57/IGHV3-21/IGHV1-69/IGHV3-15/IGHV2-26/IGKV5-2/IGHV4-31/IGHV1-69D/IGHV4-59/IGHA1/IGLV2-14/IGLV3-27/IGLV3-25/IGHV3-23/IGKV1-17/IGHV5-51/IGHV3-33/IGLV2-8/IGHV3-7/IGHV3-66/IGLV2-23/IGHV4-28/IGLV3-19/IGHG3/IGLV1-47/IGKV3-15/IGKV3D-20/IGHG1/IGHV3-48/IGHV3-53/IGHV2-70D/IGKC/IGLC7/IGHV4-34/IGHD	39
BP	GO:0030449	regulation of complement activation	28/301	115/18670	2.36125095427039e-25	8.85469107851396e-23	8.3620240561004e-23	IGHV2-5/IGLV3-1/IGLV3-21/IGLV1-51/IGLV6-57/IGHV1-69/IGKV5-2/IGHV4-59/IGLV2-14/IGLV3-27/IGLV3-25/IGHV3-23/IGKV1-17/IGHV3-33/IGLV2-8/IGHV3-7/IGLV2-23/IGLV3-19/IGHG3/IGLV1-47/IGKV3-15/IGKV3D-20/IGHG1/IGHV3-48/IGHV3-53/IGKC/IGLC7/IGHV4-34	28
BP	GO:2000257	regulation of protein activation cascade	28/301	116/18670	3.06841799196093e-25	1.00682465361218e-22	9.50805838298419e-23	IGHV2-5/IGLV3-1/IGLV3-21/IGLV1-51/IGLV6-57/IGHV1-69/IGKV5-2/IGHV4-59/IGLV2-14/IGLV3-27/IGLV3-25/IGHV3-23/IGKV1-17/IGHV3-33/IGLV2-8/IGHV3-7/IGLV2-23/IGLV3-19/IGHG3/IGLV1-47/IGKV3-15/IGKV3D-20/IGHG1/IGHV3-48/IGHV3-53/IGKC/IGLC7/IGHV4-34	28
BP	GO:0006910	phagocytosis, recognition	25/301	84/18670	3.69403284871331e-25	1.07742624754138e-22	1.01747922324209e-22	IGHV2-5/ADGRB1/IGHV3-21/IGHV1-69/IGHV3-15/IGHV2-26/IGHV4-31/IGHV1-69D/IGHV4-59/IGHA1/IGHV3-23/IGHV5-51/IGHV3-33/IGHV3-7/IGHV3-66/IGHV4-28/IGHG3/IGHG1/IGHV3-48/IGHV3-53/IGHV2-70D/IGKC/IGLC7/IGHV4-34/IGHD	25
BP	GO:0006959	humoral immune response	42/301	356/18670	2.94978392786577e-24	7.74318281064764e-22	7.31235910539356e-22	IGHV2-5/IGLV3-1/IGLV3-21/IGLV1-51/IGLV6-57/IGHV3-21/IGHV1-69/IGHV3-15/IGHV2-26/IGKV5-2/IGHV4-31/IGHV1-69D/IGHV4-59/IGHA1/IGLV2-14/IGLV3-27/IGLV3-25/IGHV3-23/IGKV1-17/IGHV5-51/IGHV3-33/IGLV2-8/IGHV3-7/IGHV3-66/IGLV2-23/IGHV4-28/IGLV3-19/IGHG3/IGLV1-47/AZU1/IGKV3-15/IGKV3D-20/IGHG1/IGHV3-48/IGHV3-53/SH2D1A/IGHV2-70D/SLPI/IGKC/IGLC7/IGHV4-34/IGHD	42
BP	GO:0006909	phagocytosis	42/301	369/18670	1.2183859720769e-23	2.90751197881987e-21	2.74574063563741e-21	IGHV2-5/ADGRB1/IGLV3-1/IGLV3-21/IGLV1-51/IGLV6-57/IGHV3-21/IGHV1-69/IGHV3-15/IGHV2-26/IGKV5-2/IGHV4-31/IGHV1-69D/IGHV4-59/IGHA1/IGLV2-14/IGLV3-27/IGLV3-25/IGHV3-23/IGKV1-17/IGHV5-51/IGHV3-33/IGLV2-8/IGHV3-7/IGHV3-66/IGLV2-23/IGHV4-28/IGLV3-19/IGHG3/IGLV1-47/AZU1/IGKV3-15/IGKV3D-20/IGHG1/IGHV3-48/IGHV3-53/IGHV2-70D/IGKC/IGLC7/IGHV4-34/IGHD/SFTPA1	42
BP	GO:0002449	lymphocyte mediated immunity	41/301	352/18670	1.77241522857763e-23	3.87715831251356e-21	3.66143672219326e-21	IGHV2-5/IGLV3-1/IGLV3-21/IGLV1-51/IGLV6-57/KLRC2/IGHV3-21/IGHV1-69/IGHV3-15/IGHV2-26/IGKV5-2/IGHV4-31/IGHV1-69D/IGHV4-59/IGHA1/IGLV2-14/IGLV3-27/IGLV3-25/IGHV3-23/IGKV1-17/IGHV5-51/IGHV3-33/IGLV2-8/IGHV3-7/IGHV3-66/IGLV2-23/IGHV4-28/IGLV3-19/IGHG3/IGLV1-47/IGKV3-15/IGKV3D-20/IGHG1/IGHV3-48/IGHV3-53/SH2D1A/IGHV2-70D/IGKC/IGLC7/IGHV4-34/IGHD	41
BP	GO:0002920	regulation of humoral immune response	28/301	134/18670	2.25494288229962e-23	4.55325005079731e-21	4.29991132616648e-21	IGHV2-5/IGLV3-1/IGLV3-21/IGLV1-51/IGLV6-57/IGHV1-69/IGKV5-2/IGHV4-59/IGLV2-14/IGLV3-27/IGLV3-25/IGHV3-23/IGKV1-17/IGHV3-33/IGLV2-8/IGHV3-7/IGLV2-23/IGLV3-19/IGHG3/IGLV1-47/IGKV3-15/IGKV3D-20/IGHG1/IGHV3-48/IGHV3-53/IGKC/IGLC7/IGHV4-34	28
BP	GO:0002433	immune response-regulating cell surface receptor signaling pathway involved in phagocytosis	28/301	139/18670	6.58622528567881e-23	1.15258942499379e-20	1.08846038931745e-20	IGHV2-5/IGLV3-1/IGLV3-21/IGLV1-51/IGLV6-57/IGHV1-69/IGKV5-2/IGHV4-59/IGLV2-14/IGLV3-27/IGLV3-25/IGHV3-23/IGKV1-17/IGHV3-33/IGLV2-8/IGHV3-7/IGLV2-23/IGLV3-19/IGHG3/IGLV1-47/IGKV3-15/IGKV3D-20/IGHG1/IGHV3-48/IGHV3-53/IGKC/IGLC7/IGHV4-34	28
BP	GO:0038096	Fc-gamma receptor signaling pathway involved in phagocytosis	28/301	139/18670	6.58622528567881e-23	1.15258942499379e-20	1.08846038931745e-20	IGHV2-5/IGLV3-1/IGLV3-21/IGLV1-51/IGLV6-57/IGHV1-69/IGKV5-2/IGHV4-59/IGLV2-14/IGLV3-27/IGLV3-25/IGHV3-23/IGKV1-17/IGHV3-33/IGLV2-8/IGHV3-7/IGLV2-23/IGLV3-19/IGHG3/IGLV1-47/IGKV3-15/IGKV3D-20/IGHG1/IGHV3-48/IGHV3-53/IGKC/IGLC7/IGHV4-34	28
BP	GO:0038094	Fc-gamma receptor signaling pathway	28/301	142/18670	1.22587575557436e-22	2.01120241148918e-20	1.89930092393264e-20	IGHV2-5/IGLV3-1/IGLV3-21/IGLV1-51/IGLV6-57/IGHV1-69/IGKV5-2/IGHV4-59/IGLV2-14/IGLV3-27/IGLV3-25/IGHV3-23/IGKV1-17/IGHV3-33/IGLV2-8/IGHV3-7/IGLV2-23/IGLV3-19/IGHG3/IGLV1-47/IGKV3-15/IGKV3D-20/IGHG1/IGHV3-48/IGHV3-53/IGKC/IGLC7/IGHV4-34	28
BP	GO:0002431	Fc receptor mediated stimulatory signaling pathway	28/301	145/18670	2.24670034988958e-22	3.46916965791773e-20	3.27614818822908e-20	IGHV2-5/IGLV3-1/IGLV3-21/IGLV1-51/IGLV6-57/IGHV1-69/IGKV5-2/IGHV4-59/IGLV2-14/IGLV3-27/IGLV3-25/IGHV3-23/IGKV1-17/IGHV3-33/IGLV2-8/IGHV3-7/IGLV2-23/IGLV3-19/IGHG3/IGLV1-47/IGKV3-15/IGKV3D-20/IGHG1/IGHV3-48/IGHV3-53/IGKC/IGLC7/IGHV4-34	28
BP	GO:0002526	acute inflammatory response	32/301	220/18670	1.81944845305522e-21	2.6533623273722e-19	2.50573164148833e-19	IGHV2-5/IGLV3-1/IGLV3-21/IGLV1-51/IGLV6-57/IGHV1-69/IGKV5-2/IGHV4-59/VNN1/IGLV2-14/IGLV3-27/IGLV3-25/IGHV3-23/HPR/IGKV1-17/IGHV3-33/IGLV2-8/IGHV3-7/IGLV2-23/IGLV3-19/IGHG3/IGLV1-47/IGKV3-15/IGKV3D-20/IGHG1/IGHV3-48/IGHV3-53/UGT1A1/MYLK3/IGKC/IGLC7/IGHV4-34	32
BP	GO:0002673	regulation of acute inflammatory response	28/301	159/18670	3.15551568835962e-21	4.35959404312842e-19	4.11703016403706e-19	IGHV2-5/IGLV3-1/IGLV3-21/IGLV1-51/IGLV6-57/IGHV1-69/IGKV5-2/IGHV4-59/IGLV2-14/IGLV3-27/IGLV3-25/IGHV3-23/IGKV1-17/IGHV3-33/IGLV2-8/IGHV3-7/IGLV2-23/IGLV3-19/IGHG3/IGLV1-47/IGKV3-15/IGKV3D-20/IGHG1/IGHV3-48/IGHV3-53/IGKC/IGLC7/IGHV4-34	28
BP	GO:0002460	adaptive immune response based on somatic recombination of immune receptors built from immunoglobulin superfamily domains	39/301	361/18670	3.57209316648571e-21	4.68837228101249e-19	4.42751547740729e-19	IGHV2-5/IGLV3-1/IGLV3-21/IGLV1-51/IGLV6-57/IGHV3-21/IGHV1-69/IGHV3-15/IGHV2-26/IGKV5-2/IGHV4-31/IGHV1-69D/IGHV4-59/IGHA1/IGLV2-14/IGLV3-27/IGLV3-25/IGHV3-23/IGKV1-17/IGHV5-51/IGHV3-33/IGLV2-8/IGHV3-7/IGHV3-66/IGLV2-23/IGHV4-28/IGLV3-19/IGHG3/IGLV1-47/IGKV3-15/IGKV3D-20/IGHG1/IGHV3-48/IGHV3-53/IGHV2-70D/IGKC/IGLC7/IGHV4-34/IGHD	39
BP	GO:0006911	phagocytosis, engulfment	25/301	118/18670	3.84063282125532e-21	4.80079102656914e-19	4.53367934539161e-19	IGHV2-5/ADGRB1/IGHV3-21/IGHV1-69/IGHV3-15/IGHV2-26/IGHV4-31/IGHV1-69D/IGHV4-59/IGHA1/IGHV3-23/IGHV5-51/IGHV3-33/IGHV3-7/IGHV3-66/IGHV4-28/IGHG3/IGHG1/IGHV3-48/IGHV3-53/IGHV2-70D/IGKC/IGLC7/IGHV4-34/IGHD	25
BP	GO:0099024	plasma membrane invagination	25/301	127/18670	2.61106121657271e-20	3.11547076977425e-18	2.94212878709508e-18	IGHV2-5/ADGRB1/IGHV3-21/IGHV1-69/IGHV3-15/IGHV2-26/IGHV4-31/IGHV1-69D/IGHV4-59/IGHA1/IGHV3-23/IGHV5-51/IGHV3-33/IGHV3-7/IGHV3-66/IGHV4-28/IGHG3/IGHG1/IGHV3-48/IGHV3-53/IGHV2-70D/IGKC/IGLC7/IGHV4-34/IGHD	25
BP	GO:0070613	regulation of protein processing	28/301	180/18670	1.02911100286554e-19	1.17452886196611e-17	1.1091791358116e-17	IGHV2-5/IGLV3-1/IGLV3-21/IGLV1-51/IGLV6-57/IGHV1-69/IGKV5-2/IGHV4-59/IGLV2-14/IGLV3-27/IGLV3-25/IGHV3-23/IGKV1-17/IGHV3-33/IGLV2-8/IGHV3-7/IGLV2-23/IGLV3-19/IGHG3/IGLV1-47/IGKV3-15/IGKV3D-20/IGHG1/IGHV3-48/IGHV3-53/IGKC/IGLC7/IGHV4-34	28
BP	GO:0010324	membrane invagination	25/301	135/18670	1.25817753439194e-19	1.37613167824118e-17	1.29956495328641e-17	IGHV2-5/ADGRB1/IGHV3-21/IGHV1-69/IGHV3-15/IGHV2-26/IGHV4-31/IGHV1-69D/IGHV4-59/IGHA1/IGHV3-23/IGHV5-51/IGHV3-33/IGHV3-7/IGHV3-66/IGHV4-28/IGHG3/IGHG1/IGHV3-48/IGHV3-53/IGHV2-70D/IGKC/IGLC7/IGHV4-34/IGHD	25
BP	GO:1903317	regulation of protein maturation	28/301	182/18670	1.39819399018882e-19	1.46810368969826e-17	1.38641972500828e-17	IGHV2-5/IGLV3-1/IGLV3-21/IGLV1-51/IGLV6-57/IGHV1-69/IGKV5-2/IGHV4-59/IGLV2-14/IGLV3-27/IGLV3-25/IGHV3-23/IGKV1-17/IGHV3-33/IGLV2-8/IGHV3-7/IGLV2-23/IGLV3-19/IGHG3/IGLV1-47/IGKV3-15/IGKV3D-20/IGHG1/IGHV3-48/IGHV3-53/IGKC/IGLC7/IGHV4-34	28
BP	GO:0002429	immune response-activating cell surface receptor signaling pathway	42/301	473/18670	1.6813739680786e-19	1.69754102546397e-17	1.60309137442312e-17	IGHV2-5/IGLV3-1/IGLV3-21/IGLV1-51/IGLV6-57/MUCL1/MUC1/IGHV3-21/IGHV1-69/IGHV3-15/IGHV2-26/IGKV5-2/IGHV4-31/IGHV1-69D/IGHV4-59/IGHA1/IGLV2-14/IGLV3-27/LAT/IGLV3-25/IGHV3-23/IGKV1-17/IGHV5-51/IGHV3-33/IGLV2-8/IGHV3-7/IGHV3-66/IGLV2-23/IGHV4-28/IGLV3-19/IGHG3/IGLV1-47/IGKV3-15/IGKV3D-20/IGHG1/IGHV3-48/IGHV3-53/IGHV2-70D/IGKC/IGLC7/IGHV4-34/IGHD	42
BP	GO:0038095	Fc-epsilon receptor signaling pathway	27/301	169/18670	2.32820172210726e-19	2.26352945204872e-17	2.13758871561895e-17	IGHV2-5/IGLV3-1/IGLV3-21/IGLV1-51/IGLV6-57/IGHV1-69/IGKV5-2/IGHV4-59/IGLV2-14/IGLV3-27/LAT/IGLV3-25/IGHV3-23/IGKV1-17/IGHV3-33/IGLV2-8/IGHV3-7/IGLV2-23/IGLV3-19/IGLV1-47/IGKV3-15/IGKV3D-20/IGHV3-48/IGHV3-53/IGKC/IGLC7/IGHV4-34	27
BP	GO:0050853	B cell receptor signaling pathway	24/301	129/18670	6.16086863657182e-19	5.77581434678608e-17	5.45445324779196e-17	IGHV2-5/IGHV3-21/IGHV1-69/IGHV3-15/IGHV2-26/IGHV4-31/IGHV1-69D/IGHV4-59/IGHA1/IGHV3-23/IGHV5-51/IGHV3-33/IGHV3-7/IGHV3-66/IGHV4-28/IGHG3/IGHG1/IGHV3-48/IGHV3-53/IGHV2-70D/IGKC/IGLC7/IGHV4-34/IGHD	24
BP	GO:0050871	positive regulation of B cell activation	24/301	142/18670	6.38980929909403e-18	5.78387910693856e-16	5.46206929196604e-16	IGHV2-5/IGHV3-21/IGHV1-69/IGHV3-15/IGHV2-26/IGHV4-31/IGHV1-69D/IGHV4-59/IGHA1/IGHV3-23/IGHV5-51/IGHV3-33/IGHV3-7/IGHV3-66/IGHV4-28/IGHG3/IGHG1/IGHV3-48/IGHV3-53/IGHV2-70D/IGKC/IGLC7/IGHV4-34/IGHD	24
BP	GO:0038093	Fc receptor signaling pathway	29/301	241/18670	2.99475954921198e-17	2.62041460556048e-15	2.47461710119095e-15	IGHV2-5/IGLV3-1/IGLV3-21/IGLV1-51/IGLV6-57/IGHV1-69/IGKV5-2/IGHV4-59/IGLV2-14/IGLV3-27/LAT/IGLV3-25/IGHV3-23/IGKV1-17/IGHV3-33/IGLV2-8/IGHV3-7/IGLV2-23/IGLV3-19/IGHG3/IGLV1-47/IGKV3-15/IGKV3D-20/IGHG1/IGHV3-48/IGHV3-53/IGKC/IGLC7/IGHV4-34	29
BP	GO:0050864	regulation of B cell activation	25/301	184/18670	2.77482259083979e-16	2.34964816159821e-14	2.21891585787018e-14	IGHV2-5/IGHV3-21/IGHV1-69/IGHV3-15/IGHV2-26/IGHV4-31/IGHV1-69D/IGHV4-59/IGHA1/IGHV3-23/IGHV5-51/IGHV3-33/IGHV3-7/IGHV3-66/INHA/IGHV4-28/IGHG3/IGHG1/IGHV3-48/IGHV3-53/IGHV2-70D/IGKC/IGLC7/IGHV4-34/IGHD	25
BP	GO:0008037	cell recognition	26/301	215/18670	1.2411852814863e-15	1.01815980121923e-13	9.61510308519811e-14	IGHV2-5/ADGRB1/CELSR3/IGHV3-21/IGHV1-69/IGHV3-15/IGHV2-26/IGHV4-31/IGHV1-69D/IGHV4-59/IGHA1/IGHV3-23/IGHV5-51/IGHV3-33/IGHV3-7/IGHV3-66/IGHV4-28/IGHG3/IGHG1/IGHV3-48/IGHV3-53/IGHV2-70D/IGKC/IGLC7/IGHV4-34/IGHD	26
BP	GO:0006898	receptor-mediated endocytosis	29/301	316/18670	4.06339389603098e-14	3.2322451445701e-12	3.05240594103763e-12	IGHV2-5/IGLV3-1/IGLV3-21/IGLV1-51/IGLV6-57/IGHV1-69/IGKV5-2/ALB/IGHV4-59/IGHA1/IGLV2-14/IGLV3-27/IGLV3-25/IGHV3-23/HPR/IGKV1-17/IGHV3-33/IGLV2-8/IGHV3-7/IGLV2-23/IGLV3-19/IGLV1-47/IGKV3-15/IGKV3D-20/IGHV3-48/IGHV3-53/IGKC/IGLC7/IGHV4-34	29
BP	GO:0016485	protein processing	28/301	328/18670	6.83072675031732e-13	5.27372285870087e-11	4.98029767708894e-11	IGHV2-5/IGLV3-1/IGLV3-21/IGLV1-51/IGLV6-57/IGHV1-69/IGKV5-2/IGHV4-59/IGLV2-14/IGLV3-27/IGLV3-25/IGHV3-23/IGKV1-17/IGHV3-33/IGLV2-8/IGHV3-7/IGLV2-23/IGLV3-19/IGHG3/IGLV1-47/IGKV3-15/IGKV3D-20/IGHG1/IGHV3-48/IGHV3-53/IGKC/IGLC7/IGHV4-34	28
BP	GO:0042742	defense response to bacterium	28/301	330/18670	7.92710315052147e-13	5.9453273628911e-11	5.61453471262498e-11	IGHV2-5/ADGRB1/IGHV3-21/IGHV1-69/IGHV3-15/IGHV2-26/IGHV4-31/IGHV1-69D/IGHV4-59/VGF/IGHA1/IGHV3-23/IGHV5-51/IGHV3-33/IGHV3-7/IGHV3-66/IGHV4-28/IGHG3/AZU1/IGHG1/IGHV3-48/IGHV3-53/IGHV2-70D/SLPI/IGKC/IGLC7/IGHV4-34/IGHD	28
BP	GO:0050727	regulation of inflammatory response	32/301	485/18670	1.51391750057246e-11	1.10389817750075e-09	1.04247827890297e-09	IGHV2-5/IGLV3-1/IGLV3-21/IGLV1-51/IGLV6-57/IGHV1-69/IGKV5-2/IGHV4-59/IGLV2-14/IGLV3-27/IGLV3-25/IGHV3-23/IGKV1-17/IGHV3-33/IGLV2-8/IGHV3-7/IGLV2-23/IGLV3-19/FFAR4/IGHG3/IGLV1-47/IGKV3-15/SUCNR1/AGT/C1QTNF3/IGKV3D-20/IGHG1/IGHV3-48/IGHV3-53/IGKC/IGLC7/IGHV4-34	32
BP	GO:0042113	B cell activation	25/301	310/18670	4.24188735777423e-11	3.00944711193442e-09	2.84200418991701e-09	IGHV2-5/IGHV3-21/IGHV1-69/IGHV3-15/IGHV2-26/IGHV4-31/IGHV1-69D/IGHV4-59/IGHA1/IGHV3-23/IGHV5-51/IGHV3-33/IGHV3-7/IGHV3-66/INHA/IGHV4-28/IGHG3/IGHG1/IGHV3-48/IGHV3-53/IGHV2-70D/IGKC/IGLC7/IGHV4-34/IGHD	25
BP	GO:0050851	antigen receptor-mediated signaling pathway	25/301	316/18670	6.40435546874029e-11	4.4119505125241e-09	4.16647356671449e-09	IGHV2-5/IGHV3-21/IGHV1-69/IGHV3-15/IGHV2-26/IGHV4-31/IGHV1-69D/IGHV4-59/IGHA1/LAT/IGHV3-23/IGHV5-51/IGHV3-33/IGHV3-7/IGHV3-66/IGHV4-28/IGHG3/IGHG1/IGHV3-48/IGHV3-53/IGHV2-70D/IGKC/IGLC7/IGHV4-34/IGHD	25
BP	GO:0051604	protein maturation	28/301	397/18670	6.55489790432152e-11	4.4119505125241e-09	4.16647356671449e-09	IGHV2-5/IGLV3-1/IGLV3-21/IGLV1-51/IGLV6-57/IGHV1-69/IGKV5-2/IGHV4-59/IGLV2-14/IGLV3-27/IGLV3-25/IGHV3-23/IGKV1-17/IGHV3-33/IGLV2-8/IGHV3-7/IGLV2-23/IGLV3-19/IGHG3/IGLV1-47/IGKV3-15/IGKV3D-20/IGHG1/IGHV3-48/IGHV3-53/IGKC/IGLC7/IGHV4-34	28
BP	GO:0050900	leukocyte migration	31/301	499/18670	1.4527366152539e-10	9.53358403760374e-09	9.00314402348143e-09	IGHV2-5/IGLV3-1/IGLV3-21/SLC16A8/IGLV1-51/IGLV6-57/IGHV1-69/IGKV5-2/IGHV4-59/IGHA1/IGLV2-14/IGLV3-27/DBH/IGLV3-25/IGHV3-23/IGKV1-17/IGHV3-33/IGLV2-8/IGHV3-7/IGLV2-23/IGLV3-19/IGLV1-47/AZU1/IGKV3-15/BMP5/IGKV3D-20/IGHV3-48/IGHV3-53/IGKC/IGLC7/IGHV4-34	31
BP	GO:0051251	positive regulation of lymphocyte activation	25/301	334/18670	2.08167379341151e-10	1.33277895309883e-08	1.25862433465574e-08	IGHV2-5/IGHV3-21/IGHV1-69/IGHV3-15/IGHV2-26/IGHV4-31/IGHV1-69D/IGHV4-59/VNN1/IGHA1/IGHV3-23/IGHV5-51/IGHV3-33/IGHV3-7/IGHV3-66/IGHV4-28/IGHG3/IGHG1/IGHV3-48/IGHV3-53/IGHV2-70D/IGKC/IGLC7/IGHV4-34/IGHD	25
BP	GO:0002377	immunoglobulin production	19/301	193/18670	3.47906996709701e-10	2.17441872943563e-08	2.05343603321139e-08	IGLV9-49/IGLV3-1/IGLV3-21/IGLV1-51/IGLV6-57/IGKV5-2/IGLV2-14/IGLV3-27/IGLV3-25/IGKV1-17/IGLV2-8/IGLV2-23/IGLV3-19/IGLV1-47/IGKV3-15/IGKV3D-20/IGKV1-27/IGKV1-6/IGKC	19
BP	GO:0002697	regulation of immune effector process	29/301	458/18670	3.79273160375975e-10	2.3153303395045e-08	2.18650744843432e-08	IGHV2-5/IGLV3-1/IGLV3-21/IGLV1-51/IGLV6-57/IGHV1-69/IGKV5-2/IGHV4-59/IGLV2-14/IGLV3-27/IGLV3-25/IGHV3-23/IGKV1-17/IGHV3-33/IGLV2-8/IGHV3-7/IGLV2-23/IGLV3-19/IGHG3/IGLV1-47/IGKV3-15/IGKV3D-20/IGHG1/IGHV3-48/IGHV3-53/SH2D1A/IGKC/IGLC7/IGHV4-34	29
BP	GO:0002696	positive regulation of leukocyte activation	25/301	380/18670	3.01998611424748e-09	1.80169626134083e-07	1.70145150695044e-07	IGHV2-5/IGHV3-21/IGHV1-69/IGHV3-15/IGHV2-26/IGHV4-31/IGHV1-69D/IGHV4-59/VNN1/IGHA1/IGHV3-23/IGHV5-51/IGHV3-33/IGHV3-7/IGHV3-66/IGHV4-28/IGHG3/IGHG1/IGHV3-48/IGHV3-53/IGHV2-70D/IGKC/IGLC7/IGHV4-34/IGHD	25
BP	GO:0050867	positive regulation of cell activation	25/301	394/18670	6.27455808390628e-09	3.66015888227866e-07	3.45651094446767e-07	IGHV2-5/IGHV3-21/IGHV1-69/IGHV3-15/IGHV2-26/IGHV4-31/IGHV1-69D/IGHV4-59/VNN1/IGHA1/IGHV3-23/IGHV5-51/IGHV3-33/IGHV3-7/IGHV3-66/IGHV4-28/IGHG3/IGHG1/IGHV3-48/IGHV3-53/IGHV2-70D/IGKC/IGLC7/IGHV4-34/IGHD	25
BP	GO:0051249	regulation of lymphocyte activation	27/301	485/18670	2.4300293096725e-08	1.38670150823702e-06	1.30954668747797e-06	IGHV2-5/IGHV3-21/IGHV1-69/IGHV3-15/IGHV2-26/IGHV4-31/IGHV1-69D/IGHV4-59/VNN1/IGHA1/LAT/IGHV3-23/IGHV5-51/IGHV3-33/IGHV3-7/IGHV3-66/INHA/IGHV4-28/IGHG3/IGHG1/IGHV3-48/IGHV3-53/IGHV2-70D/IGKC/IGLC7/IGHV4-34/IGHD	27
BP	GO:0002440	production of molecular mediator of immune response	19/301	286/18670	2.15636620449304e-07	1.20435346527537e-05	1.13734432510215e-05	IGLV9-49/IGLV3-1/IGLV3-21/IGLV1-51/IGLV6-57/IGKV5-2/IGLV2-14/IGLV3-27/IGLV3-25/IGKV1-17/IGLV2-8/IGLV2-23/IGLV3-19/IGLV1-47/IGKV3-15/IGKV3D-20/IGKV1-27/IGKV1-6/IGKC	19
BP	GO:0030239	myofibril assembly	10/301	73/18670	2.58956937090054e-07	1.41617074971123e-05	1.33737628694534e-05	CASQ1/MYOZ2/MYOM1/ACTA1/NKX2-5/MYLK3/LDB3/MYOM2/MYH6/ACTC1	10
BP	GO:0045214	sarcomere organization	8/301	53/18670	1.9635428306193e-06	0.000105189794497463	9.9337129239709e-05	CASQ1/MYOZ2/MYOM1/NKX2-5/MYLK3/LDB3/MYOM2/MYH6	8
BP	GO:0007215	glutamate receptor signaling pathway	10/301	100/18670	4.91845726477414e-06	0.000258219006400643	0.000243851933864065	GRIN3B/UNC13A/LRRC7/NETO1/SSTR1/GRM7/GRIN2C/CNIH2/GRM8/GRIN3A	10
BP	GO:0070286	axonemal dynein complex assembly	6/301	32/18670	1.06360325425052e-05	0.000547442851452475	0.000516983625131059	DNAAF1/TEKT2/DNAI1/CCDC114/ZMYND10/CFAP73	6
BP	GO:0003341	cilium movement	8/301	68/18670	1.3284046891071e-05	0.000670588905558874	0.0006332779438962	DNAAF1/TEKT2/ROPN1L/DNAI1/ZBBX/CCDC114/SPAG17/CFAP73	8
BP	GO:0035725	sodium ion transmembrane transport	11/301	140/18670	1.71043409792313e-05	0.000832538745818289	0.000786217041163737	SLC34A3/ASIC3/NETO1/SLC24A2/ASIC2/SLC17A4/SCN4A/ATP12A/ATP1A2/HECW1/TRPM5	11
BP	GO:0010927	cellular component assembly involved in morphogenesis	10/301	115/18670	1.71265113425477e-05	0.000832538745818289	0.000786217041163737	CASQ1/MYOZ2/MYOM1/ACTA1/NKX2-5/MYLK3/LDB3/MYOM2/MYH6/ACTC1	10
BP	GO:0055002	striated muscle cell development	12/301	173/18670	2.49873881087169e-05	0.00119257988700694	0.0011262258181058	CASQ1/SHOX2/MYOZ2/AGT/MYOM1/ACTA1/NKX2-5/MYLK3/LDB3/MYOM2/MYH6/ACTC1	12
BP	GO:0055001	muscle cell development	12/301	186/18670	5.09147524395061e-05	0.00238662902060185	0.00225383913524506	CASQ1/SHOX2/MYOZ2/AGT/MYOM1/ACTA1/NKX2-5/MYLK3/LDB3/MYOM2/MYH6/ACTC1	12
BP	GO:0055003	cardiac myofibril assembly	5/301	26/18670	5.24838485349552e-05	0.00241701934042557	0.00228253856509362	MYOM1/NKX2-5/MYLK3/MYOM2/ACTC1	5
BP	GO:0030240	skeletal muscle thin filament assembly	4/301	14/18670	5.83526387029134e-05	0.00264095994129565	0.00249401931298296	MYOM1/ACTA1/MYOM2/ACTC1	4
BP	GO:0035082	axoneme assembly	7/301	62/18670	6.07910593589676e-05	0.00270468696300491	0.00255420062070239	DNAAF1/TEKT2/DNAI1/CCDC114/ZMYND10/SPAG17/CFAP73	7
BP	GO:0036159	inner dynein arm assembly	4/301	15/18670	7.8563972478656e-05	0.0034371737959412	0.00324593254714447	DNAAF1/TEKT2/ZMYND10/CFAP73	4
BP	GO:0014866	skeletal myofibril assembly	4/301	16/18670	0.000103425917363076	0.00445070546029629	0.00420307222415951	MYOM1/ACTA1/MYOM2/ACTC1	4
BP	GO:0001578	microtubule bundle formation	8/301	91/18670	0.00011091611754501	0.00469604529928468	0.00443476157586583	DNAAF1/TEKT2/DNAI1/CCDC114/ZMYND10/SPAG17/TRIM46/CFAP73	8
BP	GO:0036158	outer dynein arm assembly	4/301	17/18670	0.000133538046565692	0.00556408527357048	0.00525450458917633	DNAAF1/DNAI1/CCDC114/ZMYND10	4
BP	GO:0048489	synaptic vesicle transport	10/301	152/18670	0.000182683933026148	0.00737762037220982	0.00696713623119965	CADPS/CPLX2/SYT5/UNC13A/CNIH2/PPFIA2/CAMK2A/GRIN3A/TRIM46/DOC2A	10
BP	GO:0097480	establishment of synaptic vesicle localization	10/301	152/18670	0.000182683933026148	0.00737762037220982	0.00696713623119965	CADPS/CPLX2/SYT5/UNC13A/CNIH2/PPFIA2/CAMK2A/GRIN3A/TRIM46/DOC2A	10
BP	GO:0017156	calcium ion regulated exocytosis	10/301	154/18670	0.0002032243561078	0.00808278689065114	0.00763306792079537	CADPS/CPLX2/SYT5/UNC13A/PPFIA2/CAMK2A/GRIN3A/CACNA1I/CDK5R2/DOC2A	10
BP	GO:0052695	cellular glucuronidation	4/301	19/18670	0.000212012065487514	0.00830644286424962	0.00784427987781768	UGT2B11/UGT2B17/UGT2B15/UGT1A1	4
BP	GO:0006814	sodium ion transport	12/301	218/18670	0.000228919111809106	0.00883695100733681	0.00834527102647747	SLC34A3/ASIC3/NETO1/SLC24A2/ASIC2/SLC17A4/SCN4A/ATP12A/NKX2-5/ATP1A2/HECW1/TRPM5	12
BP	GO:0051146	striated muscle cell differentiation	14/301	293/18670	0.000306101864876133	0.0116451796420268	0.0109972523536734	ADGRB1/CASQ1/SHOX2/MYOZ2/AGT/MYOM1/ACTA1/NKX2-5/MYLK3/LDB3/MYOM2/MYH6/ACTC1/MIR200B	14
BP	GO:0097479	synaptic vesicle localization	10/301	163/18670	0.000321299019152676	0.0120487132182253	0.0113783336857827	CADPS/CPLX2/SYT5/UNC13A/CNIH2/PPFIA2/CAMK2A/GRIN3A/TRIM46/DOC2A	10
BP	GO:0060415	muscle tissue morphogenesis	7/301	82/18670	0.00035727274378468	0.0132090274990815	0.0124740891269521	SHOX2/MYOM1/COL11A1/NKX2-5/MYOM2/MYH6/ACTC1	7
BP	GO:0048738	cardiac muscle tissue development	12/301	233/18670	0.00041937537838346	0.015289727336897	0.0144390207031147	SGCG/FGF20/AGT/BMP5/MYOM1/COL11A1/NKX2-5/MYLK3/MYOM2/MYH6/ACTC1/MIR200B	12
BP	GO:0017158	regulation of calcium ion-dependent exocytosis	8/301	112/18670	0.00046389477629258	0.0166811477776441	0.0157530237659557	CPLX2/SYT5/PPFIA2/CAMK2A/GRIN3A/CACNA1I/CDK5R2/DOC2A	8
BP	GO:0006063	uronic acid metabolic process	4/301	24/18670	0.000545467828860845	0.0189837974127333	0.0179275560529271	UGT2B11/UGT2B17/UGT2B15/UGT1A1	4
BP	GO:0019585	glucuronate metabolic process	4/301	24/18670	0.000545467828860845	0.0189837974127333	0.0179275560529271	UGT2B11/UGT2B17/UGT2B15/UGT1A1	4
BP	GO:0048644	muscle organ morphogenesis	7/301	88/18670	0.000549626134616279	0.0189837974127333	0.0179275560529271	SHOX2/MYOM1/COL11A1/NKX2-5/MYOM2/MYH6/ACTC1	7
BP	GO:0055013	cardiac muscle cell development	7/301	89/18670	0.000588455483915422	0.0200609824062076	0.0189448074452607	AGT/MYOM1/NKX2-5/MYLK3/MYOM2/MYH6/ACTC1	7
BP	GO:0014706	striated muscle tissue development	16/301	390/18670	0.000630135572883567	0.0212064856258893	0.020026575899336	CASQ1/SHOX2/MYOZ2/SGCG/FGF20/AGT/BMP5/MYOM1/COL11A1/ACTA1/NKX2-5/MYLK3/MYOM2/MYH6/ACTC1/MIR200B	16
BP	GO:0001505	regulation of neurotransmitter levels	15/301	354/18670	0.000666289115693285	0.0221393535277832	0.0209075398728539	PAH/CADPS/CPLX2/SYT5/DBH/UNC13A/AGT/PPFIA2/GABRA2/CAMK2A/SYNGR3/ATP1A2/GRIN3A/DOC2A/SLC6A4	15
BP	GO:0016079	synaptic vesicle exocytosis	8/301	119/18670	0.000694566849496769	0.0227904747491127	0.0215224332969065	CADPS/CPLX2/SYT5/UNC13A/PPFIA2/CAMK2A/GRIN3A/DOC2A	8
BP	GO:0055008	cardiac muscle tissue morphogenesis	6/301	69/18670	0.000854312546861703	0.027686054759407	0.0261456276524927	MYOM1/COL11A1/NKX2-5/MYOM2/MYH6/ACTC1	6
BP	GO:0055006	cardiac cell development	7/301	95/18670	0.000869546199866393	0.0278360826176742	0.0262873080960893	AGT/MYOM1/NKX2-5/MYLK3/MYOM2/MYH6/ACTC1	7
BP	GO:0060537	muscle tissue development	16/301	408/18670	0.00101560340272351	0.0321199871343278	0.0303328600306134	CASQ1/SHOX2/MYOZ2/SGCG/FGF20/AGT/BMP5/MYOM1/COL11A1/ACTA1/NKX2-5/MYLK3/MYOM2/MYH6/ACTC1/MIR200B	16
BP	GO:0034754	cellular hormone metabolic process	8/301	129/18670	0.00117594989669003	0.0367484342715635	0.0347037845451758	SULT1E1/CYP26A1/UGT2B11/BMP5/AFP/HSD17B3/DHRS2/UGT1A1	8
BP	GO:0055007	cardiac muscle cell differentiation	8/301	132/18670	0.00136312700904415	0.0420965693969517	0.0397543542575725	AGT/MYOM1/NKX2-5/MYLK3/MYOM2/MYH6/ACTC1/MIR200B	8
BP	GO:0006836	neurotransmitter transport	12/301	269/18670	0.00146734939893331	0.0447882810720922	0.0422963015237201	CADPS/CPLX2/SYT5/UNC13A/PPFIA2/GABRA2/CAMK2A/SYNGR3/ATP1A2/GRIN3A/DOC2A/SLC6A4	12
BP	GO:0031032	actomyosin structure organization	10/301	199/18670	0.00150154053563944	0.0453051023684314	0.042784367349436	CASQ1/MYOZ2/MYOM1/ACTA1/NKX2-5/MYLK3/LDB3/MYOM2/MYH6/ACTC1	10
BP	GO:0014874	response to stimulus involved in regulation of muscle adaptation	3/301	15/18670	0.00163493840811239	0.0487694695601706	0.0460559802763716	CASQ1/AGT/PRKAG3	3
CC	GO:0019814	immunoglobulin complex	42/320	159/19717	4.40924984442243e-39	1.4153692000596e-36	1.22994864081257e-36	IGHV2-5/IGLV9-49/IGLV3-1/IGLV3-21/IGLV1-51/IGLV6-57/IGHV3-21/IGHV1-69/IGHV3-15/IGHV2-26/IGKV5-2/IGHV4-31/IGHV1-69D/IGHV4-59/IGHA1/IGLV2-14/IGLV3-27/IGLV3-25/IGHV3-23/IGKV1-17/IGHV5-51/IGHV3-33/IGLV2-8/IGHV3-7/IGHV3-66/IGLV2-23/IGHV4-28/IGLV3-19/IGHG3/IGLV1-47/IGKV3-15/IGKV3D-20/IGKV1-27/IGKV1-6/IGHG1/IGHV3-48/IGHV3-53/IGHV2-70D/IGKC/IGLC7/IGHV4-34/IGHD	42
CC	GO:0042571	immunoglobulin complex, circulating	24/320	72/19717	1.8476207039787e-25	2.96543122988582e-23	2.57694466607556e-23	IGHV2-5/IGHV3-21/IGHV1-69/IGHV3-15/IGHV2-26/IGHV4-31/IGHV1-69D/IGHV4-59/IGHA1/IGHV3-23/IGHV5-51/IGHV3-33/IGHV3-7/IGHV3-66/IGHV4-28/IGHG3/IGHG1/IGHV3-48/IGHV3-53/IGHV2-70D/IGKC/IGLC7/IGHV4-34/IGHD	24
CC	GO:0072562	blood microparticle	19/320	147/19717	3.27864673476476e-12	3.5081520061983e-10	3.04856626214969e-10	IGLV3-21/ALB/IGHA1/HSPA7/IGLV3-25/IGHV3-23/HPR/IGKV1-17/IGHV3-7/IGHG3/IGLV1-47/IGKV3-15/AGT/IGHG1/HBE1/ACTA1/IGKC/ACTC1/IGHD	19
CC	GO:0009897	external side of plasma membrane	25/320	393/19717	7.04390242811558e-09	5.65273169856275e-07	4.91219511434376e-07	IGHV2-5/LY6G6C/IGHV3-21/IGHV1-69/IGHV3-15/IGHV2-26/IGHV4-31/IGHV1-69D/IGHV4-59/IGHA1/IGHV3-23/IGHV5-51/IGHV3-33/IGHV3-7/IGHV3-66/IGHV4-28/IGHG3/IGHG1/IGHV3-48/IGHV3-53/IGHV2-70D/IGKC/IGLC7/IGHV4-34/IGHD	25
CC	GO:0030017	sarcomere	11/320	204/19717	0.000524234759328907	0.0254548505498085	0.0221201357458575	CASQ1/MYOZ2/MYL1/MYOM1/MYOT/ABRA/ACTA1/LDB3/MYOM2/MYH6/ACTC1	11
CC	GO:0005581	collagen trimer	7/320	87/19717	0.000534817314515454	0.0254548505498085	0.0221201357458575	COL11A2/COL9A2/CTHRC1/C1QTNF3/COL11A1/COL10A1/SFTPA1	7
CC	GO:0005788	endoplasmic reticulum lumen	14/320	309/19717	0.000560339612867493	0.0254548505498085	0.0221201357458575	PDIA2/COL11A2/CASQ1/ALB/CHGB/VGF/COL9A2/PROZ/CES3/AFP/COL11A1/SRL/COL10A1/SCG3	14
CC	GO:0017146	NMDA selective glutamate receptor complex	3/320	11/19717	0.000634388798749122	0.0254548505498085	0.0221201357458575	GRIN3B/GRIN2C/GRIN3A	3
CC	GO:1902495	transmembrane transporter complex	14/320	324/19717	0.000888845761978263	0.0302539303347698	0.026290511686224	GRIN3B/LRRC7/CACNG1/GRIN2C/CNIH2/SCN4A/ATP12A/KCND2/ATP1B4/GABRA2/ATP1A2/GRIN3A/CACNA1I/GLRA3	14
CC	GO:0044449	contractile fiber part	11/320	221/19717	0.00101410525350769	0.0302539303347698	0.026290511686224	CASQ1/MYOZ2/MYL1/MYOM1/MYOT/ABRA/ACTA1/LDB3/MYOM2/MYH6/ACTC1	11
CC	GO:1990351	transporter complex	14/320	332/19717	0.00112226896066421	0.0302539303347698	0.026290511686224	GRIN3B/LRRC7/CACNG1/GRIN2C/CNIH2/SCN4A/ATP12A/KCND2/ATP1B4/GABRA2/ATP1A2/GRIN3A/CACNA1I/GLRA3	14
CC	GO:0030016	myofibril	11/320	224/19717	0.00113098804989794	0.0302539303347698	0.026290511686224	CASQ1/MYOZ2/MYL1/MYOM1/MYOT/ABRA/ACTA1/LDB3/MYOM2/MYH6/ACTC1	11
CC	GO:0008328	ionotropic glutamate receptor complex	5/320	51/19717	0.00139116751147627	0.0334463099370967	0.0290646733344175	GRIN3B/LRRC7/GRIN2C/CNIH2/GRIN3A	5
CC	GO:0043292	contractile fiber	11/320	234/19717	0.00160352973767459	0.0334463099370967	0.0290646733344175	CASQ1/MYOZ2/MYL1/MYOM1/MYOT/ABRA/ACTA1/LDB3/MYOM2/MYH6/ACTC1	11
CC	GO:0098878	neurotransmitter receptor complex	5/320	53/19717	0.00165529729914082	0.0334463099370967	0.0290646733344175	GRIN3B/LRRC7/GRIN2C/CNIH2/GRIN3A	5
CC	GO:0090533	cation-transporting ATPase complex	3/320	15/19717	0.00166710579125716	0.0334463099370967	0.0290646733344175	ATP12A/ATP1B4/ATP1A2	3
CC	GO:0031674	I band	8/320	143/19717	0.00236149786874209	0.0445906362274242	0.0387490362363253	CASQ1/MYOZ2/MYOM1/MYOT/LDB3/MYOM2/MYH6/ACTC1	8
CC	GO:0045211	postsynaptic membrane	13/320	323/19717	0.00250917938316831	0.0447470323331682	0.0388849436572867	ADGRB1/GRIN3B/LRRC7/NETO1/GRM7/GRIN2C/CNIH2/KCND2/GABRA2/CAMK2A/GRIN3A/GLRA3/SLC6A4	13
CC	GO:0031514	motile cilium	9/320	179/19717	0.00266827365371941	0.0450797812023121	0.0391741007332766	TCP11/TEKT2/SPEF1/ROPN1L/DRC7/ZBBX/TCTEX1D4/SPAG17/CFAP73	9
CC	GO:0005859	muscle myosin complex	3/320	18/19717	0.00288400840248411	0.04628833485987	0.0402243277188573	MYL1/MYOM1/MYH6	3
MF	GO:0003823	antigen binding	39/298	160/17697	2.57946154862983e-34	1.06531761958412e-31	9.06884376044592e-32	IGHV2-5/IGLV3-1/IGLV3-21/IGLV1-51/IGLV6-57/KLRC2/IGHV3-21/IGHV1-69/IGHV3-15/IGHV2-26/IGKV5-2/IGHV4-31/IGHV1-69D/IGHV4-59/IGHA1/IGLV2-14/IGLV3-27/IGLV3-25/IGHV3-23/IGKV1-17/IGHV5-51/IGHV3-33/IGLV2-8/IGHV3-7/IGHV3-66/IGLV2-23/IGHV4-28/IGLV3-19/IGHG3/IGLV1-47/IGKV3-15/IGHG1/IGHV3-48/IGHV3-53/IGHV2-70D/IGKC/IGLC7/IGHV4-34/IGHD	39
MF	GO:0034987	immunoglobulin receptor binding	24/298	76/17697	1.8293399543913e-24	3.77758700581804e-22	3.21578707771945e-22	IGHV2-5/IGHV3-21/IGHV1-69/IGHV3-15/IGHV2-26/IGHV4-31/IGHV1-69D/IGHV4-59/IGHA1/IGHV3-23/IGHV5-51/IGHV3-33/IGHV3-7/IGHV3-66/IGHV4-28/IGHG3/IGHG1/IGHV3-48/IGHV3-53/IGHV2-70D/IGKC/IGLC7/IGHV4-34/IGHD	24
MF	GO:0008066	glutamate receptor activity	5/298	27/17697	7.79725031937567e-05	0.0107342146063405	0.00913783019884728	GRIN3B/GRM7/GRIN2C/GRM8/GRIN3A	5
MF	GO:0015081	sodium ion transmembrane transporter activity	10/298	149/17697	0.000219415253699555	0.0226546249444791	0.0192854459830662	SLC34A3/ASIC3/SLC24A2/ASIC2/SLC17A4/SCN4A/ATP12A/ATP1A2/TRPM5/SLC6A4	10
MF	GO:0022824	transmitter-gated ion channel activity	6/298	61/17697	0.000553189427635953	0.033580488232807	0.028586423014547	GRIN3B/HTR3C/GRIN2C/GABRA2/GRIN3A/GLRA3	6
MF	GO:0022835	transmitter-gated channel activity	6/298	61/17697	0.000553189427635953	0.033580488232807	0.028586423014547	GRIN3B/HTR3C/GRIN2C/GABRA2/GRIN3A/GLRA3	6
MF	GO:0022839	ion gated channel activity	15/298	334/17697	0.000569160817505203	0.033580488232807	0.028586423014547	GRIN3B/KCNK17/HTR3C/CACNG1/ASIC3/ASIC2/GRIN2C/SCN4A/KCND2/GABRA2/TMEM63C/GRIN3A/CACNA1I/TRPM5/GLRA3	15
MF	GO:0043177	organic acid binding	11/298	205/17697	0.000733234210993447	0.03430155264704	0.0292002512657356	GRIN3B/ALB/CYP26A1/DBH/HBQ1/FFAR4/GRM7/HBE1/UGT1A1/GRIN3A/GLRA3	11
MF	GO:0022836	gated channel activity	15/298	343/17697	0.000747491462042035	0.03430155264704	0.0292002512657356	GRIN3B/KCNK17/HTR3C/CACNG1/ASIC3/ASIC2/GRIN2C/SCN4A/KCND2/GABRA2/TMEM63C/GRIN3A/CACNA1I/TRPM5/GLRA3	15
MF	GO:0005261	cation channel activity	14/298	319/17697	0.00107593397530073	0.0444360731799203	0.0378275734474152	GRIN3B/KCNK17/HTR3C/CACNG1/ASIC3/SLC24A2/ASIC2/GRIN2C/SCN4A/KCND2/TMEM63C/GRIN3A/CACNA1I/TRPM5	14
MF	GO:0046873	metal ion transmembrane transporter activity	17/298	438/17697	0.00127406654010344	0.0464700359668633	0.0395590468024273	GRIN3B/KCNK17/SLC34A3/CACNG1/ASIC3/SLC24A2/ASIC2/SLC17A4/GRIN2C/SCN4A/ATP12A/KCND2/ATP1A2/GRIN3A/CACNA1I/TRPM5/SLC6A4	17
MF	GO:0070330	aromatase activity	3/298	14/17697	0.00149924336614235	0.0464700359668633	0.0395590468024273	CYP2D7/CYP4Z1/CYP4F8	3
MF	GO:0005230	extracellular ligand-gated ion channel activity	6/298	75/17697	0.00164895840658441	0.0464700359668633	0.0395590468024273	GRIN3B/HTR3C/GRIN2C/GABRA2/GRIN3A/GLRA3	6
MF	GO:0008083	growth factor activity	9/298	163/17697	0.00180078215039522	0.0464700359668633	0.0395590468024273	VGF/AMH/GDF10/INHA/FGF17/FGF20/AGT/BMP5/CSF3	9
MF	GO:0016594	glycine binding	3/298	15/17697	0.00185082986789331	0.0464700359668633	0.0395590468024273	GRIN3B/GRIN3A/GLRA3	3
MF	GO:0005216	ion channel activity	16/298	416/17697	0.00192488631528091	0.0464700359668633	0.0395590468024273	GRIN3B/KCNK17/HTR3C/CACNG1/ASIC3/SLC24A2/ASIC2/GRIN2C/SCN4A/KCND2/GABRA2/TMEM63C/GRIN3A/CACNA1I/TRPM5/GLRA3	16
MF	GO:0020037	heme binding	8/298	135/17697	0.00205947980620161	0.0464700359668633	0.0395590468024273	CYP26A1/IDO2/HBQ1/CYP2D7/CYP4Z1/HBE1/CYP4F8/CYP4Z2P	8
MF	GO:0015020	glucuronosyltransferase activity	4/298	33/17697	0.00219423655076662	0.0464700359668633	0.0395590468024273	UGT2B11/UGT2B17/UGT2B15/UGT1A1	4
MF	GO:0043395	heparan sulfate proteoglycan binding	3/298	16/17697	0.0022497384389267	0.0464700359668633	0.0395590468024273	FGF20/AZU1/HPSE2	3
MF	GO:0015276	ligand-gated ion channel activity	8/298	138/17697	0.00236288318475576	0.0464700359668633	0.0395590468024273	GRIN3B/HTR3C/ASIC3/ASIC2/GRIN2C/GABRA2/GRIN3A/GLRA3	8
MF	GO:0022834	ligand-gated channel activity	8/298	138/17697	0.00236288318475576	0.0464700359668633	0.0395590468024273	GRIN3B/HTR3C/ASIC3/ASIC2/GRIN2C/GABRA2/GRIN3A/GLRA3	8
MF	GO:0022838	substrate-specific channel activity	16/298	428/17697	0.00255622311256432	0.0479872793404121	0.0408506468706452	GRIN3B/KCNK17/HTR3C/CACNG1/ASIC3/SLC24A2/ASIC2/GRIN2C/SCN4A/KCND2/GABRA2/TMEM63C/GRIN3A/CACNA1I/TRPM5/GLRA3	16
