# Supplementary material for: A Robust Prognostic Gene Signature Based on eRNAs-Driven Genes in Prostate Cancer
Source: Front Genet. 2021 Jun 29;12:676845. doi: 10.3389/fgene.2021.676845 (PMC8276043; doi:10.3389/fgene.2021.676845)
Supplement: Supplementary Table 5 — GSEA results of the KEGG pathways in the high-risk score and low-risk score groups in PRAD. [file Table_5.XLSX]

## Sheet: GSEA_High
NAME	GS<br> follow link to MSigDB	GS DETAILS	SIZE	ES	NES	NOM p-val	FDR q-val	FWER p-val	RANK AT MAX	LEADING EDGE
KEGG_BASE_EXCISION_REPAIR	KEGG_BASE_EXCISION_REPAIR	Details ...	33	0.564052	1.65995	0.0319149	0.860379	0.472	4516	tags=48%, list=22%, signal=62%
KEGG_HOMOLOGOUS_RECOMBINATION	KEGG_HOMOLOGOUS_RECOMBINATION	Details ...	25	0.508333	1.3993	0.166329	1	0.836	6539	tags=60%, list=31%, signal=87%
KEGG_SPLICEOSOME	KEGG_SPLICEOSOME	Details ...	125	0.444333	1.39244	0.159509	1	0.843	5301	tags=45%, list=25%, signal=60%
KEGG_DNA_REPLICATION	KEGG_DNA_REPLICATION	Details ...	35	0.510117	1.34996	0.218818	1	0.878	6685	tags=63%, list=32%, signal=92%
KEGG_DRUG_METABOLISM_OTHER_ENZYMES	KEGG_DRUG_METABOLISM_OTHER_ENZYMES	Details ...	26	0.406192	1.33154	0.120332	1	0.888	1900	tags=19%, list=9%, signal=21%
KEGG_PYRIMIDINE_METABOLISM	KEGG_PYRIMIDINE_METABOLISM	Details ...	92	0.361054	1.247	0.218029	1	0.929	5582	tags=37%, list=27%, signal=50%
KEGG_RIG_I_LIKE_RECEPTOR_SIGNALING_PATHWAY	KEGG_RIG_I_LIKE_RECEPTOR_SIGNALING_PATHWAY	Details ...	51	0.368661	1.15437	0.324841	1	0.958	3396	tags=24%, list=16%, signal=28%
KEGG_TASTE_TRANSDUCTION	KEGG_TASTE_TRANSDUCTION	Details ...	22	0.377748	1.12408	0.311159	1	0.968	7215	tags=55%, list=34%, signal=83%
KEGG_GLYCEROPHOSPHOLIPID_METABOLISM	KEGG_GLYCEROPHOSPHOLIPID_METABOLISM	Details ...	65	0.296492	1.10501	0.328032	1	0.968	1735	tags=14%, list=8%, signal=15%
KEGG_NUCLEOTIDE_EXCISION_REPAIR	KEGG_NUCLEOTIDE_EXCISION_REPAIR	Details ...	43	0.366238	1.10124	0.38055	1	0.969	6676	tags=47%, list=32%, signal=68%
KEGG_HUNTINGTONS_DISEASE	KEGG_HUNTINGTONS_DISEASE	Details ...	163	0.327423	1.10014	0.378	1	0.97	6348	tags=43%, list=30%, signal=61%
KEGG_PARKINSONS_DISEASE	KEGG_PARKINSONS_DISEASE	Details ...	119	0.361895	1.09212	0.406312	1	0.974	6348	tags=43%, list=30%, signal=61%
KEGG_OXIDATIVE_PHOSPHORYLATION	KEGG_OXIDATIVE_PHOSPHORYLATION	Details ...	123	0.375128	1.06087	0.4334	1	0.979	7057	tags=48%, list=34%, signal=72%
KEGG_RIBOSOME	KEGG_RIBOSOME	Details ...	86	0.552538	1.05433	0.481262	1	0.982	8132	tags=85%, list=39%, signal=138%
KEGG_RNA_POLYMERASE	KEGG_RNA_POLYMERASE	Details ...	27	0.361416	1.0511	0.396	1	0.983	4850	tags=37%, list=23%, signal=48%
KEGG_MISMATCH_REPAIR	KEGG_MISMATCH_REPAIR	Details ...	22	0.387118	0.989944	0.5	1	0.99	6539	tags=50%, list=31%, signal=73%
KEGG_CELL_CYCLE	KEGG_CELL_CYCLE	Details ...	119	0.297816	0.947935	0.527473	1	0.994	5219	tags=33%, list=25%, signal=43%
KEGG_SNARE_INTERACTIONS_IN_VESICULAR_TRANSPORT	KEGG_SNARE_INTERACTIONS_IN_VESICULAR_TRANSPORT	Details ...	38	0.288536	0.924386	0.557143	1	0.996	2774	tags=18%, list=13%, signal=21%
KEGG_PROTEASOME	KEGG_PROTEASOME	Details ...	41	0.378714	0.923976	0.551797	1	0.996	8445	tags=61%, list=40%, signal=102%
KEGG_GLYCEROLIPID_METABOLISM	KEGG_GLYCEROLIPID_METABOLISM	Details ...	39	0.264268	0.901646	0.615542	1	0.997	2113	tags=13%, list=10%, signal=14%
KEGG_ARACHIDONIC_ACID_METABOLISM	KEGG_ARACHIDONIC_ACID_METABOLISM	Details ...	40	0.264096	0.900076	0.591085	1	0.997	2887	tags=15%, list=14%, signal=17%
KEGG_TYROSINE_METABOLISM	KEGG_TYROSINE_METABOLISM	Details ...	34	0.257072	0.868812	0.637255	1	0.998	1939	tags=12%, list=9%, signal=13%
KEGG_BLADDER_CANCER	KEGG_BLADDER_CANCER	Details ...	41	0.253439	0.843106	0.64454	1	0.998	4242	tags=27%, list=20%, signal=34%
KEGG_ALZHEIMERS_DISEASE	KEGG_ALZHEIMERS_DISEASE	Details ...	156	0.244121	0.840026	0.602881	1	0.998	6113	tags=36%, list=29%, signal=50%
KEGG_PRIMARY_IMMUNODEFICIENCY	KEGG_PRIMARY_IMMUNODEFICIENCY	Details ...	29	0.353458	0.836724	0.633466	1	0.998	9715	tags=69%, list=46%, signal=128%
KEGG_HISTIDINE_METABOLISM	KEGG_HISTIDINE_METABOLISM	Details ...	25	0.263404	0.835434	0.658252	0.993116	0.998	1197	tags=12%, list=6%, signal=13%
KEGG_ABC_TRANSPORTERS	KEGG_ABC_TRANSPORTERS	Details ...	29	0.276149	0.833692	0.66879	0.960093	0.998	4575	tags=31%, list=22%, signal=40%
KEGG_AMYOTROPHIC_LATERAL_SCLEROSIS_ALS	KEGG_AMYOTROPHIC_LATERAL_SCLEROSIS_ALS	Details ...	45	0.241718	0.831987	0.683992	0.929147	0.998	2496	tags=16%, list=12%, signal=18%
KEGG_P53_SIGNALING_PATHWAY	KEGG_P53_SIGNALING_PATHWAY	Details ...	67	0.238377	0.82482	0.657787	0.912338	0.998	5038	tags=27%, list=24%, signal=35%
KEGG_PROGESTERONE_MEDIATED_OOCYTE_MATURATION	KEGG_PROGESTERONE_MEDIATED_OOCYTE_MATURATION	Details ...	77	0.245983	0.823052	0.674673	0.88497	0.998	4539	tags=26%, list=22%, signal=33%
KEGG_CYTOSOLIC_DNA_SENSING_PATHWAY	KEGG_CYTOSOLIC_DNA_SENSING_PATHWAY	Details ...	38	0.25363	0.769977	0.73374	0.956944	0.998	8569	tags=45%, list=41%, signal=75%
KEGG_RNA_DEGRADATION	KEGG_RNA_DEGRADATION	Details ...	56	0.245867	0.756975	0.707983	0.949546	0.998	6256	tags=38%, list=30%, signal=53%
KEGG_PORPHYRIN_AND_CHLOROPHYLL_METABOLISM	KEGG_PORPHYRIN_AND_CHLOROPHYLL_METABOLISM	Details ...	23	0.261195	0.752111	0.736082	0.929378	0.998	6780	tags=35%, list=32%, signal=51%
KEGG_NEUROACTIVE_LIGAND_RECEPTOR_INTERACTION	KEGG_NEUROACTIVE_LIGAND_RECEPTOR_INTERACTION	Details ...	118	0.199906	0.732614	0.78937	0.934259	0.998	3739	tags=14%, list=18%, signal=16%
KEGG_NOTCH_SIGNALING_PATHWAY	KEGG_NOTCH_SIGNALING_PATHWAY	Details ...	44	0.236421	0.730874	0.778723	0.910275	0.998	2474	tags=14%, list=12%, signal=15%
KEGG_VEGF_SIGNALING_PATHWAY	KEGG_VEGF_SIGNALING_PATHWAY	Details ...	67	0.203237	0.726474	0.837113	0.892002	0.998	2100	tags=13%, list=10%, signal=15%
KEGG_PURINE_METABOLISM	KEGG_PURINE_METABOLISM	Details ...	140	0.187502	0.723775	0.816284	0.871734	0.998	6288	tags=28%, list=30%, signal=40%
KEGG_GLYOXYLATE_AND_DICARBOXYLATE_METABOLISM	KEGG_GLYOXYLATE_AND_DICARBOXYLATE_METABOLISM	Details ...	15	0.277351	0.717952	0.775258	0.85744	0.998	2113	tags=20%, list=10%, signal=22%
KEGG_INTESTINAL_IMMUNE_NETWORK_FOR_IGA_PRODUCTION	KEGG_INTESTINAL_IMMUNE_NETWORK_FOR_IGA_PRODUCTION	Details ...	36	0.282874	0.703383	0.733463	0.856536	0.998	11197	tags=69%, list=53%, signal=149%
KEGG_OLFACTORY_TRANSDUCTION	KEGG_OLFACTORY_TRANSDUCTION	Details ...	29	0.207175	0.676749	0.922631	0.873289	1	717	tags=7%, list=3%, signal=7%
KEGG_BASAL_TRANSCRIPTION_FACTORS	KEGG_BASAL_TRANSCRIPTION_FACTORS	Details ...	31	0.232052	0.655302	0.811203	0.880771	1	3777	tags=16%, list=18%, signal=20%
KEGG_SYSTEMIC_LUPUS_ERYTHEMATOSUS	KEGG_SYSTEMIC_LUPUS_ERYTHEMATOSUS	Details ...	44	0.230457	0.616935	0.800774	0.905163	1	8671	tags=36%, list=41%, signal=62%
KEGG_CARDIAC_MUSCLE_CONTRACTION	KEGG_CARDIAC_MUSCLE_CONTRACTION	Details ...	60	0.199932	0.614483	0.890359	0.886632	1	5902	tags=28%, list=28%, signal=39%
KEGG_AMINOACYL_TRNA_BIOSYNTHESIS	KEGG_AMINOACYL_TRNA_BIOSYNTHESIS	Details ...	22	0.230695	0.572281	0.852632	0.910487	1	2525	tags=14%, list=12%, signal=15%
KEGG_ONE_CARBON_POOL_BY_FOLATE	KEGG_ONE_CARBON_POOL_BY_FOLATE	Details ...	17	0.162724	0.447015	0.995595	0.973821	1	7559	tags=35%, list=36%, signal=55%

## Sheet: GSEA_Low
NAME	GS<br> follow link to MSigDB	GS DETAILS	SIZE	ES	NES	NOM p-val	FDR q-val	FWER p-val	RANK AT MAX	LEADING EDGE
KEGG_PROPANOATE_METABOLISM	KEGG_PROPANOATE_METABOLISM	Details ...	30	-0.684157	-1.86226	0.00759013	0.348401	0.136	5447	tags=73%, list=26%, signal=99%
KEGG_VALINE_LEUCINE_AND_ISOLEUCINE_DEGRADATION	KEGG_VALINE_LEUCINE_AND_ISOLEUCINE_DEGRADATION	Details ...	43	-0.613209	-1.70872	0.0377734	0.796704	0.391	3489	tags=56%, list=17%, signal=67%
KEGG_ADHERENS_JUNCTION	KEGG_ADHERENS_JUNCTION	Details ...	70	-0.535685	-1.60402	0.0238095	1	0.591	5551	tags=64%, list=26%, signal=87%
KEGG_SPHINGOLIPID_METABOLISM	KEGG_SPHINGOLIPID_METABOLISM	Details ...	34	-0.511445	-1.60017	0.0253906	0.949467	0.593	2721	tags=41%, list=13%, signal=47%
KEGG_TRYPTOPHAN_METABOLISM	KEGG_TRYPTOPHAN_METABOLISM	Details ...	31	-0.511245	-1.58758	0.0398323	0.825205	0.616	3400	tags=42%, list=16%, signal=50%
KEGG_BETA_ALANINE_METABOLISM	KEGG_BETA_ALANINE_METABOLISM	Details ...	19	-0.570831	-1.55159	0.0677291	0.866164	0.658	5781	tags=74%, list=28%, signal=102%
KEGG_N_GLYCAN_BIOSYNTHESIS	KEGG_N_GLYCAN_BIOSYNTHESIS	Details ...	46	-0.541994	-1.53262	0.0927644	0.838423	0.691	3471	tags=52%, list=17%, signal=62%
KEGG_ARRHYTHMOGENIC_RIGHT_VENTRICULAR_CARDIOMYOPATHY_ARVC	KEGG_ARRHYTHMOGENIC_RIGHT_VENTRICULAR_CARDIOMYOPATHY_ARVC	Details ...	62	-0.51362	-1.52846	0.0876494	0.749712	0.694	3745	tags=48%, list=18%, signal=59%
KEGG_PROXIMAL_TUBULE_BICARBONATE_RECLAMATION	KEGG_PROXIMAL_TUBULE_BICARBONATE_RECLAMATION	Details ...	16	-0.513566	-1.48499	0.0609037	0.869499	0.745	2757	tags=38%, list=13%, signal=43%
KEGG_O_GLYCAN_BIOSYNTHESIS	KEGG_O_GLYCAN_BIOSYNTHESIS	Details ...	25	-0.502638	-1.4682	0.0606654	0.857864	0.775	4843	tags=56%, list=23%, signal=73%
KEGG_STARCH_AND_SUCROSE_METABOLISM	KEGG_STARCH_AND_SUCROSE_METABOLISM	Details ...	26	-0.502797	-1.46247	0.08413	0.804508	0.782	4785	tags=50%, list=23%, signal=65%
KEGG_HYPERTROPHIC_CARDIOMYOPATHY_HCM	KEGG_HYPERTROPHIC_CARDIOMYOPATHY_HCM	Details ...	69	-0.48973	-1.44661	0.129741	0.803004	0.797	5046	tags=58%, list=24%, signal=76%
KEGG_NITROGEN_METABOLISM	KEGG_NITROGEN_METABOLISM	Details ...	17	-0.490871	-1.44616	0.0680412	0.743325	0.798	2309	tags=29%, list=11%, signal=33%
KEGG_CITRATE_CYCLE_TCA_CYCLE	KEGG_CITRATE_CYCLE_TCA_CYCLE	Details ...	29	-0.559631	-1.41756	0.133829	0.801712	0.844	3900	tags=59%, list=19%, signal=72%
KEGG_GLYCOSAMINOGLYCAN_DEGRADATION	KEGG_GLYCOSAMINOGLYCAN_DEGRADATION	Details ...	19	-0.506515	-1.40223	0.137476	0.807491	0.857	5126	tags=68%, list=24%, signal=90%
KEGG_BUTANOATE_METABOLISM	KEGG_BUTANOATE_METABOLISM	Details ...	28	-0.496513	-1.36845	0.170923	0.885742	0.882	3568	tags=43%, list=17%, signal=52%
KEGG_DILATED_CARDIOMYOPATHY	KEGG_DILATED_CARDIOMYOPATHY	Details ...	75	-0.455182	-1.35242	0.205078	0.893895	0.891	4191	tags=47%, list=20%, signal=58%
KEGG_PROSTATE_CANCER	KEGG_PROSTATE_CANCER	Details ...	86	-0.397573	-1.33692	0.160075	0.899012	0.9	3453	tags=41%, list=16%, signal=49%
KEGG_AMINO_SUGAR_AND_NUCLEOTIDE_SUGAR_METABOLISM	KEGG_AMINO_SUGAR_AND_NUCLEOTIDE_SUGAR_METABOLISM	Details ...	41	-0.433881	-1.31498	0.185114	0.931955	0.911	3347	tags=51%, list=16%, signal=61%
KEGG_ALDOSTERONE_REGULATED_SODIUM_REABSORPTION	KEGG_ALDOSTERONE_REGULATED_SODIUM_REABSORPTION	Details ...	35	-0.409957	-1.29883	0.159681	0.944965	0.923	4601	tags=46%, list=22%, signal=58%
KEGG_TYPE_II_DIABETES_MELLITUS	KEGG_TYPE_II_DIABETES_MELLITUS	Details ...	38	-0.402277	-1.28083	0.171206	0.965584	0.927	4601	tags=45%, list=22%, signal=57%
KEGG_CYSTEINE_AND_METHIONINE_METABOLISM	KEGG_CYSTEINE_AND_METHIONINE_METABOLISM	Details ...	28	-0.425581	-1.27591	0.196154	0.938081	0.932	4421	tags=54%, list=21%, signal=68%
KEGG_FATTY_ACID_METABOLISM	KEGG_FATTY_ACID_METABOLISM	Details ...	35	-0.417727	-1.26461	0.213573	0.935085	0.935	5372	tags=57%, list=26%, signal=77%
KEGG_VASCULAR_SMOOTH_MUSCLE_CONTRACTION	KEGG_VASCULAR_SMOOTH_MUSCLE_CONTRACTION	Details ...	96	-0.377307	-1.26356	0.204	0.899383	0.935	3710	tags=41%, list=18%, signal=49%
KEGG_ALANINE_ASPARTATE_AND_GLUTAMATE_METABOLISM	KEGG_ALANINE_ASPARTATE_AND_GLUTAMATE_METABOLISM	Details ...	26	-0.406186	-1.25789	0.182903	0.880913	0.938	4173	tags=46%, list=20%, signal=58%
KEGG_NICOTINATE_AND_NICOTINAMIDE_METABOLISM	KEGG_NICOTINATE_AND_NICOTINAMIDE_METABOLISM	Details ...	22	-0.392331	-1.25152	0.165669	0.869249	0.939	3546	tags=41%, list=17%, signal=49%
KEGG_GLYCOSPHINGOLIPID_BIOSYNTHESIS_LACTO_AND_NEOLACTO_SERIES	KEGG_GLYCOSPHINGOLIPID_BIOSYNTHESIS_LACTO_AND_NEOLACTO_SERIES	Details ...	18	-0.432318	-1.23376	0.215909	0.892026	0.946	3065	tags=28%, list=15%, signal=33%
KEGG_LYSOSOME	KEGG_LYSOSOME	Details ...	119	-0.378214	-1.22843	0.230624	0.876098	0.948	3713	tags=38%, list=18%, signal=46%
KEGG_MELANOMA	KEGG_MELANOMA	Details ...	57	-0.367396	-1.22373	0.226453	0.860556	0.949	3453	tags=44%, list=16%, signal=52%
KEGG_PEROXISOME	KEGG_PEROXISOME	Details ...	72	-0.375998	-1.22089	0.247563	0.841376	0.952	2416	tags=29%, list=12%, signal=33%
KEGG_INSULIN_SIGNALING_PATHWAY	KEGG_INSULIN_SIGNALING_PATHWAY	Details ...	124	-0.345118	-1.21672	0.255489	0.83081	0.953	3954	tags=42%, list=19%, signal=51%
KEGG_GLYCOLYSIS_GLUCONEOGENESIS	KEGG_GLYCOLYSIS_GLUCONEOGENESIS	Details ...	46	-0.385369	-1.20812	0.265504	0.83034	0.956	4662	tags=41%, list=22%, signal=53%
KEGG_ENDOMETRIAL_CANCER	KEGG_ENDOMETRIAL_CANCER	Details ...	50	-0.397349	-1.20582	0.280079	0.811707	0.957	3891	tags=46%, list=19%, signal=56%
KEGG_LONG_TERM_POTENTIATION	KEGG_LONG_TERM_POTENTIATION	Details ...	58	-0.366261	-1.20566	0.243137	0.788185	0.957	5298	tags=60%, list=25%, signal=81%
KEGG_TIGHT_JUNCTION	KEGG_TIGHT_JUNCTION	Details ...	110	-0.342691	-1.19587	0.268245	0.790956	0.96	5370	tags=52%, list=26%, signal=69%
KEGG_LONG_TERM_DEPRESSION	KEGG_LONG_TERM_DEPRESSION	Details ...	53	-0.344151	-1.17131	0.281132	0.834361	0.968	4716	tags=51%, list=22%, signal=66%
KEGG_JAK_STAT_SIGNALING_PATHWAY	KEGG_JAK_STAT_SIGNALING_PATHWAY	Details ...	106	-0.364862	-1.15506	0.328657	0.853186	0.972	4821	tags=43%, list=23%, signal=56%
KEGG_PROTEIN_EXPORT	KEGG_PROTEIN_EXPORT	Details ...	24	-0.470559	-1.15499	0.36166	0.830901	0.972	4013	tags=50%, list=19%, signal=62%
KEGG_REGULATION_OF_ACTIN_CYTOSKELETON	KEGG_REGULATION_OF_ACTIN_CYTOSKELETON	Details ...	181	-0.340256	-1.15267	0.323471	0.81619	0.972	3932	tags=38%, list=19%, signal=47%
KEGG_PPAR_SIGNALING_PATHWAY	KEGG_PPAR_SIGNALING_PATHWAY	Details ...	52	-0.316214	-1.13699	0.270378	0.835689	0.978	5444	tags=40%, list=26%, signal=54%
KEGG_FOCAL_ADHESION	KEGG_FOCAL_ADHESION	Details ...	180	-0.340357	-1.10288	0.380198	0.903156	0.983	4457	tags=39%, list=21%, signal=49%
KEGG_ARGININE_AND_PROLINE_METABOLISM	KEGG_ARGININE_AND_PROLINE_METABOLISM	Details ...	49	-0.306157	-1.09081	0.324701	0.914589	0.985	5120	tags=39%, list=24%, signal=51%
KEGG_GAP_JUNCTION	KEGG_GAP_JUNCTION	Details ...	75	-0.330026	-1.09003	0.394231	0.895039	0.985	4667	tags=41%, list=22%, signal=53%
KEGG_GLIOMA	KEGG_GLIOMA	Details ...	61	-0.320677	-1.07343	0.384615	0.91521	0.985	4327	tags=46%, list=21%, signal=58%
KEGG_RENAL_CELL_CARCINOMA	KEGG_RENAL_CELL_CARCINOMA	Details ...	67	-0.334212	-1.06928	0.391221	0.905768	0.985	3395	tags=36%, list=16%, signal=43%
KEGG_VASOPRESSIN_REGULATED_WATER_REABSORPTION	KEGG_VASOPRESSIN_REGULATED_WATER_REABSORPTION	Details ...	39	-0.363397	-1.06801	0.420455	0.889023	0.985	4289	tags=44%, list=20%, signal=55%
KEGG_CALCIUM_SIGNALING_PATHWAY	KEGG_CALCIUM_SIGNALING_PATHWAY	Details ...	131	-0.300886	-1.05027	0.398374	0.913885	0.987	5488	tags=42%, list=26%, signal=57%
KEGG_GLYCOSYLPHOSPHATIDYLINOSITOL_GPI_ANCHOR_BIOSYNTHESIS	KEGG_GLYCOSYLPHOSPHATIDYLINOSITOL_GPI_ANCHOR_BIOSYNTHESIS	Details ...	24	-0.387209	-1.04855	0.432584	0.898952	0.987	4276	tags=54%, list=20%, signal=68%
KEGG_GLYCINE_SERINE_AND_THREONINE_METABOLISM	KEGG_GLYCINE_SERINE_AND_THREONINE_METABOLISM	Details ...	26	-0.327095	-1.04297	0.409369	0.893687	0.988	2637	tags=27%, list=13%, signal=31%
KEGG_ERBB_SIGNALING_PATHWAY	KEGG_ERBB_SIGNALING_PATHWAY	Details ...	78	-0.313812	-1.03451	0.45977	0.895911	0.989	3894	tags=37%, list=19%, signal=45%
KEGG_TGF_BETA_SIGNALING_PATHWAY	KEGG_TGF_BETA_SIGNALING_PATHWAY		79	-0.316735	-1.02872	0.43021	0.89256	0.99	6018	tags=51%, list=29%, signal=71%
KEGG_GALACTOSE_METABOLISM	KEGG_GALACTOSE_METABOLISM		20	-0.375351	-1.02652	0.424528	0.88024	0.99	1859	tags=35%, list=9%, signal=38%
KEGG_THYROID_CANCER	KEGG_THYROID_CANCER		27	-0.333704	-1.01711	0.467054	0.884219	0.991	3395	tags=33%, list=16%, signal=40%
KEGG_WNT_SIGNALING_PATHWAY	KEGG_WNT_SIGNALING_PATHWAY		139	-0.287609	-1.01186	0.462	0.878552	0.991	6092	tags=49%, list=29%, signal=68%
KEGG_COLORECTAL_CANCER	KEGG_COLORECTAL_CANCER		61	-0.316077	-0.990322	0.491054	0.909099	0.991	3395	tags=33%, list=16%, signal=39%
KEGG_MTOR_SIGNALING_PATHWAY	KEGG_MTOR_SIGNALING_PATHWAY		49	-0.30048	-0.989259	0.515151	0.895774	0.991	3910	tags=43%, list=19%, signal=53%
KEGG_CHRONIC_MYELOID_LEUKEMIA	KEGG_CHRONIC_MYELOID_LEUKEMIA		71	-0.308114	-0.988677	0.491363	0.881196	0.991	3395	tags=35%, list=16%, signal=42%
KEGG_MELANOGENESIS	KEGG_MELANOGENESIS		89	-0.275501	-0.962575	0.506048	0.920865	0.992	3977	tags=36%, list=19%, signal=44%
KEGG_AXON_GUIDANCE	KEGG_AXON_GUIDANCE		120	-0.279933	-0.961057	0.51626	0.90863	0.992	2848	tags=25%, list=14%, signal=29%
KEGG_PANCREATIC_CANCER	KEGG_PANCREATIC_CANCER		68	-0.295895	-0.953755	0.52907	0.909458	0.993	3395	tags=31%, list=16%, signal=37%
KEGG_SELENOAMINO_ACID_METABOLISM	KEGG_SELENOAMINO_ACID_METABOLISM		23	-0.323045	-0.949774	0.530815	0.90363	0.993	1812	tags=26%, list=9%, signal=29%
KEGG_ENDOCYTOSIS	KEGG_ENDOCYTOSIS		172	-0.264205	-0.939855	0.543893	0.910632	0.994	3827	tags=33%, list=18%, signal=39%
KEGG_APOPTOSIS	KEGG_APOPTOSIS		81	-0.289029	-0.931317	0.586956	0.912804	0.994	3891	tags=33%, list=19%, signal=41%
KEGG_DORSO_VENTRAL_AXIS_FORMATION	KEGG_DORSO_VENTRAL_AXIS_FORMATION		19	-0.377691	-0.926775	0.582505	0.907202	0.994	3395	tags=47%, list=16%, signal=56%
KEGG_ACUTE_MYELOID_LEUKEMIA	KEGG_ACUTE_MYELOID_LEUKEMIA		55	-0.285726	-0.920391	0.568047	0.908129	0.994	3891	tags=35%, list=19%, signal=42%
KEGG_STEROID_BIOSYNTHESIS	KEGG_STEROID_BIOSYNTHESIS		16	-0.386452	-0.919338	0.538462	0.896219	0.994	2167	tags=25%, list=10%, signal=28%
KEGG_LYSINE_DEGRADATION	KEGG_LYSINE_DEGRADATION		44	-0.299026	-0.918087	0.55	0.88529	0.994	3275	tags=34%, list=16%, signal=40%
KEGG_FRUCTOSE_AND_MANNOSE_METABOLISM	KEGG_FRUCTOSE_AND_MANNOSE_METABOLISM		30	-0.302287	-0.91738	0.552783	0.87372	0.994	2205	tags=23%, list=11%, signal=26%
KEGG_NON_SMALL_CELL_LUNG_CANCER	KEGG_NON_SMALL_CELL_LUNG_CANCER		52	-0.284325	-0.902483	0.583174	0.889172	0.995	4327	tags=44%, list=21%, signal=56%
KEGG_VIBRIO_CHOLERAE_INFECTION	KEGG_VIBRIO_CHOLERAE_INFECTION		50	-0.276119	-0.889284	0.578842	0.902724	0.995	5393	tags=44%, list=26%, signal=59%
KEGG_PYRUVATE_METABOLISM	KEGG_PYRUVATE_METABOLISM		34	-0.290689	-0.885745	0.586207	0.897276	0.995	3721	tags=35%, list=18%, signal=43%
KEGG_COMPLEMENT_AND_COAGULATION_CASCADES	KEGG_COMPLEMENT_AND_COAGULATION_CASCADES		47	-0.305397	-0.882728	0.578313	0.890553	0.995	5655	tags=38%, list=27%, signal=52%
KEGG_MAPK_SIGNALING_PATHWAY	KEGG_MAPK_SIGNALING_PATHWAY		226	-0.238178	-0.87422	0.640404	0.894021	0.995	3273	tags=26%, list=16%, signal=30%
KEGG_ADIPOCYTOKINE_SIGNALING_PATHWAY	KEGG_ADIPOCYTOKINE_SIGNALING_PATHWAY		58	-0.25527	-0.863113	0.629555	0.902723	0.996	2281	tags=26%, list=11%, signal=29%
KEGG_BIOSYNTHESIS_OF_UNSATURATED_FATTY_ACIDS	KEGG_BIOSYNTHESIS_OF_UNSATURATED_FATTY_ACIDS		21	-0.305297	-0.846191	0.630561	0.921863	0.996	5372	tags=33%, list=26%, signal=45%
KEGG_REGULATION_OF_AUTOPHAGY	KEGG_REGULATION_OF_AUTOPHAGY		19	-0.315547	-0.844557	0.656716	0.912879	0.996	4728	tags=58%, list=23%, signal=75%
KEGG_DRUG_METABOLISM_CYTOCHROME_P450	KEGG_DRUG_METABOLISM_CYTOCHROME_P450		37	-0.268073	-0.838697	0.665971	0.912767	0.996	479	tags=11%, list=2%, signal=11%
KEGG_PATHWAYS_IN_CANCER	KEGG_PATHWAYS_IN_CANCER		293	-0.231857	-0.824169	0.69901	0.927508	0.996	3287	tags=25%, list=16%, signal=29%
KEGG_UBIQUITIN_MEDIATED_PROTEOLYSIS	KEGG_UBIQUITIN_MEDIATED_PROTEOLYSIS		131	-0.259548	-0.813615	0.644487	0.934691	0.996	4085	tags=36%, list=19%, signal=44%
KEGG_NEUROTROPHIN_SIGNALING_PATHWAY	KEGG_NEUROTROPHIN_SIGNALING_PATHWAY		120	-0.232977	-0.803833	0.698819	0.94063	0.996	3910	tags=33%, list=19%, signal=40%
KEGG_LEUKOCYTE_TRANSENDOTHELIAL_MIGRATION	KEGG_LEUKOCYTE_TRANSENDOTHELIAL_MIGRATION		98	-0.248748	-0.797163	0.66996	0.94112	0.996	5370	tags=41%, list=26%, signal=55%
KEGG_SMALL_CELL_LUNG_CANCER	KEGG_SMALL_CELL_LUNG_CANCER		80	-0.25646	-0.797122	0.712598	0.929739	0.996	3287	tags=28%, list=16%, signal=32%
KEGG_VIRAL_MYOCARDITIS	KEGG_VIRAL_MYOCARDITIS		62	-0.266293	-0.790752	0.654471	0.930096	0.997	5923	tags=35%, list=28%, signal=49%
KEGG_INOSITOL_PHOSPHATE_METABOLISM	KEGG_INOSITOL_PHOSPHATE_METABOLISM		52	-0.255413	-0.789778	0.72973	0.920784	0.997	4102	tags=37%, list=20%, signal=45%
KEGG_ETHER_LIPID_METABOLISM	KEGG_ETHER_LIPID_METABOLISM		26	-0.245316	-0.788001	0.748092	0.912804	0.997	2583	tags=23%, list=12%, signal=26%
KEGG_GLYCOSAMINOGLYCAN_BIOSYNTHESIS_CHONDROITIN_SULFATE	KEGG_GLYCOSAMINOGLYCAN_BIOSYNTHESIS_CHONDROITIN_SULFATE		20	-0.277656	-0.781694	0.706334	0.913517	0.998	4758	tags=40%, list=23%, signal=52%
KEGG_CELL_ADHESION_MOLECULES_CAMS	KEGG_CELL_ADHESION_MOLECULES_CAMS		113	-0.256271	-0.778968	0.678497	0.907862	0.998	3650	tags=20%, list=17%, signal=25%
KEGG_B_CELL_RECEPTOR_SIGNALING_PATHWAY	KEGG_B_CELL_RECEPTOR_SIGNALING_PATHWAY		74	-0.249611	-0.770223	0.694444	0.912459	0.998	3891	tags=30%, list=19%, signal=36%
KEGG_RETINOL_METABOLISM	KEGG_RETINOL_METABOLISM		27	-0.239437	-0.758282	0.802083	0.923861	0.999	2191	tags=15%, list=10%, signal=17%
KEGG_PATHOGENIC_ESCHERICHIA_COLI_INFECTION	KEGG_PATHOGENIC_ESCHERICHIA_COLI_INFECTION		50	-0.240933	-0.757865	0.764244	0.914264	0.999	2703	tags=20%, list=13%, signal=23%
KEGG_HEMATOPOIETIC_CELL_LINEAGE	KEGG_HEMATOPOIETIC_CELL_LINEAGE		68	-0.264921	-0.741904	0.71281	0.93088	0.999	3512	tags=22%, list=17%, signal=26%
KEGG_PHOSPHATIDYLINOSITOL_SIGNALING_SYSTEM	KEGG_PHOSPHATIDYLINOSITOL_SIGNALING_SYSTEM		70	-0.228181	-0.72859	0.785575	0.941666	0.999	3318	tags=30%, list=16%, signal=36%
KEGG_GNRH_SIGNALING_PATHWAY	KEGG_GNRH_SIGNALING_PATHWAY		87	-0.204722	-0.716628	0.839679	0.950552	0.999	3894	tags=29%, list=19%, signal=35%
KEGG_FC_EPSILON_RI_SIGNALING_PATHWAY	KEGG_FC_EPSILON_RI_SIGNALING_PATHWAY		66	-0.219143	-0.71582	0.790419	0.941877	0.999	3891	tags=32%, list=19%, signal=39%
KEGG_TYPE_I_DIABETES_MELLITUS	KEGG_TYPE_I_DIABETES_MELLITUS		32	-0.285952	-0.710841	0.737603	0.939961	0.999	169	tags=6%, list=1%, signal=6%
KEGG_CHEMOKINE_SIGNALING_PATHWAY	KEGG_CHEMOKINE_SIGNALING_PATHWAY		163	-0.216557	-0.709057	0.768293	0.932802	0.999	3933	tags=24%, list=19%, signal=29%
KEGG_AUTOIMMUNE_THYROID_DISEASE	KEGG_AUTOIMMUNE_THYROID_DISEASE		30	-0.303217	-0.708481	0.72421	0.924029	0.999	14630	tags=100%, list=70%, signal=330%
KEGG_OOCYTE_MEIOSIS	KEGG_OOCYTE_MEIOSIS		100	-0.214746	-0.703525	0.807183	0.921446	0.999	3910	tags=35%, list=19%, signal=43%
KEGG_GLUTATHIONE_METABOLISM	KEGG_GLUTATHIONE_METABOLISM		45	-0.215883	-0.700007	0.832272	0.917313	0.999	4371	tags=27%, list=21%, signal=34%
KEGG_NATURAL_KILLER_CELL_MEDIATED_CYTOTOXICITY	KEGG_NATURAL_KILLER_CELL_MEDIATED_CYTOTOXICITY		92	-0.223886	-0.697161	0.770459	0.912815	0.999	4043	tags=26%, list=19%, signal=32%
KEGG_TOLL_LIKE_RECEPTOR_SIGNALING_PATHWAY	KEGG_TOLL_LIKE_RECEPTOR_SIGNALING_PATHWAY		81	-0.223547	-0.693526	0.83871	0.908548	0.999	4043	tags=28%, list=19%, signal=35%
KEGG_GRAFT_VERSUS_HOST_DISEASE	KEGG_GRAFT_VERSUS_HOST_DISEASE		27	-0.307039	-0.692135	0.748454	0.901917	0.999	14549	tags=100%, list=69%, signal=326%
KEGG_STEROID_HORMONE_BIOSYNTHESIS	KEGG_STEROID_HORMONE_BIOSYNTHESIS		24	-0.218514	-0.687506	0.876494	0.899512	0.999	3166	tags=25%, list=15%, signal=29%
KEGG_FC_GAMMA_R_MEDIATED_PHAGOCYTOSIS	KEGG_FC_GAMMA_R_MEDIATED_PHAGOCYTOSIS		92	-0.212638	-0.679127	0.827723	0.903226	0.999	3395	tags=26%, list=16%, signal=31%
KEGG_PHENYLALANINE_METABOLISM	KEGG_PHENYLALANINE_METABOLISM		17	-0.225776	-0.678187	0.879098	0.895845	0.999	4545	tags=35%, list=22%, signal=45%
KEGG_ALLOGRAFT_REJECTION	KEGG_ALLOGRAFT_REJECTION		27	-0.307039	-0.67494	0.762397	0.891686	0.999	14549	tags=100%, list=69%, signal=326%
KEGG_BASAL_CELL_CARCINOMA	KEGG_BASAL_CELL_CARCINOMA		50	-0.209089	-0.672873	0.858527	0.886308	0.999	2941	tags=22%, list=14%, signal=26%
KEGG_ASTHMA	KEGG_ASTHMA		19	-0.306922	-0.671885	0.750511	0.879336	0.999	14549	tags=100%, list=69%, signal=326%
KEGG_PRION_DISEASES	KEGG_PRION_DISEASES		29	-0.214788	-0.665778	0.885827	0.87921	0.999	3634	tags=28%, list=17%, signal=33%
KEGG_CYTOKINE_CYTOKINE_RECEPTOR_INTERACTION	KEGG_CYTOKINE_CYTOKINE_RECEPTOR_INTERACTION		183	-0.200299	-0.640864	0.791322	0.903431	1	4434	tags=23%, list=21%, signal=29%
KEGG_METABOLISM_OF_XENOBIOTICS_BY_CYTOCHROME_P450	KEGG_METABOLISM_OF_XENOBIOTICS_BY_CYTOCHROME_P450		37	-0.207065	-0.640522	0.908333	0.895641	1	479	tags=8%, list=2%, signal=8%
KEGG_GLYCOSAMINOGLYCAN_BIOSYNTHESIS_HEPARAN_SULFATE	KEGG_GLYCOSAMINOGLYCAN_BIOSYNTHESIS_HEPARAN_SULFATE		21	-0.212438	-0.620661	0.923077	0.911906	1	1183	tags=14%, list=6%, signal=15%
KEGG_ECM_RECEPTOR_INTERACTION	KEGG_ECM_RECEPTOR_INTERACTION		73	-0.218067	-0.614078	0.827515	0.910594	1	4485	tags=29%, list=21%, signal=36%
KEGG_HEDGEHOG_SIGNALING_PATHWAY	KEGG_HEDGEHOG_SIGNALING_PATHWAY		47	-0.189812	-0.609828	0.937864	0.9078	1	3977	tags=28%, list=19%, signal=34%
KEGG_T_CELL_RECEPTOR_SIGNALING_PATHWAY	KEGG_T_CELL_RECEPTOR_SIGNALING_PATHWAY		98	-0.193868	-0.604333	0.851703	0.906732	1	3891	tags=24%, list=19%, signal=30%
KEGG_EPITHELIAL_CELL_SIGNALING_IN_HELICOBACTER_PYLORI_INFECTION	KEGG_EPITHELIAL_CELL_SIGNALING_IN_HELICOBACTER_PYLORI_INFECTION		64	-0.17617	-0.59779	0.940039	0.906321	1	5567	tags=38%, list=27%, signal=51%
KEGG_NOD_LIKE_RECEPTOR_SIGNALING_PATHWAY	KEGG_NOD_LIKE_RECEPTOR_SIGNALING_PATHWAY		56	-0.182805	-0.564225	0.915187	0.931406	1	1825	tags=14%, list=9%, signal=16%
KEGG_PENTOSE_PHOSPHATE_PATHWAY	KEGG_PENTOSE_PHOSPHATE_PATHWAY		22	-0.193304	-0.541105	0.92963	0.942311	1	3347	tags=23%, list=16%, signal=27%
KEGG_LEISHMANIA_INFECTION	KEGG_LEISHMANIA_INFECTION		61	-0.182184	-0.512602	0.88391	0.954694	1	2471	tags=15%, list=12%, signal=17%
KEGG_PANTOTHENATE_AND_COA_BIOSYNTHESIS	KEGG_PANTOTHENATE_AND_COA_BIOSYNTHESIS		15	-0.170733	-0.474036	0.993988	0.970093	1	4018	tags=27%, list=19%, signal=33%
KEGG_ANTIGEN_PROCESSING_AND_PRESENTATION	KEGG_ANTIGEN_PROCESSING_AND_PRESENTATION		56	-0.150538	-0.426352	0.955769	0.981072	1	4243	tags=20%, list=20%, signal=25%
