# Supplementary material for: A Robust Prognostic Gene Signature Based on eRNAs-Driven Genes in Prostate Cancer
Source: Front Genet. 2021 Jun 29;12:676845. doi: 10.3389/fgene.2021.676845 (PMC8276043; doi:10.3389/fgene.2021.676845)
Supplement: Supplementary Table 6 — 10 Important Small Molecule Drugs that may reverse tumor status of PCa. [file Table_6.XLS]

## Sheet: by cmap name
rank	cmap name	mean	n	enrichment	p	specificity	percent non-null
1	megestrol	-0.581	4	-0.913	0.0001	0	75
2	tiletamine	-0.362	4	-0.878	0.00052	0	50
3	chlorhexidine	0.591	5	0.757	0.00198	0	80
4	alimemazine	0.6	4	0.721	0.01221	0.0242	75
5	antazoline	-0.442	4	-0.705	0.01566	0.0189	75
6	butoconazole	0.397	4	0.705	0.01583	0.0276	50
7	PHA-00767505E	0.577	4	0.701	0.01649	0.0065	75
8	oxamniquine	0.356	4	0.685	0.02093	0	50
9	5194442	-0.394	4	-0.669	0.02707	0.0573	50
10	capsaicin	0.342	4	0.638	0.04178	0.0078	50
